# Supplementary material for: The Parkinson’s disease drug entacapone disrupts gut microbiome homeostasis via iron sequestration
Source: Nat Microbiol. 2024 Nov 21;9(12):3165–83. doi: 10.1038/s41564-024-01853-0 (PMC11602724; doi:10.1038/s41564-024-01853-0)
Supplement: Supplementary file 4 — Table of contents. Supplementary Tables 1–19. [file 41564_2024_1853_MOESM4_ESM.xlsx]

## Sheet: Table of contents
Table of contents:
Supplementary Table 1	Total cell counts in microbiome-drug incubations.
Supplementary Table 2	Summary of 16S rRNA amplicon sequencing data for the drug treatment and rescue experiments.
Supplementary Table 3	Relative abundance and taxonomic classification of each 16S rRNA amplicon sequencing variant (ASV) in samples from the drug-amendment experiment.
Supplementary Table 4	Absolute abundance and taxonomic classification of each 16S rRNA amplicon sequencing variant (ASV) detected in samples from the drug-amendment experiment.
Supplementary Table 5	Differential abundance analysis of taxa in the drug-amendment experiment.
Supplementary Table 6	Differential abundance analysis of taxa in individual samples supplemented with entacapone (ENT-Hi).
Supplementary Table 7	Shotgun Illumina and Nanopore sequencing stats.
Supplementary Table 8	List of metagenome-assembled genomes recovered from metagenomic sequencing.
Supplementary Table 9	%CDSRS of drug-treated microbiome cells (untargeted) at T6 and T24.
Supplementary Table 10	FISH probes used in this study.
Supplementary Table 11	%CDSRS of drug-treated, hybridized (FISH) microbiome cells at T6.
Supplementary Table 12	Quantification of entacapone accumulation in fixed, live total cells and in different taxa.
Supplementary Table 13	Total cell counts in microbiome-drug incubations - iron rescue experiment.
Supplementary Table 14	Relative abundance and taxonomic classification of each 16S rRNA amplicon sequencing variant (ASV) in samples from the entacapone and iron supplementation experiment.
Supplementary Table 15	Absolute abundance and taxonomic classification of each 16S rRNA amplicon sequencing variant (ASV) in samples from the entacapone and iron supplementation experiment.
Supplementary Table 16	FeGenie analysis of Ruminococcus_E sp003526955 bin.346.
Supplementary Table 17	Number and type of antimicrobial resistance and virulence genes within rerieved MAGs, according to AMRFinderPlus.
Supplementary Table 18	NanoSIMS analyses of 56Fe+/12C+ intensity ratios in faecal samples and in a P.dorei culture exposed to ENT-Hi.
Supplementary Table 19	Growth (OD 600 nm) of E. coli BW 25113 wt, entB and fepA mutants in MOPS medium supplemented with ENT-Hi or ENT-HI and enterobactin.

## Sheet: Sup. Table 1
Supplementary Table 1. Total microbial loads in fecal incubation vials, as determined by flow cytometry.
time (hours)	condition	medium	dilution (times)	Syto9+ counts	bead counts	Cells/mL	log10(cells/mL)
0	Control (no D2O)	sM9	500	78206	12002	7.7118e+07	7.88716
0	Control (no D2O)	sM9	500	64067	12622	5.69823e+07	7.75574
0	Control (no D2O)	sM9	500	62577	11510	6.20284e+07	7.79259
6	Control (no D2O)	sM9	400	100000	4348	1.23024e+08	8.08999
6	Control (no D2O)	sM9	400	100000	3987	1.34669e+08	8.12927
6	Control (no D2O)	sM9	400	100000	4174	1.28386e+08	8.10852
6	No drug	sM9	400	100000	3648	1.47704e+08	8.16939
6	No drug	sM9	400	100000	3571	1.51009e+08	8.179
6	No drug	sM9	400	100000	3821	1.40763e+08	8.14849
6	ENT_LOW	sM9	400	100000	3692	1.45877e+08	8.16399
6	ENT_LOW	sM9	400	100000	3696	1.45713e+08	8.1635
6	ENT_LOW	sM9	400	100000	3846	1.39812e+08	8.14554
6	LOX_LOW	sM9	400	100000	3608	1.49403e+08	8.17436
6	LOX_LOW	sM9	400	100000	3837	1.40153e+08	8.1466
6	LOX_LOW	sM9	400	100000	4167	1.28611e+08	8.10928
6	ENT_HI	sM9	400	100000	11000	4.52462e+07	7.65558
6	ENT_HI	sM9	400	100000	10881	4.58022e+07	7.66089
6	ENT_HI	sM9	400	100000	11028	4.51172e+07	7.65434
6	LOX_HI	sM9	400	100000	3316	1.63052e+08	8.21233
6	LOX_HI	sM9	400	100000	3233	1.67381e+08	8.22371
6	LOX_HI	sM9	400	100000	3681	1.46329e+08	8.16533
6	Control (no D2O)	BHI	1600	100000	5044	4.21107e+08	8.62439
6	Control (no D2O)	BHI	1600	100000	5098	4.1641e+08	8.61952
6	Control (no D2O)	BHI	1600	100000	5085	4.17531e+08	8.62069
6	No drug	BHI	1600	100000	5998	3.50571e+08	8.54478
6	No drug	BHI	1600	100000	5961	3.52886e+08	8.54763
6	No drug	BHI	1600	100000	6582	3.17481e+08	8.50172
6	ENT_LOW	BHI	800	100000	3147	3.44216e+08	8.53683
6	ENT_LOW	BHI	800	100000	3071	3.53012e+08	8.54779
6	ENT_LOW	BHI	800	100000	3227	3.35406e+08	8.52557
6	LOX_LOW	BHI	800	100000	3294	3.28356e+08	8.51635
6	LOX_LOW	BHI	800	100000	3227	3.35406e+08	8.52557
6	LOX_LOW	BHI	800	100000	3227	3.35406e+08	8.52557
6	ENT_HI	BHI	800	100000	6584	1.58689e+08	8.20055
6	ENT_HI	BHI	800	100000	6239	1.68083e+08	8.22552
6	ENT_HI	BHI	800	100000	7090	1.46565e+08	8.16603
6	LOX_HI	BHI	800	100000	3913	2.74644e+08	8.43877
6	LOX_HI	BHI	800	100000	3501	3.0828e+08	8.48895
6	LOX_HI	BHI	800	100000	3147	3.44216e+08	8.53683
24	Control (no D2O)	sM9	500	75000	3422	3.10709e+08	8.49235
24	Control (no D2O)	sM9	500	100000	4129	3.44903e+08	8.5377
24	Control (no D2O)	sM9	500	84293	3810	3.13786e+08	8.49663
24	No drug	sM9	500	100000	3882	3.67793e+08	8.5656
24	No drug	sM9	500	67340	2571	3.74213e+08	8.57312
24	No drug	sM9	500	100000	3640	3.93233e+08	8.59465
24	ENT_LOW	sM9	500	98700	4190	3.35056e+08	8.52512
24	ENT_LOW	sM9	500	100000	3893	3.66712e+08	8.56432
24	ENT_LOW	sM9	500	100000	4313	3.29555e+08	8.51793
24	LOX_LOW	sM9	500	100000	4327	3.2844e+08	8.51646
24	LOX_LOW	sM9	500	100000	4028	3.53923e+08	8.54891
24	LOX_LOW	sM9	500	98667	4140	3.39164e+08	8.53041
24	ENT_HI	sM9	250	99078	4342	1.6205e+08	8.20965
24	ENT_HI	sM9	250	100000	4301	1.65258e+08	8.21816
24	ENT_HI	sM9	250	93492	3827	1.74016e+08	8.24059
24	LOX_HI	sM9	500	100000	4348	3.26782e+08	8.51426
24	LOX_HI	sM9	500	100000	4465	3.1783e+08	8.5022
24	LOX_HI	sM9	500	100000	3826	3.73394e+08	8.57217
24	Control (no D2O)	BHI	1336	100000	2398	1.61547e+09	9.2083
24	Control (no D2O)	BHI	1336	100000	2456	1.57639e+09	9.19766
24	Control (no D2O)	BHI	1336	100000	2498	1.54922e+09	9.19011
24	No drug	BHI	1336	100000	2560	1.51073e+09	9.17919
24	No drug	BHI	1336	100000	2679	1.44186e+09	9.15892
24	No drug	BHI	1336	100000	2992	1.28688e+09	9.10954
24	ENT_LOW	BHI	1336	100000	2752	1.40256e+09	9.14692
24	ENT_LOW	BHI	1336	100000	2845	1.35542e+09	9.13207
24	ENT_LOW	BHI	1336	100000	2719	1.42007e+09	9.15231
24	LOX_LOW	BHI	1336	100000	2751	1.40309e+09	9.14709
24	LOX_LOW	BHI	1336	100000	3061	1.25697e+09	9.09933
24	LOX_LOW	BHI	1336	100000	2730	1.41419e+09	9.15051
24	ENT_HI	BHI	668	100000	1714	1.138e+09	9.05614
24	ENT_HI	BHI	668	100000	1658	1.1771e+09	9.07082
24	ENT_HI	BHI	668	100000	1686	1.15723e+09	9.06342
24	LOX_HI	BHI	1336	100000	2402	1.61272e+09	9.20756
24	LOX_HI	BHI	1336	100000	2411	1.60655e+09	9.20589
24	LOX_HI	BHI	1336	100000	2928	1.31587e+09	9.11921

## Sheet: Sup. Table 2
Supplementary Table 2. Summary of 16S rRNA gene amplicon sequencing data: read number and coverage per sample (after filtering and removal of negative control ASVs) are indicated for each sample.
Drug-supplementation experiment
Sequencing sample ID	time (hours)	condition	medium	Read number	Sample Coverage
JMF_2103_29_0001A	0	Control (no D2O)	sM9	9690	0.989268
JMF_2103_29_0002A	0	Control (no D2O)	sM9	8493	0.987639
JMF_2103_29_0003A	0	Control (no D2O)	sM9	6973	0.984944
JMF_2103_29_0004A	6	No drug	sM9	9619	0.989189
JMF_2103_29_0005A	6	No drug	sM9	9160	0.99094
JMF_2103_29_0006A	6	No drug	sM9	12184	0.989988
JMF_2103_29_0007A	6	ENT_HI	sM9	10861	0.989044
JMF_2103_29_0008A	6	ENT_HI	sM9	5581	0.978322
JMF_2103_29_0009A	6	ENT_HI	sM9	11896	0.989493
JMF_2103_29_0010A	6	No drug	BHI	11373	0.990241
JMF_2103_29_0011A	6	No drug	BHI	9962	0.989059
JMF_2103_29_0012A	6	No drug	BHI	7103	0.986909
JMF_2103_29_0013A	6	ENT_HI	BHI	7339	0.984741
JMF_2103_29_0015A	6	ENT_HI	BHI	9983	0.988081
JMF_2103_29_0016A	24	Control (no D2O)	sM9	11472	0.989889
JMF_2103_29_0017A	24	Control (no D2O)	sM9	9785	0.989168
JMF_2103_29_0018A	24	Control (no D2O)	sM9	10515	0.992012
JMF_2103_29_0019A	24	No drug	sM9	6610	0.983512
JMF_2103_29_0020A	24	No drug	sM9	13285	0.992549
JMF_2103_29_0021A	24	No drug	sM9	8928	0.989808
JMF_2103_29_0022A	24	ENT_LOW	sM9	8387	0.98629
JMF_2103_29_0023A	24	ENT_LOW	sM9	10308	0.989621
JMF_2103_29_0024A	24	ENT_LOW	sM9	13559	0.992404
JMF_2103_29_0025A	24	LOX_LOW	sM9	11329	0.990468
JMF_2103_29_0026A	24	LOX_LOW	sM9	12667	0.991869
JMF_2103_29_0027A	24	LOX_LOW	sM9	13596	0.992792
JMF_2103_29_0028A	24	ENT_HI	sM9	9079	0.990749
JMF_2103_29_0029A	24	ENT_HI	sM9	8686	0.98941
JMF_2103_29_0030A	24	ENT_HI	sM9	9950	0.990252
JMF_2103_29_0031A	24	LOX_HI	sM9	4681	0.979282
JMF_2103_29_0032A	24	LOX_HI	sM9	11613	0.99139
JMF_2103_29_0033A	24	LOX_HI	sM9	9004	0.988673
JMF_2103_29_0034A	24	Control (no D2O)	BHI	8875	0.987381
JMF_2103_29_0035A	24	Control (no D2O)	BHI	8918	0.988115
JMF_2103_29_0036A	24	Control (no D2O)	BHI	5314	0.98175
JMF_2103_29_0037A	24	No drug	BHI	7706	0.985337
JMF_2103_29_0038A	24	No drug	BHI	13365	0.992219
JMF_2103_29_0039A	24	No drug	BHI	17517	0.993778
JMF_2103_29_0040A	24	ENT_LOW	BHI	11145	0.991208
JMF_2103_29_0041A	24	ENT_LOW	BHI	15618	0.993149
JMF_2103_29_0042A	24	ENT_LOW	BHI	17737	0.993517
JMF_2103_29_0043A	24	LOX_LOW	BHI	13835	0.992266
JMF_2103_29_0044A	24	LOX_LOW	BHI	14193	0.992884
JMF_2103_29_0045A	24	LOX_LOW	BHI	14371	0.991441
JMF_2103_29_0046A	24	ENT_HI	BHI	6531	0.984384
JMF_2103_29_0047A	24	ENT_HI	BHI	7838	0.987626
JMF_2103_29_0048A	24	ENT_HI	BHI	9888	0.98746
JMF_2103_29_0049A	24	LOX_HI	BHI	9237	0.987876
JMF_2103_29_0050A	24	LOX_HI	BHI	15639	0.99188
JMF_2103_29_0051A	24	LOX_HI	BHI	12384	0.990876
JMF_2103_29_0179B	6	Control (no D2O)	sM9	16054	0.996512
JMF_2103_29_0180B	6	Control (no D2O)	sM9	17206	0.996223
JMF_2103_29_0181B	6	Control (no D2O)	sM9	18795	0.997553
JMF_2103_29_0182B	6	ENT_LOW	sM9	11946	0.994141
JMF_2103_29_0183B	6	ENT_LOW	sM9	14426	0.995911
JMF_2103_29_0184B	6	ENT_LOW	sM9	9333	0.994001
JMF_2103_29_0185B	6	LOX_LOW	sM9	11553	0.994374
JMF_2103_29_0186B	6	LOX_LOW	sM9	12904	0.995041
JMF_2103_29_0187B	6	LOX_LOW	sM9	6888	0.99013
JMF_2103_29_0188B	6	LOX_HI	sM9	10737	0.99376
JMF_2103_29_0189B	6	LOX_HI	sM9	11942	0.995311
JMF_2103_29_0190B	6	LOX_HI	sM9	12939	0.995209
JMF_2103_29_0191B	6	Control (no D2O)	BHI	9336	0.992503
JMF_2103_29_0192B	6	Control (no D2O)	BHI	10159	0.993012
JMF_2103_29_0193B	6	Control (no D2O)	BHI	11081	0.995037
JMF_2103_29_0194B	6	ENT_LOW	BHI	12241	0.994364
JMF_2103_29_0195B	6	ENT_LOW	BHI	12242	0.995916
JMF_2103_29_0196B	6	ENT_LOW	BHI	14722	0.994634
JMF_2103_29_0197B	6	LOX_LOW	BHI	17119	0.996787
JMF_2103_29_0198B	6	LOX_LOW	BHI	12301	0.995692
JMF_2103_29_0199B	6	LOX_LOW	BHI	14638	0.996038
JMF_2103_29_0200B	6	LOX_HI	BHI	13029	0.995702
JMF_2103_29_0201B	6	LOX_HI	BHI	11246	0.994843
JMF_2103_29_0202B	6	LOX_HI	BHI	10397	0.993845
Entacapone+iron-supplementation experiment
Sequencing sample ID	time (hours)	condition	medium	Read number	Sample Coverage
JMF_2208_05_0002A	0	T0	sM9	21128	0.996498
JMF_2208_05_0003A	0	T0	sM9	13887	0.993088
JMF_2208_05_0004A	0	T0	sM9	16551	0.994684
JMF_2208_05_0012A	6	DMSO	sM9	18354	0.996132
JMF_2208_05_0013A	6	DMSO	sM9	26222	0.99756
JMF_2208_05_0014A	6	DMSO	sM9	13533	0.993128
JMF_2208_05_0015A	6	ENT_HI	sM9	17011	0.994651
JMF_2208_05_0016A	6	ENT_HI	sM9	26025	0.996965
JMF_2208_05_0017A	6	ENT_HI	sM9	20006	0.996601
JMF_2208_05_0018A	6	ENT_HI_Fe1mM	sM9	23807	0.997144
JMF_2208_05_0019A	6	ENT_HI_Fe1mM	sM9	20241	0.9959
JMF_2208_05_0020A	6	ENT_HI_Fe1mM	sM9	11222	0.989753
JMF_2208_05_0021A	6	ENT_HI_Feloaded	sM9	14553	0.994572
JMF_2208_05_0022A	6	ENT_HI_Feloaded	sM9	16291	0.99509
JMF_2208_05_0023A	6	ENT_HI_Feloaded	sM9	15806	0.994243
JMF_2208_05_0024A	6	DMSO_Fe1mM	sM9	20311	0.996505
JMF_2208_05_0025A	6	DMSO_Fe1mM	sM9	16298	0.995644
JMF_2208_05_0026A	6	DMSO_Fe1mM	sM9	16630	0.995971
JMF_2208_05_0048A	24	DMSO	sM9	15784	0.994552
JMF_2208_05_0049A	24	DMSO	sM9	10872	0.992274
JMF_2208_05_0050A	24	DMSO	sM9	9729	0.990956
JMF_2208_05_0051A	24	ENT_HI	sM9	17790	0.99421
JMF_2208_05_0052A	24	ENT_HI	sM9	21124	0.996213
JMF_2208_05_0053A	24	ENT_HI	sM9	24511	0.996491
JMF_2208_05_0054A	24	ENT_HI_Fe1mM	sM9	18050	0.995291
JMF_2208_05_0055A	24	ENT_HI_Fe1mM	sM9	17162	0.99464
JMF_2208_05_0056A	24	ENT_HI_Fe1mM	sM9	18925	0.994927
JMF_2208_05_0057A	24	ENT_HI_Feloaded	sM9	24020	0.996753
JMF_2208_05_0058A	24	ENT_HI_Feloaded	sM9	26718	0.996968
JMF_2208_05_0059A	24	ENT_HI_Feloaded	sM9	19739	0.995137
JMF_2208_05_0060A	24	DMSO_Fe1mM	sM9	25707	0.996849
JMF_2208_05_0061A	24	DMSO_Fe1mM	sM9	21317	0.996247
JMF_2208_05_0062A	24	DMSO_Fe1mM	sM9	18851	0.994961

## Sheet: Sup. Table 3
Supplementary Table 3. Relative abundance and taxonomic classification of each 16S rRNA amplicon sequencing variant (ASV) in samples from the drug treatment experiment.
ASV ID						Relative abundances per indicated Sequencing Sample ID
	Phylum	Class	Order	Family	Genus	t0_sM9	t0_sM9	t0_sM9	time6_NoDrug_sM9	time6_NoDrug_sM9	time6_NoDrug_sM9	time6_ENT_HI_sM9	time6_ENT_HI_sM9	time6_ENT_HI_sM9	time6_NoDrug_BHI	time6_NoDrug_BHI	time6_NoDrug_BHI	time6_ENT_HI_BHI	time6_ENT_HI_BHI	time24_H2OControl_sM9	time24_H2OControl_sM9	time24_H2OControl_sM9	time24_NoDrug_sM9	time24_NoDrug_sM9	time24_NoDrug_sM9	time24_ENT_LOW_sM9	time24_ENT_LOW_sM9	time24_ENT_LOW_sM9	time24_LOX_LOW_sM9	time24_LOX_LOW_sM9	time24_LOX_LOW_sM9	time24_ENT_HI_sM9	time24_ENT_HI_sM9	time24_ENT_HI_sM9	time24_LOX_HI_sM9	time24_LOX_HI_sM9	time24_LOX_HI_sM9	time24_H2OControl_BHI	time24_H2OControl_BHI	time24_H2OControl_BHI	time24_NoDrug_BHI	time24_NoDrug_BHI	time24_NoDrug_BHI	time24_ENT_LOW_BHI	time24_ENT_LOW_BHI	time24_ENT_LOW_BHI	time24_LOX_LOW_BHI	time24_LOX_LOW_BHI	time24_LOX_LOW_BHI
ASV_10e_m3t	Firmicutes	Clostridia	Oscillospirales	Ruminococcaceae	Faecalibacterium	0	0	0	0	0	0	0	0	0	0	0	0	0	0	0	0	0	0	0	0	0	0	0	0	0	0	0	0	0	0	0	0	0	0	0	0	0	0	0	0	0	0	0	0
ASV_11h_819	Firmicutes	Bacilli	Lactobacillales	Enterococcaceae	Enterococcus	0	0	0	0	0	0	0	0	0	0	0	0	0	0	0	0	0	0	0	0	0	0	0	0	0	0	0	0	0	0	0	0	0	0	0	0	7.48223e-05	0	0	0	0	0	0	0
ASV_11k_wxh	Firmicutes	Clostridia	Clostridia_unclassified	Clostridia_unclassified	Clostridia_unclassified	0	0	0	0	0	0	0	0	0	0	0	0	0	0	0	0	0	0	0	0	0	0	0	0	0	0	0	0	0	0	0	0	0	0	0	0	0	0	0	0	0	0	0	6.95846e-05
ASV_126_gxx	Firmicutes	Clostridia	Peptostreptococcales-Tissierellales	Anaerovoracaceae	Family XIII AD3011 group	0.000928793	0.000706464	0.00114728	0.000207922	0.000218341	0.00016415	0.000184145	0.000358359	0.000672495	0.000175855	0	0	0.000545033	0.000200341	0.000523013	0.000306592	0.000380409	0.000151286	0.000225819	0.000112007	0	0	0.000147504	0.000176538	0.000236836	0.000514857	0.000881154	0	0	0.00021363	0	0.000333185	0.00169014	0.00235479	0.00169364	0.00129769	0.00164609	0.00119884	0.00107672	0.0013446	0.00152224	0.00108421	0.00211372	0.00285297
ASV_13a_nb5	Firmicutes	Clostridia	Lachnospirales	Lachnospiraceae	Lachnospiraceae_unclassified	0	0	0	0	0	0	0	0	0	0	0	0	0	0	0	0	0	0	0	0	0	0	0	0	0	0	0	0	0	0	0	0	0	0	0	0	0	0	0	0	5.63793e-05	0	0	0
ASV_13x_xa4	Firmicutes	Clostridia	Lachnospirales	Lachnospiraceae	Blautia	0.000206398	0.000353232	0.000860462	0.000415844	0.00010917	0.00016415	0.000184145	0.000895897	0.000336247	0.000439638	0.000301144	0.000422357	0.000136258	0	0.000174338	0.000204394	0.000380409	0	0.000225819	0.000112007	0.000834625	0.000194024	0.000147504	8.8269e-05	0.000552617	0.000294204	0.000550721	0.000575639	0.00040201	0.000640889	0.000258331	0.000555309	0.000225352	0.000112133	0	0.000389307	0.000374111	0	8.97263e-05	0.000128057	0.000169138	0.000505963	0	0.000139169
ASV_15g_fr4	Firmicutes	Negativicutes	Veillonellales-Selenomonadales	Veillonellaceae	Allisonella	0.000103199	0	0	0	0	0	0	0	8.40619e-05	8.79275e-05	0	0	0	0.00010017	0	0	0	0	0	0	0	0	0	0	0	0	0	0	0	0	0	0	0.00405634	0.00470958	0.00602183	0.0037633	0.00329218	0.00382486	0.00269179	0.00345755	0.00248069	0.00390314	0.00324103	0.00292255
ASV_15n_lqv	Firmicutes	Clostridia	Lachnospirales	Lachnospiraceae	Fusicatenibacter	0	0	0	0	0	0	0	0	0	0	0	0	0	0	0	0	0	0	7.52729e-05	0	0	0	0	0	0	0	0	0	0	0	0	0	0	0	0	0	0	0	0	0	0	0	0	0
ASV_15t_e1w	Firmicutes	Clostridia	Lachnospirales	Lachnospiraceae	Lachnospiraceae_unclassified	0	0	0	0	0	0	0	0	0	0	0	0	0	0	0	0	0	0	0	0	0	0	0	0	0	0	0	0	0	0	0	0	0	0.000112133	0	0	0	0	0	0	0	0	0	6.95846e-05
ASV_16n_sf5	Bacteroidota	Bacteroidia	Flavobacteriales	Flavobacteriales_unclassified	Flavobacteriales_unclassified	0.000206398	0	0.00014341	0	0	0	0	0	0	0	0	0	0	0.00010017	0.000435844	0.000102197	9.51022e-05	0	0	0	0	9.7012e-05	7.37518e-05	8.8269e-05	0.000157891	7.3551e-05	0	0	0	0	0	0	0	0.000112133	0.000188182	0.000129769	0.000149645	0	0	0	0	7.22804e-05	0	0
ASV_16s_bd1	Firmicutes	Clostridia	Lachnospirales	Lachnospiraceae	Tyzzerella	0	0	0	0	0	0	0	0	0	0	0	0	0	0	0	0	0	0	0	0	0	0	0	0	0	0	0	0	0	0	0	0	0	0	0	0	0	0	0	0	0	0	0	0
ASV_18h_hcj	Firmicutes	Clostridia	Oscillospirales	UCG-010	UCG-010_unclassified	0	0	0	0	0	0	0	0	0	0	0	0	0	0	0	0	0	0	0	0	0	0	0	0	0	0	0	0	0	0	0	0	0	0	0	0	0	0	0	0	0	0	0	0
ASV_190_8rp	Firmicutes	Clostridia	Oscillospirales	Ruminococcaceae	uncultured	0.000206398	0.000235488	0.00014341	0.000103961	0.00010917	0	9.20726e-05	0	8.40619e-05	0	0	0.000140786	0	0.000300511	8.71688e-05	0.000102197	0.000190204	0	7.52729e-05	0.000112007	0.000238464	0	0	0	0.000157891	7.3551e-05	0	0.000115128	0.000201005	0.00021363	0.000172221	0	0.000112676	0.000224266	0	0	0	0.000114175	0	0.000128057	0.000112759	7.22804e-05	7.04573e-05	0
ASV_19a_adn	Firmicutes	Clostridia	Oscillospirales	Butyricicoccaceae	Butyricicoccus	0.000309598	0.000470976	0.000430231	0.000103961	0	0	0.000460363	0.000179179	0	0.000263783	0.000501907	0.000703928	0	0.00010017	0.000174338	0	0	0.000302572	0	0.000112007	0.000119232	0.000194024	0	8.8269e-05	0	0	0.000660866	0.000575639	0.000603015	0.000427259	0.000172221	0.000111062	0.000225352	0.000336398	0.000376364	0	7.48223e-05	0.00022835	0.000269179	0.000448201	0.000338276	0.000289122	0.000352286	6.95846e-05
ASV_19a_vpc	Firmicutes	Bacilli	Erysipelotrichales	Erysipelotrichaceae	Holdemanella	0.00598555	0.00470976	0.00731393	0.00103961	0.00131004	0.0013132	0.00156523	0.00197097	0.00319435	0.00193441	0.0016061	0.00239335	0.00149884	0.00110187	0.000610181	0.000408789	0.000760818	0.00075643	0.000828002	0.000560036	0.00119232	0.000873108	0.000737518	0.000794421	0.000710508	0.00102971	0.00308404	0.00195717	0.00261307	0.000640889	0.000947214	0.000888494	0.00169014	0.00213052	0.00263455	0.00311446	0.00194538	0.00279728	0.00314042	0.00339352	0.00315724	0.00289122	0.00260692	0.0027138
ASV_19z_gyz	Proteobacteria	Gammaproteobacteria	Enterobacterales	Enterobacteriaceae	Escherichia-Shigella	0	0	0	0	0	0	0	0	0	0	0	0	0	0	0	0	0	0	0	0	0	0	0	0	0	0	0	0	0	0	0	0	0	0	0	0	0	0	0	0	0	0	0	0
ASV_1be_ww1	Firmicutes	Clostridia	Lachnospirales	Lachnospiraceae	Lachnospira	0.00670795	0.00600495	0.0070271	0.00124753	0.000982533	0.00114905	0.0057085	0.00555456	0.00403497	0.00131891	0.000501907	0.000985499	0.00408775	0.00180307	0.00113319	0.000817578	0.00104612	0.00136157	0.000828002	0.00190412	0.000953857	0.0016492	0.00140128	0.00132404	0.00102629	0.00110327	0.00561736	0.0109371	0.00894472	0.0021363	0.00241109	0.00133274	0.000338028	0.000112133	0.000752729	0.000648845	0.00097269	0.000456699	0.000897263	0.000320143	0.00107121	0.000795085	0.000704573	0.000487092
ASV_1bp_bad	Bacteroidota	Bacteroidia	Bacteroidales	Bacteroidaceae	Bacteroides	0	0	0	0	0	0	0	0	0	0	0	0	0	0	0	0	9.51022e-05	0	0	0	0	0	7.37518e-05	0	0	0	0	0	0	0	0	0	0	0	0	0	7.48223e-05	5.70874e-05	0	0	0	0	0	6.95846e-05
ASV_1dv_7lj	Firmicutes	Clostridia	Monoglobales	Monoglobaceae	Monoglobus	0	0	0	0	0	0	0	0	0	0	0	0.000140786	0	0	0	0	0	0.000151286	0	0	0	0	0	0	0	0	0	0	0	0	0	0.000111062	0	0	0	0	0	0	0	0	0	0	0	0
ASV_1eh_oup	Firmicutes	Clostridia	Lachnospirales	Lachnospiraceae	Lachnospiraceae FCS020 group	0.000103199	0.000470976	0	0	0.000436681	0	9.20726e-05	0.000358359	0.000252186	0	0	0	0	0	8.71688e-05	0.000102197	9.51022e-05	0	0	0.000112007	0.000119232	0	0.000147504	0	7.89453e-05	0	0.000220289	0.000230256	0.00040201	0.00021363	0	0	0	0	0	0	0	0	0	0	5.63793e-05	0	0	0
ASV_1f9_ljd	Firmicutes	Bacilli	Lactobacillales	Streptococcaceae	Streptococcus	0	0	0	0	0	0	0	0	0	0	0	0	0	0	0	0	0	0	0	0	0	0	0	0	0	0	0	0	0	0	0	0	0	0	0	0	0	0	0	0	0	0	0	0
ASV_1ff_hsi	Firmicutes	Clostridia	Oscillospirales	Ruminococcaceae	Ruminococcaceae_unclassified	0.000103199	0.000117744	0	0	0	0	0	0.000179179	8.40619e-05	0	0.000100381	0	0.000136258	0	0	0	0	0	0	0	0	0	0	0	0	0	0	0.000115128	0	0	0	0	0	0.000224266	0	0	0	0	8.97263e-05	6.40287e-05	0	7.22804e-05	0	0
ASV_1ge_vxe	Bacteroidota	Bacteroidia	Bacteroidales	Bacteroidaceae	Bacteroides	0.000103199	0.000117744	0.00014341	0	0.000655022	0.000574524	0.000552435	0	0.000336247	0.000439638	0	0	0.000136258	0.00010017	0.00130753	0.00143076	0.00104612	0	0	0.000560036	0.000715393	0.000582072	0.000368759	0.00088269	0.000473672	0.000147102	0	0	0	0.000427259	0.000172221	0.000222124	0	0.000112133	0.000376364	0	7.48223e-05	0.00022835	0.000358905	6.40287e-05	0.000169138	0.000144561	7.04573e-05	0.000139169
ASV_1i6_7yd	Firmicutes	Clostridia	Lachnospirales	Lachnospiraceae	uncultured	0.000722394	0.00141293	0.00014341	0.000207922	0.00010917	0.00016415	0.000276218	0.000716717	0.000252186	0.000175855	0.000602289	0.000563142	0	0	0.000174338	0.000204394	0	0	7.52729e-05	0	0.000119232	0.000291036	7.37518e-05	0.000264807	7.89453e-05	0.000220653	0.000660866	0.000460511	0.00040201	0.00021363	0.000430552	0.000555309	0.00112676	0.00134559	0.000376364	0.00116792	0.00119716	0.00131301	0.000628084	0.00121655	0.00101483	0.000722804	0.000845487	0.0009046
ASV_1ig_oz9	Bacteroidota	Bacteroidia	Bacteroidales	Muribaculaceae	Muribaculaceae_unclassified	0	0	0	0	0	0	0	0	0	0	0	0	0	0	0	0	0	0	0	0	0	0	0	0	0	0	0	0	0	0	0	0	0	0	0	0	0	0	0	0	0	0	0	0
ASV_1jl_xeu	Firmicutes	Clostridia	Oscillospirales	Oscillospiraceae	UCG-003	0.000825593	0.000706464	0.00114728	0.000311883	0.000545852	0.000902823	0.0010128	0.000537538	0.00126093	0.00105513	0.000903433	0.00126707	0.000272517	0.000601022	0.00226639	0.00132856	0.00133143	0.002118	0.00150546	0.00123208	0.00238464	0.00106713	0.000663766	0.0011475	0.00205258	0.000882613	0.00110144	0.000460511	0.000703518	0.00021363	0.000861104	0.00199911	0.00608451	0.00706436	0.00828002	0.00635868	0.00441452	0.00622253	0.00520413	0.00531438	0.00654	0.00563787	0.00457972	0.00535801
ASV_1l4_n7b	Firmicutes	Clostridia	Lachnospirales	Lachnospiraceae	Lachnospiraceae_unclassified	0	0	0	0	0	0	0	0	0	0	0	0	0	0	0	0	0	0	0	0	0.000119232	0	0	0	0	0	0	0	0	0	0	0	0	0	0	0	0	0	0	0	0	0	0	0
ASV_1li_4fx	Bacteroidota	Bacteroidia	Bacteroidales	Bacteroidaceae	Bacteroides	0.000722394	0.000470976	0.000286821	0.00124753	0.00196507	0.00172357	0.000644508	0.000895897	0.000504371	0.000175855	0	0.000140786	0.000136258	0.00010017	0.00191771	0.00235054	0.00171184	0.00121029	0.00127964	0.00112007	0.000953857	0.00232829	0.00125378	0.000970959	0.00110523	0.000661959	0.000550721	0.000230256	0	0.000854518	0.000258331	0.000555309	0.000225352	0.000560664	0.000376364	0.000519076	0.000149645	0.000171262	0.000179453	0.000384172	0.000281897	0.000433683	0.000211372	0.000208754
ASV_1ll_ky3	Firmicutes	Clostridia	Lachnospirales	Lachnospiraceae	Lachnospiraceae_unclassified	0.000515996	0.000706464	0.000717051	0.000311883	0.000545852	8.20749e-05	0.000460363	0.000179179	0.000420309	0.000175855	0.000501907	0.000140786	0.000136258	0.00010017	0	0.000306592	0.000380409	0.000151286	0	0	0.000357696	0.00048506	0.000147504	0.000353076	0	0.000294204	0.000881154	0.000690767	0.00080402	0.000640889	0.000430552	0.000222124	0.000112676	0.000448531	0.000188182	0.000259538	7.48223e-05	0.000171262	0	6.40287e-05	0.000394655	7.22804e-05	0	0.000278338
ASV_1m6_quu	Firmicutes	Firmicutes_unclassified	Firmicutes_unclassified	Firmicutes_unclassified	Firmicutes_unclassified	0	0	0	0	0	0	0	0	0	0	0	0	0	0	0	0	0	0	0	0	0	0	0	0	7.89453e-05	0	0	0	0	0	0	0	0	0	0	0	0	0	0	0	0	0	0	0
ASV_1oh_ams	Firmicutes	Clostridia	Lachnospirales	Lachnospiraceae	Lachnospiraceae_unclassified	0	0	0	0	0	0	0	0	0	0	0	0	0	0	0	0	0	0	7.52729e-05	0	0	0	0	0	0	0	0	0	0	0	0	0	0	0	0	0	0	0	0	0	0	0	0	0
ASV_1pr_2r8	Bacteroidota	Bacteroidia	Bacteroidales	Bacteroidaceae	Bacteroides	0	0	0	0	0	0	0	0	0	0	0	0	0	0	0	0	0	0	0	0	0	0	0	0	0	0	0	0	0	0	0	0	0	0	0	0	0	5.70874e-05	8.97263e-05	0	0	0	0	0
ASV_1qg_01p	Bacteroidota	Bacteroidia	Bacteroidales	Prevotellaceae	Prevotella_9	0	0	0	0	0	0	0	0	0	0	0	0	0	0	0	0	0	0	0	0	0	0	0	0	0	0	0	0	0	0	0	0	0	0	0	0	0	0	0	0	0	0	0	0
ASV_1r5_9qm	Firmicutes	Clostridia	Lachnospirales	Lachnospiraceae	Blautia	0	0	0	0	0	0	0	0	0	0	0	0	0	0	0	0	0	0	0	0	0	0	0	8.8269e-05	0	0	0	0	0	0	0	0	0	0	0	0	0	0	0	0	0	0	0	0
ASV_1rx_gqy	Firmicutes	Bacilli	Lactobacillales	Enterococcaceae	Enterococcus	0.000103199	0	0	0.000103961	0	0	9.20726e-05	0	8.40619e-05	0	0	0	0	0	0	0	0.000190204	0	0	0.000112007	0	0	0	0	7.89453e-05	7.3551e-05	0	0	0	0	0	0	0	0	0	0	0	0	0	0	0	0	0	0
ASV_1s2_b83	Firmicutes	Clostridia	Oscillospirales	Ruminococcaceae	Faecalibacterium	0	0	0	0	0	0	0	0	0	0	0	0	0	0	0	0	0	0	0	0	0	0	0	0	0	0	0	0	0	0	0	0	0	0	0	0	0	0	0	0	0	0	0	0
ASV_1sf_p0l	Bacteroidota	Bacteroidia	Bacteroidales	Bacteroidaceae	Bacteroides	0.000103199	0.000353232	0.000286821	0.000207922	0.000436681	0.000328299	0	0.000179179	0.000168124	8.79275e-05	0	0.000140786	0.000272517	0	0.000348675	0.00112417	0.000475511	0.000453858	0	0.000448029	0.000119232	0.000291036	0.000221255	0.000264807	0.000552617	0.000147102	0	0.000115128	0	0	0.000258331	0.000111062	0.000112676	0	0.000188182	0	0	0	0.000179453	6.40287e-05	0	7.22804e-05	0.000140915	0.000139169
ASV_1vl_72u	Firmicutes	Bacilli	Izemoplasmatales	Izemoplasmatales_unclassified	Izemoplasmatales_unclassified	0	0	0	0	0	0	0	0	0	0	0	0	0	0	0	0	0	0	0	0	0	9.7012e-05	0	0	0	0	0	0	0	0	0	0	0	0	0	0	0	0	8.97263e-05	0	0	0	0	0
ASV_1vw_9ng	Firmicutes	Clostridia	Oscillospirales	UCG-010	UCG-010_unclassified	0.000206398	0	0	0	0	0	0.00036829	0	0.000168124	0	0	0	0	0	0.000174338	0	9.51022e-05	0	0	0	0	0	7.37518e-05	8.8269e-05	0	0	0	0	0	0	0	0	0	0	0	0	0	0	8.97263e-05	0	0	7.22804e-05	0	0
ASV_1xe_g7i	Actinobacteriota	Coriobacteriia	Coriobacteriales	Coriobacteriales_unclassified	Coriobacteriales_unclassified	0.000206398	0	0	0	0	0	0	0	0	0	0.000100381	0	0	0	0	0	0	0	0	0.000112007	0.000238464	0	0	0	0	0	0	0	0	0.00021363	8.61104e-05	0	0.000112676	0	0	0	0	0	0	0	0	0	0	0
ASV_1y3_92e	Firmicutes	Clostridia	Oscillospirales	Ruminococcaceae	Faecalibacterium	0	0	0	0	0	0	0	0	0	0	0	0	0	0	0	0	0	0	0	0	0	0	0	0	0	0	0	0	0	0	0	0	0	0.000112133	0	0	0	0	0	0	0	0	0	0
ASV_1yz_ffm	Firmicutes	Clostridia	Peptostreptococcales-Tissierellales	Anaerovoracaceae	Family XIII AD3011 group	0.000309598	0.000117744	0.000573641	0.000103961	0.000218341	8.20749e-05	0.000276218	0.000179179	0.000252186	0.000175855	0	0	0.000136258	0	0.000174338	0.000204394	0.000190204	0.000151286	0	0	0.000119232	9.7012e-05	7.37518e-05	0	0.000157891	0.000220653	0.000881154	0.000345383	0.00040201	0.00021363	0.000258331	0.000111062	0.000112676	0.000224266	0	0	0.000149645	0.000285437	0.000269179	0.000320143	0.000169138	0.000144561	0.000211372	6.95846e-05
ASV_1zk_dvr	Firmicutes	Clostridia	Lachnospirales	Lachnospiraceae	Blautia	0.000103199	0	0	0.000207922	0.000218341	0.00016415	0.000184145	0	0.000252186	0	0	0	0.000272517	0	8.71688e-05	0.000102197	0	0	7.52729e-05	0.000112007	0.000476929	0	0	0.000353076	7.89453e-05	0.000294204	0.000330433	0	0.000201005	0.00021363	8.61104e-05	0.000111062	0	0.000224266	0	0.000129769	0	0.000171262	0	0	0.000112759	0.000144561	0.000211372	6.95846e-05
ASV_211_59m	Actinobacteriota	Coriobacteriia	Coriobacteriales	Eggerthellaceae	Senegalimassilia	0	0	0	0	0	0	0	0	0	0	0	0	0	0	0	0	0	0	0	0	0	0	0	0	0	0	0	0	0	0	0	0	0	0	0	0	0	0	0	6.40287e-05	0	0	0	0
ASV_21q_ad5	Firmicutes	Clostridia	Clostridiales	Clostridiaceae	Clostridium sensu stricto 1	0	0.000235488	0.000430231	0	0.000218341	0	0.00036829	0.000358359	0.000168124	0.000439638	0.000401526	0.000281571	0	0.00010017	0	0	0	0.000151286	0	0	0	9.7012e-05	0	8.8269e-05	0	0.000147102	0.000110144	0	0.000100503	0	0.000258331	0	0.000112676	0.000112133	0.000188182	0	7.48223e-05	0.000114175	0.000179453	0.000128057	5.63793e-05	7.22804e-05	7.04573e-05	0.000208754
ASV_23c_84y	Firmicutes	Negativicutes	Veillonellales-Selenomonadales	Veillonellaceae	Dialister	0.00103199	0.00058872	0.00229456	0.000519805	0.000545852	0.000820749	0.000828653	0.00197097	0.00126093	0.000615493	0.00130496	0.00126707	0.00081755	0.000300511	0.00113319	0.000613183	0.00123633	0.00121029	0.00052691	0.000560036	0.00345773	0.000776096	0.000295007	0.0011475	0.00165785	0.000441306	0.00385505	0.00115128	0.000904523	0.00192267	0.000344442	0.00166593	0.00112676	0.00145773	0.00169364	0.00181677	0.00127198	0.00188388	0.00125617	0.00140863	0.000902069	0.000867365	0.000986402	0.00118294
ASV_23j_snj	Bacteroidota	Bacteroidia	Bacteroidales	Bacteroidaceae	Bacteroides	0	0	0	0	0	0	0	0.000179179	0	0	0	0	0	0	0	0	0	0	0	0	0	0	0	0	0	0	0	0	0	0	0	0	0	0	0	0	0	0	0	0	0	0	0	0
ASV_23m_cga	Firmicutes	Clostridia	Lachnospirales	Lachnospiraceae	Fusicatenibacter	0	0	0	0	0	0	0	0	0	0	0	0	0	0	0	0	0	0	0	0	0	0	0	0	0	0	0	0	0	0	0	0	0	0	0	0	0	0	0	0	0	0	0	0
ASV_24d_9y9	Firmicutes	Clostridia	Oscillospirales	Ruminococcaceae	uncultured	0	0	0	0	0	0	0	0	0	0	0	0	0	0	0	0	0	0	0	0	0	0	0	0	0	0	0	0	0	0	0	0	0	0.000112133	0	0	0	5.70874e-05	0	0	0.000112759	0	0	0
ASV_24e_p1q	Firmicutes	Bacilli	Erysipelotrichales	Erysipelotrichaceae	Erysipelotrichaceae_unclassified	0.00123839	0.000353232	0.000573641	0.000103961	0.000218341	0	0.000184145	0.000179179	0.000504371	0	0.000200763	0.000140786	0.000272517	0.00010017	0	0.000102197	0	0.000151286	0	0.000112007	0.000476929	9.7012e-05	0.000147504	0	0	0	0.000330433	0.000115128	0.000502513	0.00021363	0	0	0	0	0	0	0.000299289	0.000114175	0	0	0.000112759	0.000144561	0.000281829	0.000278338
ASV_24j_lvj	Firmicutes	Clostridia	Peptostreptococcales-Tissierellales	Peptostreptococcaceae	Romboutsia	0	0	0	0	0	0	0	0	0	0	0	0	0	0	0	0	0	0	0	0	0	0	0	0	0	0	0	0	0	0	0	0	0	0	0	0	0	0	0	0	0	0	0	0
ASV_256_7e5	Firmicutes	Clostridia	Oscillospirales	Ruminococcaceae	Faecalibacterium	0	0	0.00014341	0	0	0	0	0	0	0	0	0	0	0	0	0	0	0	0	0	0	0	0	0	0	0	0	0	0	0	0	0	0	0	0	0	0	0	0	0	0	0	0	0
ASV_264_kwk	Firmicutes	Clostridia	Oscillospirales	Ruminococcaceae	Ruminococcaceae_unclassified	0	0	0	0	0	0	0	0.000179179	0	0	0	0	0	0	0	0	0	0	0	0	0	0	0	0	0	0	0	0	0	0	0	0	0	0	0	0	0	5.70874e-05	0	0	0	7.22804e-05	0	0
ASV_28h_tvy	Bacteroidota	Bacteroidia	Bacteroidales	Rikenellaceae	Alistipes	0	0	0	0	0	0	0	0	0	0	0	0	0	0	0	0	0	0.000151286	0	0	0	0	0	0	0	0	0	0	0	0	0	0	0	0	0	0	0	0	0	0	0	0	0	0
ASV_2d6_fh3	Firmicutes	Bacilli	Lactobacillales	Streptococcaceae	Streptococcus	0	0	0	0	0	0	0	0	0	0	0	0	0	0	0	0	0	0	0	0	0	0	0	0	0	0	0	0	0	0	0	0	0	0	0	0	0	0	0	0	0	0	0	0
ASV_2eg_xno	Firmicutes	Clostridia	Christensenellales	Christensenellaceae	Christensenellaceae R-7 group	0.000103199	0.000941952	0	0	0.00010917	0	0.000276218	0.000358359	0.000168124	0	0	0	0	0.000300511	0	0.000102197	0	0.000151286	0	0.000112007	0.000119232	0	0	8.8269e-05	7.89453e-05	7.3551e-05	0.000220289	0.000115128	0	0	8.61104e-05	0.000222124	0	0	0	0.000129769	0	0	0	0	0	0	0.000140915	6.95846e-05
ASV_2f2_3gk	Proteobacteria	Gammaproteobacteria	Enterobacterales	Enterobacteriaceae	Escherichia-Shigella	0	0	0	0.000103961	0	0	0	0	0	0	0	0	0	0	0	0	0	0	0	0	0	0	0	0	0	0	0	0	0	0	0	0	0	0	0	0	0	0	0	0	0	0	0	0
ASV_2fb_e2i	Bacteroidota	Bacteroidia	Bacteroidales	Bacteroidaceae	Bacteroides	0.00103199	0.000353232	0.000573641	0.000831687	0.000982533	0.00106697	0.000184145	0.000358359	0.000252186	0.000263783	0.000100381	0.000140786	0.000272517	0.000200341	0.00104603	0.00102197	0.00114123	0.00136157	0.00052691	0.000560036	0.000834625	0.000873108	0.000663766	0.000353076	7.89453e-05	0.000147102	0.000220289	0	0	0	0.000172221	0.000333185	0.00056338	0.00100919	0.000188182	0.000648845	0.00142162	0.000742136	0.000448632	0.000576258	0.000563793	0.000361402	0.000422744	0.000556677
ASV_2h3_d60	Firmicutes	Clostridia	Lachnospirales	Lachnospiraceae	[Ruminococcus] torques group	0.00154799	0.00211939	0.00172092	0.0090446	0.00786026	0.00681221	0.00119694	0.000716717	0.00134499	0.00114306	0.00200763	0.00225257	0.000408775	0.000801362	0.00523013	0.00480327	0.00551593	0.00741301	0.00572074	0.0047043	0.00798855	0.0072759	0.00553138	0.0122694	0.00852609	0.00963519	0.000660866	0.00184204	0.00170854	0.0301218	0.031947	0.0221013	0.000676056	0.00224266	0.000752729	0.00129769	0.000897868	0.00114175	0.00107672	0.00121655	0.00084569	0.00101193	0.00105686	0.00104377
ASV_2kv_7x0	Firmicutes	Clostridia	Lachnospirales	Lachnospiraceae	Blautia	0.00227038	0.00376781	0.00430231	0.00644558	0.00633188	0.00615561	0.0036829	0.00286687	0.00336247	0.00219819	0.00250954	0.00211178	0.00190762	0.00110187	0.00435844	0.00643843	0.00332858	0.00302572	0.00173128	0.00246416	0.00357696	0.00213426	0.00287632	0.00432518	0.00315781	0.00411886	0.00286375	0.00472024	0.00512563	0.00491348	0.0049944	0.00544203	0.00180282	0.00269119	0.00282273	0.00220607	0.00224467	0.00245476	0.00179453	0.00198489	0.0013531	0.00209613	0.002466	0.0018092
ASV_2kw_d9m	Firmicutes	Clostridia	Oscillospirales	Oscillospirales_unclassified	Oscillospirales_unclassified	0	0	0	0	0	0	0	0	0	0	0	0	0	0	0	0	0	0	0	0	0	0	0	0	0	0	0	0	0	0	0	0	0	0	0	0	0	0	0	0	0	0	0	0
ASV_2mi_cgj	Firmicutes	Clostridia	Lachnospirales	Lachnospiraceae	Blautia	0.0141383	0.0215472	0.0235193	0.029317	0.0367904	0.0246225	0.0156523	0.0137968	0.0118527	0.0173217	0.0252961	0.0230888	0.00749421	0.00761294	0.0112448	0.0131834	0.0131241	0.0170953	0.0114415	0.0117608	0.0211041	0.0097012	0.00973523	0.0173007	0.0215521	0.0155928	0.0176231	0.0329265	0.0290452	0.0273446	0.0253165	0.034096	0.00732394	0.00549451	0.00771547	0.00804568	0.00823045	0.00924816	0.00735756	0.00800359	0.00727293	0.0101193	0.00908899	0.00821098
ASV_2mq_sic	Firmicutes	Clostridia	Peptostreptococcales-Tissierellales	Peptostreptococcaceae	Peptostreptococcus	0	0	0	0	0	0	0	0	0	0	0	0	0	0	0	0	0	0	0	0	0	0	0	0	0	0	0	0	0	0	0	0	0	0	0	0	0	5.70874e-05	8.97263e-05	0	0	7.22804e-05	0	6.95846e-05
ASV_2n0_xcq	Firmicutes	Clostridia	Oscillospirales	Ruminococcaceae	uncultured	0.000309598	0.000117744	0.000286821	0.000103961	0	8.20749e-05	0.00036829	0	0.000168124	0	0.000200763	0	0.000136258	0.00010017	0	0.000102197	0.000190204	0	0	0	0	0	0	0	0	7.3551e-05	0.000330433	0.000115128	0.000201005	0	0	0.000111062	0.000112676	0	0	0.000129769	0	5.70874e-05	0	6.40287e-05	0	0	0	0
ASV_2nq_63z	Firmicutes	Clostridia	Lachnospirales	Lachnospiraceae	Lachnospiraceae_unclassified	0	0	0	0	0	0	0	0	0	0	0	0	0	0	0	0	0	0	0	0	0	0	0	0	0	0	0	0	0	0	0	0	0	0	0	0	0	0	8.97263e-05	0	0	0	0	0
ASV_2ot_bl0	Firmicutes	Clostridia	Lachnospirales	Lachnospiraceae	Blautia	0	0	0	0	0	0	0	0	0	0	0	0	0	0	0	0	0	0	0	0	0	0	0	0	0	0	0	0	0	0	0	0	0	0	0	0	0	0	0	6.40287e-05	0	0	0	0
ASV_2p6_a2k	Firmicutes	Bacilli	Lactobacillales	Streptococcaceae	Streptococcus	0	0	0	0	0	0	0	0	8.40619e-05	0	0	0	0	0	0	0	0	0	0	0	0	0	0	0	0	0	0	0	0	0	0	0	0.000112676	0	0	0	0	0	0	0	0	0	0	6.95846e-05
ASV_2p9_tl2	Actinobacteriota	Coriobacteriia	Coriobacteriales	Coriobacteriales_unclassified	Coriobacteriales_unclassified	0	0	0	0	0	0	0	0	0	0	0	0	0	0	0	0	0	0	0	0	0	0	0	0	0	0	0	0	0	0	0	0	0	0.000112133	0	0	0	0	0	0	0	0	0	0
ASV_2pa_hke	Bacteroidota	Bacteroidia	Bacteroidales	Bacteroidaceae	Bacteroides	0	0	0	0	0	0	0	0	0	0	0	0	0	0	0	0	0	0	0	0	0	0	0	8.8269e-05	0	0	0	0	0	0	0	0	0	0	0	0	0	0	0	0	0	0	0	0
ASV_2t1_9rq	Firmicutes	Clostridia	Lachnospirales	Lachnospiraceae	Lachnospiraceae_unclassified	0	0	0	0	0	0	0	0	0	0	0.000100381	0	0	0	0	0	0	0	0	0	0	0	0	0	0	0	0	0	0	0	0	0	0	0	0	0	0	0	0	0	0	0	0	6.95846e-05
ASV_2vj_1uu	Firmicutes	Clostridia	Lachnospirales	Lachnospiraceae	Dorea	0.00165119	0.00117744	0.00172092	0.00124753	0.000764192	0.000328299	0.00165731	0.00143343	0.00134499	0.00342917	0.00451717	0.00366043	0.00122633	0.000400681	0.00069735	0.00102197	0.000760818	0.000151286	0.000225819	0.000560036	0.000357696	0.000194024	0.000442511	0.000529614	0.000394726	0.000588408	0.00176231	0.00241768	0.00211055	0.000427259	0.000774994	0.000444247	0.0104789	0.00773716	0.00790365	0.00558007	0.00561167	0.00673631	0.00628084	0.00518632	0.00648362	0.00578244	0.00486155	0.00640178
ASV_2we_p2u	Firmicutes	Clostridia	Oscillospirales	Ruminococcaceae	Faecalibacterium	0	0	0	0	0	0	0	0	0	0	0	0	0	0.00010017	0	0	0	0	0	0	0	0	0	0	0	0	0	0	0	0	0	0	0	0	0	0	0	0	0	0	0	0	0	0
ASV_2yp_xub	Firmicutes	Clostridia	Lachnospirales	Lachnospiraceae	Lachnospiraceae_unclassified	0	0	0	0	0	0	0	0	0	0	0	0	0	0	0	0	0	0	0	0	0	0	0	0	0	0	0	0	0	0	0	0	0	0	0	0	0	0	0	0	0	0	0	0
ASV_30o_vsz	Bacteroidota	Bacteroidia	Bacteroidales	Rikenellaceae	Alistipes	0	0	0	0.000103961	0	0	0	0	0	0	0	0	0	0	0	0	9.51022e-05	0	7.52729e-05	0	0	0	0	0	0	0	0	0	0	0	0	0	0	0	0	0	0	0	0	0	0	0	0	0
ASV_31c_08x	Firmicutes	Clostridia	Oscillospirales	Ruminococcaceae	uncultured	0.000103199	0.000235488	0	0	0	0	9.20726e-05	0.000179179	0	0	0	0	0	0	0	0.000102197	0	0	0	0	0	0	0	0	0	0	0	0	0	0	0	0	0.000112676	0.000112133	0	0	7.48223e-05	0	0	0	0	0	0	0
ASV_32d_qhs	Firmicutes	Bacilli	Erysipelotrichales	Erysipelatoclostridiaceae	UCG-004	0.000309598	0.000117744	0.00014341	0	0	8.20749e-05	0	0	8.40619e-05	0	0.000100381	0.000140786	0	0	0	0.000102197	0	0	7.52729e-05	0	0	0	0.000221255	0	7.89453e-05	0.000220653	0.000110144	0.000115128	0	0	0.000258331	0.000333185	0.000112676	0	0	0.000129769	0.000224467	5.70874e-05	8.97263e-05	0.000256115	0	0	0.000140915	0
ASV_32r_wn2	Proteobacteria	Gammaproteobacteria	Burkholderiales	Sutterellaceae	Sutterella	0.0135191	0.0103615	0.0106124	0.00343071	0.00283843	0.00418582	0.00497192	0.0051962	0.00445528	0.0116064	0.00923509	0.0126707	0.00122633	0.00120204	0.00566597	0.00592744	0.00561103	0.00332829	0.0027851	0.00246416	0.00345773	0.00407451	0.00361384	0.00423691	0.00449988	0.00382465	0.00231303	0.00115128	0.00180905	0.00405896	0.00464996	0.00577521	0.00923944	0.00515811	0.00621001	0.0106411	0.00950243	0.0119313	0.011485	0.0131899	0.0120652	0.0147452	0.0207849	0.0169091
ASV_341_9yy	Bacteroidota	Bacteroidia	Bacteroidales	Bacteroidaceae	Bacteroides	0	0	0	0	0	0	0	0	0	0	0	0	0	0	0	0	0	0	0	0	0	0	0	0	0	0	0	0	0	0	0	0	0	0	0	0	0	0	0	0	0	0	0	0
ASV_345_zvu	Firmicutes	Clostridia	Oscillospirales	Ruminococcaceae	Subdoligranulum	0	0	0	0	0	0	0	0	0	0	0	0	0	0	0	0	0	0	0	0	0	0	0	0	0	0	0	0	0	0	0	0	0	0	0	0	7.48223e-05	0	0	0	0	0	0	0
ASV_379_445	Firmicutes	Bacilli	Lactobacillales	Lactobacillaceae	Lacticaseibacillus	0.000103199	0.000117744	0	0	0	0	0	0.000358359	0	0	0	0	0	0	0	0	0	0	0	0	0	0	0	0	0	0	0.000220289	0.000115128	0.000100503	0	0	0	0	0	0	0	0	0	0	0	0	0	0	0
ASV_38f_1zn	Bacteroidota	Bacteroidia	Bacteroidales	Prevotellaceae	Paraprevotella	0	0	0	0	0	0	0	0	0	0	0	0.000140786	0	0	0	0	0	0	0	0	0	0	0	0	0	0	0	0	0	0	0	0	0	0	0	0	0	0	0	0	0	0	0	0
ASV_38k_4ot	Firmicutes	Clostridia	Lachnospirales	Lachnospiraceae	Lachnospiraceae_unclassified	0	0	0	0	0	0	0	0	0	0	0	0	0	0	0	0	0	0	0	0	0	0	0	0	0	7.3551e-05	0	0	0	0	0	0	0	0	0	0	0	0	0	0	0	0	0	0
ASV_38l_ytp	Firmicutes	Clostridia	Oscillospirales	Ruminococcaceae	uncultured	0	0	0	0	0	0	0	0	8.40619e-05	0	0	0	0	0	0	0.000102197	0	0.000151286	0	0	0	0	0	0	0	0	0	0	0	0	8.61104e-05	0.000111062	0	0	0	0	0	0	0	0	0	0	0	0
ASV_38n_6ij	Firmicutes	Clostridia	Lachnospirales	Lachnospiraceae	Lachnospiraceae_unclassified	0	0	0	0.000103961	0	0	9.20726e-05	0.000179179	0	0	0.000100381	0.000140786	0	0.00010017	8.71688e-05	0	0	0.000302572	7.52729e-05	0	0	9.7012e-05	0	0	7.89453e-05	0	0	0.000115128	0	0	0	0	0.000338028	0.000560664	0.000564546	0.000259538	0.000299289	0.000114175	0.000179453	0.000320143	0.000451035	0.000144561	0.000493201	0.000556677
ASV_38n_n4v	Bacteroidota	Bacteroidia	Bacteroidales	Bacteroidales_unclassified	Bacteroidales_unclassified	0	0	0	0	0	8.20749e-05	0	0	0	0	0	0	0	0	0	0	0	0	0	0	0	0	0	0	0	0	0	0	0	0	0	0	0	0	0	0	0	5.70874e-05	0	0	0	0	0	0
ASV_397_gyy	Firmicutes	Clostridia	Lachnospirales	Lachnospiraceae	Lachnospiraceae_unclassified	0	0	0	0	0	0	0	0	0	0	0	0	0	0	0	0	0	0	0	0	0	0	0	0	0	0	0	0	0	0	0	0	0	0	0	0	0	0	0	0	5.63793e-05	0	0	0
ASV_3a5_liq	Actinobacteriota	Coriobacteriia	Coriobacteriales	Eggerthellaceae	Eggerthella	0	0	0	0	0	0	0	0	0	0	0	0	0	0	0	0	0	0	0	0	0	0	0	0	0	0	0	0	0	0	0	0	0	0	0	0	0	0	0	6.40287e-05	0	0	0	0
ASV_3ay_3qk	Firmicutes	Bacilli	Erysipelotrichales	Erysipelatoclostridiaceae	Erysipelatoclostridium	0	0	0	0.000103961	0	0	0	0	0	0	0.000100381	0	0	0	0	0	0	0	0	0	0	0	7.37518e-05	0	0	0	0	0.000115128	0.000100503	0	0	0	0	0	0	0	0	0	0	0	0	0	0	0
ASV_3cf_vxs	Bacteroidota	Bacteroidia	Bacteroidales	Paludibacteraceae	Paludibacteraceae_unclassified	0	0	0	0	0	0	0	0	0	0	0	0	0	0	8.71688e-05	0	0	0	0	0	0	0	0	0	0	0	0	0.000115128	0	0	0	0	0	0	0	0	7.48223e-05	0	0	0	0	0	0	0
ASV_3dc_vtv	Firmicutes	Clostridia	Oscillospirales	Ruminococcaceae	Faecalibacterium	0	0	0	0	0	0	0	0	0	0	0	0	0	0	0	0	0	0	0	0	0	0	0	0	0	0	0	0	0	0	0	0	0.000112676	0	0	0	0	0	0	6.40287e-05	0	0	0	0
ASV_3e6_azk	Firmicutes	Clostridia	Oscillospirales	Oscillospiraceae	Oscillospiraceae_unclassified	0	0	0	0	0	0	0	0	0	0	0	0	0	0	0	0	0	0	0	0	0	0	0	0	0	0	0	0	0	0	0	0	0	0	0	0	0	0	0	0	5.63793e-05	0	0	0
ASV_3gl_mrl	Firmicutes	Bacilli	Lactobacillales	Streptococcaceae	Streptococcus	0.000103199	0	0	0	0	0	0	0	8.40619e-05	0	0	0	0	0	0	0	0	0	0	0	0	0	7.37518e-05	0	0	0	0	0.000115128	0	0	0	0	0	0	0	0	7.48223e-05	0	0	0	0	0	0	0
ASV_3i0_jp0	Actinobacteriota	Actinobacteria	Bifidobacteriales	Bifidobacteriaceae	Bifidobacterium	0	0	0	0	0	0	0	0	0	0	0	0	0	0	8.71688e-05	0	0	0	0	0	0	0	0	0	0	0	0	0	0	0	0	0	0	0	0	0	0	0	0	0	0	0	0	0
ASV_3i4_w2e	Firmicutes	Clostridia	Oscillospirales	Ruminococcaceae	Faecalibacterium	0	0	0	0	0	0	0	0	0	0	0	0	0	0	0	0	0	0	0	0	0	0	0	0	0	0	0	0	0	0	0	0	0	0	0	0	0	5.70874e-05	0	0	0	0	7.04573e-05	0
ASV_3i7_1me	Firmicutes	Clostridia	Oscillospirales	Oscillospiraceae	Oscillibacter	0.000515996	0.000235488	0.000430231	0.000311883	0.000436681	0.000246225	0.000276218	0.000179179	0.000336247	8.79275e-05	0.000301144	0	0.000408775	0.000500851	0.000174338	0	0.000475511	0.000151286	7.52729e-05	0	0.000476929	0	7.37518e-05	8.8269e-05	0	0.000220653	0.000440577	0.000230256	0.000201005	0	0	0.000111062	0.000788732	0.000897062	0.000940911	0.000778614	0.000523756	0.000513787	0.000269179	0.000512229	0.000507414	0.000361402	0.000634115	0.000556677
ASV_3k7_lz1	Firmicutes	Clostridia	Lachnospirales	Lachnospiraceae	Lachnoclostridium	0	0	0	0	0	0	0	0	0	0	0	0.000140786	0	0	0	0	0	0	0	0	0	0	0	0	0	0	0	0	0	0	0	0	0	0	0	0	0	0	0	0	0	0	0	0
ASV_3l9_xvi	Firmicutes	Clostridia	Lachnospirales	Lachnospiraceae	Lachnospiraceae_unclassified	0.000103199	0.000117744	0.000430231	0	0	0	9.20726e-05	0	0.000252186	8.79275e-05	0	0.000140786	0.000272517	0.00010017	8.71688e-05	0	0	0	0	0	0	9.7012e-05	0	0.000176538	0	0	0.000110144	0	0.000100503	0	0	0	0	0	0	0	0	0	0	0.000128057	0	0.000144561	0	6.95846e-05
ASV_3lc_dvk	Proteobacteria	Alphaproteobacteria	Rhodospirillales	uncultured	uncultured_unclassified	0	0	0	0	0	0	0	0	0	0	0	0	0	0	0	0	0	0	0	0	0	0	0	0	0	0	0	0	0	0	0	0	0	0	0	0	0	0	0	0	0	0	0	0
ASV_3lt_6ew	Proteobacteria	Gammaproteobacteria	Burkholderiales	Sutterellaceae	Sutterella	0.000309598	0	0	0	0.000327511	8.20749e-05	0.000184145	0.000537538	0.000168124	0.000615493	0.000602289	0.000563142	0.000136258	0.00010017	0.000174338	0.000306592	0.000380409	0	0.000602183	0.000224014	0.000238464	0.000776096	0.000221255	0.00105923	0.000394726	0.00073551	0.000110144	0	0	0.00021363	0.000344442	0	0.00405634	0.00470958	0.00244637	0.00272515	0.00216985	0.00262602	0.00224316	0.00249712	0.00281897	0.0029635	0.00295921	0.00278338
ASV_3m6_at5	Firmicutes	Clostridia	Oscillospirales	Oscillospiraceae	uncultured	0.00123839	0.00058872	0.0014341	0.000207922	0.000545852	8.20749e-05	0.00073658	0.00161261	0.000756557	8.79275e-05	0.000100381	0.000422357	0.000272517	0.000300511	0.000261506	0.000102197	0.000760818	0.000151286	7.52729e-05	0	0.000476929	0.000194024	0.000147504	8.8269e-05	0.000315781	0.000220653	0.000330433	0.000230256	0.000100503	0	0.000258331	0.000111062	0.000676056	0.000336398	0.000564546	0.000129769	7.48223e-05	0.000399612	0.000448632	0.000192086	0.000338276	0.000216841	0.000140915	0.000278338
ASV_3ms_e8q	Firmicutes	Clostridia	Oscillospirales	Oscillospiraceae	UCG-002	0.000515996	0.0010597	0.000430231	0	0	8.20749e-05	0.000184145	0.000358359	0.000588433	0	0.000100381	0.000140786	0.000408775	0.00010017	0.000174338	0.000306592	0.000190204	0	0.000150546	0.000112007	0.000357696	0.000194024	7.37518e-05	8.8269e-05	0	0.000147102	0.000330433	0.000230256	0.000201005	0.00021363	0.000172221	0.000222124	0	0	0	0	7.48223e-05	0.000171262	8.97263e-05	0	0.000112759	0	0	0
ASV_3ob_oiz	Firmicutes	Clostridia	Oscillospirales	Ruminococcaceae	Anaerofilum	0	0	0.00014341	0	0.00010917	0	0	0	8.40619e-05	0	0	0	0	0	0	0	0	0	7.52729e-05	0	0	0	0	0	0	0	0	0	0	0	0	0.000111062	0.000112676	0	0	0	0	0	0	0	0	0	0	0
ASV_3od_0sh	Firmicutes	Clostridia	Oscillospirales	Ruminococcaceae	uncultured	0	0	0	0.000103961	0	0	0	0	0	0	0	0	0	0	0	0	0	0	0	0	0	0	0	0	0	0	0	0	0	0	0	0	0	0	0	0	0	0	0	0	0	0	0	0
ASV_3pg_4kj	Bacteria_unclassified	Bacteria_unclassified	Bacteria_unclassified	Bacteria_unclassified	Bacteria_unclassified	0	0	0	0	0	0	0	0	0	0	0	0	0	0	0	0	0	0	0	0	0	0	0	0	0	0	0	0	0	0	0	0	0	0	0	0	0	0	0	0	0	0	7.04573e-05	0
ASV_3pz_edu	Firmicutes	Negativicutes	Acidaminococcales	Acidaminococcaceae	Phascolarctobacterium	0	0	0	0	0	0	0	0	0	0	0	0	0	0	0	0	0	0	0	0	0	0	0	0	0	0	0	0	0	0	0	0	0	0	0	0	0	5.70874e-05	0	0	0	0	0	0
ASV_3s4_bj5	Bacteroidota	Bacteroidia	Bacteroidales	Bacteroidales_unclassified	Bacteroidales_unclassified	0.000103199	0	0.00014341	0	0	0.000328299	9.20726e-05	0.000179179	0.000252186	0	0	0	0	0	8.71688e-05	0.000102197	9.51022e-05	0	0.000225819	0	0.000357696	0.000291036	7.37518e-05	8.8269e-05	0.000157891	0.000220653	0.000110144	0	0.000100503	0.00021363	0	0.000222124	0.000338028	0.000224266	0	0.000519076	0	0.000285437	0.000269179	6.40287e-05	0.000169138	0.000216841	0.000352286	0.000139169
ASV_3v4_bkj	Bacteroidota	Bacteroidia	Bacteroidales	Rikenellaceae	Alistipes	0.000103199	0.000353232	0.000286821	0.000311883	0	0.00016415	9.20726e-05	0	8.40619e-05	0	0.000100381	0	0.000136258	0.00010017	0.000261506	0.000204394	0.000190204	0.000302572	7.52729e-05	0.000224014	0.000238464	0.000194024	0.000221255	0.000264807	0.000157891	0.000147102	0	0	0	0	0.000344442	0.000222124	0.000225352	0.000112133	0.000376364	0.000259538	0.000149645	0.000114175	0.000179453	0.000512229	0.000112759	0.000144561	0	0.000278338
ASV_3vd_nex	Firmicutes	Clostridia	Monoglobales	Monoglobaceae	Monoglobus	0.000825593	0.000941952	0.00100387	0.000311883	0.000545852	0.000328299	0.000920726	0.000716717	0.000336247	8.79275e-05	0.000501907	0	0.000136258	0.000200341	0.000435844	0	0.000190204	0.000302572	0.000225819	0.000336022	0	9.7012e-05	0.000221255	0.000176538	7.89453e-05	0.000294204	0.000220289	0.00103615	0.000904523	0.00021363	0.000172221	0.000333185	0	0.000112133	0	0.000129769	7.48223e-05	0.000285437	0	6.40287e-05	5.63793e-05	0.000289122	7.04573e-05	6.95846e-05
ASV_3wk_jb2	Firmicutes	Clostridia	Oscillospirales	Butyricicoccaceae	Butyricicoccus	0.000103199	0.000235488	0.00014341	0	0	0	9.20726e-05	0	0	8.79275e-05	0.000100381	0	0	0	0	0	0	0.000151286	0	0	0	9.7012e-05	0	0	0	0	0	0.000115128	0.000100503	0	0	0	0.000112676	0	0	0	0	0	0	0	0	0	0	6.95846e-05
ASV_3xp_l8j	Firmicutes	Clostridia	Oscillospirales	Ruminococcaceae	Subdoligranulum	0	0	0	0.000103961	0	0	0	0	0	0	0	0	0	0	0	0	0	0	0	0	0	0	0	0	0	0	0	0	0	0	0	0	0	0	0	0.000129769	0	0	0	0	0	0	0	0
ASV_3yt_ux4	Firmicutes	Clostridia	Lachnospirales	Lachnospiraceae	Lachnospiraceae ND3007 group	0.00650155	0.00541623	0.00674028	0.00395051	0.00436681	0.00328299	0.00616886	0.00447948	0.00411903	0.00325332	0.00401526	0.00351964	0.00340646	0.00230392	0.00496862	0.00337251	0.00665716	0.00242057	0.00203237	0.00168011	0.0029808	0.00155219	0.00125378	0.00344249	0.00339465	0.00257429	0.00660866	0.00897997	0.00763819	0.00256355	0.00154999	0.00310973	0.00180282	0.00168199	0.00131728	0.00194654	0.00164609	0.00159845	0.00206371	0.00140863	0.00219879	0.00151789	0.00155006	0.0018092
ASV_3z8_747	Actinobacteriota	Coriobacteriia	Coriobacteriales	Coriobacteriales Incertae Sedis	uncultured	0	0	0	0	0	8.20749e-05	0	0	0	0	0	0	0	0	0	0	0	0	0	0	0	0	0	0	0	0	0	0	0	0	0	0	0	0	0	0	0	0	0	0	0	0	0	0
ASV_411_fan	Firmicutes	Clostridia	Lachnospirales	Lachnospiraceae	Lachnoclostridium	0	0	0	0.000311883	0.00010917	8.20749e-05	0	0.000179179	0	0	0	0	0	0	0	0	0.000190204	0.000151286	0.000150546	0.000112007	0.000238464	9.7012e-05	0.000147504	8.8269e-05	0.000157891	0.000147102	0	0	0	0	0	0.000222124	0	0	0	0	0	0	8.97263e-05	0	0	0	0	0
ASV_43r_e3e	Bacteroidota	Bacteroidia	Bacteroidales	Muribaculaceae	Muribaculaceae_unclassified	0	0	0	0	0	0	0	0	8.40619e-05	0	0	0	0	0	0	0	0	0	0	0	0	0	0	0	0	0	0	0	0	0	0	0	0	0	0	0	0	0	0	0	0	7.22804e-05	0	0
ASV_43t_d68	Proteobacteria	Alphaproteobacteria	Rhodospirillales	uncultured	uncultured_unclassified	0.0194014	0.018839	0.0169224	0.00467824	0.00469432	0.00681221	0.0136267	0.0112883	0.0158877	0.00263783	0.00291106	0.00168943	0.00286143	0.00240409	0.0103731	0.00613183	0.00732287	0.00453858	0.00180655	0.0031362	0.00453082	0.00203725	0.00206505	0.00273634	0.00339465	0.00169167	0.00484635	0.00103615	0.00170854	0.00128178	0.000861104	0.0023323	0.00225352	0.00246692	0.00188182	0.00155723	0.00112233	0.0022835	0.00179453	0.00262518	0.0013531	0.000939646	0.0014796	0.00160045
ASV_45l_fps	Firmicutes	Clostridia	Oscillospirales	Ruminococcaceae	Ruminococcaceae_unclassified	0	0	0	0	0	0	0	0	0	0	0	0	0	0	0	0	0	0	0	0	0	0	0	0	0	0	0	0	0	0	0	0	0	0	0	0	0	0	0	0	0	0	0	0
ASV_46t_jjz	Firmicutes	Clostridia	Lachnospirales	Lachnospiraceae	uncultured	0.000103199	0	0.000430231	0.000415844	0.000764192	0.000574524	9.20726e-05	0.000179179	0.000420309	0.00035171	0	0	0.000272517	0.000200341	0.000958856	0.000817578	0.00104612	0.000302572	7.52729e-05	0.000336022	0.000238464	0.000291036	0.000221255	8.8269e-05	0.000473672	0.000147102	0.000330433	0	0	0.00021363	0.000344442	0.000333185	0.000450704	0.000448531	0.000376364	0.000389307	7.48223e-05	0.000114175	0.000179453	6.40287e-05	0.000112759	0.000144561	0.000140915	6.95846e-05
ASV_47e_7oa	Firmicutes	Clostridia	Lachnospirales	Lachnospiraceae	Lachnospiraceae_unclassified	0	0	0	0	0	0	0	0	0	0	0	0	0	0	0	0	0	0	0	0	0	0	0	0	0	0	0	0	0	0	0	0	0	0	0	0.000129769	0	0	0	0	0	0	0	0
ASV_48s_5uy	Firmicutes	Clostridia	Lachnospirales	Lachnospiraceae	Lachnospiraceae_unclassified	0	0	0	0	0	0	0	0	0	0	0	0	0	0	0	0	0	0	0	0	0	0	0	0	0	0	0	0	0	0	0	0	0	0	0	0	0	0	0	0	0	7.22804e-05	0	0
ASV_48y_d82	Firmicutes	Clostridia	Lachnospirales	Lachnospiraceae	Lachnospiraceae_unclassified	0	0	0	0	0	0	0	0	0	0	0.000100381	0	0	0	0	0	0	0	0	0	0	0	0	0	0	0	0	0	0	0	0	0	0	0	0.000188182	0	0	0	0	0	0	0	0	0
ASV_49m_vgp	Firmicutes	Clostridia	Oscillospirales	Butyricicoccaceae	Butyricicoccus	0	0	0	0	0	0	0	0	0	0	0	0	0	0	0	0	0	0	0	0	0	0	0	0	0	0	0	0	0	0	0	0	0	0	0	0	7.48223e-05	0	0	6.40287e-05	0	0	0	0
ASV_49v_86m	Firmicutes	Clostridia	Lachnospirales	Lachnospiraceae	[Ruminococcus] gauvreauii group	0.00134159	0.00176616	0.00186433	0.000415844	0.000327511	0	0.00174938	0.000358359	0.00100874	0.000967203	0.000501907	0.00126707	0.00081755	0.000601022	0.000174338	0.000102197	0.000285307	0.000453858	0.000301091	0.000336022	0.000476929	9.7012e-05	0.000295007	8.8269e-05	0.000157891	0.000294204	0.0019826	0.00195717	0.00211055	0.00021363	0.000258331	0	0.000676056	0.000672797	0.000376364	0.000129769	0.000523756	0.000285437	0.000358905	0.000640287	0.000112759	0.000361402	0.000634115	0.00076543
ASV_4a7_8tl	Firmicutes	Clostridia	Lachnospirales	Lachnospiraceae	Lachnospiraceae UCG-001	0.000412797	0.000353232	0.000286821	0.000103961	0.00010917	8.20749e-05	0.00036829	0	0.000252186	0	0.000100381	0.000281571	0	0.00010017	0.000261506	0.000102197	9.51022e-05	0.000302572	0	0.000112007	0	0.000194024	0.000147504	0.000176538	0	0.000147102	0.000220289	0.000230256	0.000603015	0.00021363	0	0.000111062	0.000112676	0	0	0	7.48223e-05	0	0	6.40287e-05	0	0	7.04573e-05	6.95846e-05
ASV_4h0_9jn	Firmicutes	Clostridia	Lachnospirales	Lachnospiraceae	Lachnospiraceae_unclassified	0	0.000117744	0	0	0	0	0	0	0	0	0	0	0	0	0	0	0	0	0	0	0	0	0	0	0	0	0	0	0	0	0	0	0	0	0	0	0	0	0	0	0	0	0	0
ASV_4hw_02r	Firmicutes	Clostridia	Oscillospirales	Oscillospiraceae	uncultured	0.000619195	0.000353232	0	0.000207922	0	0	0.000276218	0.000179179	0.000420309	8.79275e-05	0.000301144	0.000140786	0.000136258	0.000300511	0.000610181	0.000204394	0.000475511	0.000302572	0.000150546	0.000336022	0.000476929	9.7012e-05	0.000147504	0.000353076	0.000394726	0.000147102	0.000110144	0.000230256	0.000100503	0.00021363	0.000172221	0.000666371	0.000901408	0.000897062	0.00150546	0.000389307	0.000224467	0.00022835	0.000179453	6.40287e-05	0.000225517	0.000216841	0.000281829	0.000278338
ASV_4i1_9pb	Firmicutes	Clostridia	Lachnospirales	Lachnospiraceae	[Eubacterium] hallii group	0.00103199	0.00141293	0.00157751	0.000415844	0.00131004	0.000410374	0.00110487	0.000895897	0.000588433	0.00149477	0.0027103	0.00154864	0.000272517	0.000801362	0.000348675	0.000613183	0.000190204	0.00166415	0.000978547	0.00112007	0.00166925	0.00116414	0.000737518	0.000970959	0.000868398	0.000882613	0.00110144	0.00115128	0.00110553	0.00192267	0.0016361	0.000666371	0.000338028	0.000560664	0.000376364	0	0.000149645	0.000456699	0.000448632	0.000256115	0.000112759	0.000216841	0.000211372	0.000556677
ASV_4i8_lle	Firmicutes	Clostridia	Oscillospirales	Ruminococcaceae	Ruminococcaceae_unclassified	0	0	0	0	0	0	0	0	0	0	0	0	0	0	0	0	0	0	0	0	0	0	0	0	0	0	0	0	0	0	0	0	0	0	0	0	0	0	0	0	5.63793e-05	0	0	0
ASV_4lb_0d5	Bacteroidota	Bacteroidia	Bacteroidales	Bacteroidaceae	Bacteroides	0.000619195	0.000706464	0.000573641	0.000623765	0.000764192	0.000656599	0.00036829	0.000179179	0.000252186	0.00105513	0.000602289	0.00154864	0.000545033	0	0.000435844	0.000102197	0.000570613	0.000605144	0.000376364	0.000336022	0.000238464	0.000776096	0.000368759	0.000176538	0.000315781	0.000220653	0	0	0	0	0	0.000222124	0.000450704	0.000336398	0.000376364	0.00103815	0.000448934	0.000342524	0.00107672	0.000832373	0.000902069	0.000867365	0.000704573	0.000695846
ASV_4oj_zz0	Firmicutes	Bacilli	Erysipelotrichales	Erysipelatoclostridiaceae	Candidatus Stoquefichus	0	0.000235488	0	0.00114357	0.000982533	0.00213395	0	0	0	8.79275e-05	0	0.000140786	0	0	0.000610181	0.00112417	0.00142653	0.00166415	0.00120437	0.0015681	0.00178848	0.000679084	0.000442511	0.00132404	0.00118418	0.000956164	0	0	0	0.00192267	0.0016361	0.0014438	0.000112676	0	0	0	0.000149645	0	0	0	0	7.22804e-05	7.04573e-05	0
ASV_4sd_9fg	Firmicutes	Clostridia	Lachnospirales	Lachnospiraceae	Lachnospiraceae_unclassified	0	0	0	0	0	8.20749e-05	0	0	0	0	0	0	0	0	0	0	0	0	0	0	0	0	0	0	0	0	0	0	0	0	0	0	0	0	0	0	0	0	0	0	5.63793e-05	0	0	0
ASV_4sp_vaj	Firmicutes	Clostridia	Lachnospirales	Lachnospiraceae	Lachnospiraceae_unclassified	0	0.000117744	0	0	0	0	0	0	0	0	0	0	0	0	0	0	0	0	0	0	0	0	0	0	0	0	0	0	0	0	0	0	0	0	0	0	0	0	0	0	0	0	0	0
ASV_4sw_2yp	Firmicutes	Clostridia	Oscillospirales	Oscillospiraceae	UCG-002	0.000722394	0.00117744	0.00157751	0.000311883	0.000764192	0.000902823	0.00110487	0.00197097	0.00117687	0.000175855	0.000501907	0.000422357	0.000681292	0.000400681	0.000958856	0.00102197	0.00104612	0.000302572	0.00052691	0.000896057	0.00143079	0.000291036	0.000295007	0.000529614	0.000236836	0.00102971	0.000440577	0.000230256	0.00040201	0.00106815	0.000688883	0.000555309	0.0028169	0.00504597	0.00338728	0.00311446	0.00187056	0.00148427	0.00161507	0.00211295	0.00304448	0.00209613	0.00162052	0.000556677
ASV_4u0_z81	Firmicutes	Clostridia	Oscillospirales	Ruminococcaceae	Ruminococcaceae_unclassified	0	0	0	0	0	0	0	0	0	0	0	0	0	0	0	0	0	0	0	0	0	0	0	0	0	0	0	0	0	0	0	0	0	0	0	0	0	0	0	0	0	0	0	0
ASV_4un_emt	Proteobacteria	Gammaproteobacteria	Burkholderiales	Sutterellaceae	Sutterella	0	0	0	0	0	0	0	0	0	0	0	0	0	0	0	0	0	0	0	0	0	0	0	0	0	0	0	0	0	0	0	0	0	0	0	0	0	0	0	0	0	0	0	0
ASV_4v0_gj8	Firmicutes	Clostridia	Oscillospirales	Ruminococcaceae	uncultured	0.000206398	0	0.000286821	0	0.00010917	0	0	0	0.000252186	8.79275e-05	0	0	0	0.00010017	0	0	0	0.000151286	7.52729e-05	0	0	9.7012e-05	0	0	7.89453e-05	0.000147102	0	0.000115128	0	0	0.000172221	0.000111062	0	0	0.000188182	0	0	0	0	6.40287e-05	5.63793e-05	0	0	0
ASV_4yp_vm5	Firmicutes	Clostridia	Peptostreptococcales-Tissierellales	Peptostreptococcaceae	Romboutsia	0.000103199	0	0	0	0	0	0	0	0.000168124	0	0	0	0	0	0	0	0	0	0	0	0	9.7012e-05	0	0	0	7.3551e-05	0	0	0	0	0	0	0	0.000112133	0	0	0	0	0	0	0	0	0	0
ASV_4zz_loa	Firmicutes	Negativicutes	Veillonellales-Selenomonadales	Veillonellaceae	Dialister	0	0	0	0	0	0	0	0	0	0	0	0	0	0	0	0	0	0	0	0	0	0	0	0	0	0	0	0	0	0	0	0	0	0	0	0	0	0	0	0	0	0	0	0
ASV_53p_o0d	Firmicutes	Clostridia	Lachnospirales	Lachnospiraceae	[Eubacterium] eligens group	0.00216718	0.00153067	0.00186433	0.00124753	0.000764192	0.000984898	0.00220974	0.00161261	0.00151311	0.00035171	0.00070267	0.000422357	0.000681292	0.0010017	0.000435844	0.000613183	0.000760818	0.000605144	0.000451637	0.000224014	0.000834625	0.000776096	0.000147504	0.000441345	0.000552617	0.00102971	0.00209274	0.00241768	0.00271357	0.00021363	0.00103332	0.000666371	0.000676056	0.000560664	0.000188182	0.000389307	0.000299289	0.000627961	0.000269179	0.000576258	0.000563793	0.000289122	0.000634115	0.000556677
ASV_53r_ng2	Firmicutes	Clostridia	Lachnospirales	Lachnospiraceae	Fusicatenibacter	0	0	0	0	0	0	0	0	0	0	0	0	0	0	0	0	0	0	0	0	0	0	0	0	7.89453e-05	0	0	0	0	0	0	0	0	0	0	0	0	0	0	0	0	0	0	0
ASV_54n_pgr	Bacteroidota	Bacteroidia	Bacteroidales	Tannerellaceae	Parabacteroides	0	0	0	0	0	0	0	0	0	0	0	0	0	0	0	0	0	0	0	0	0	0	0	0	0	0	0	0	0	0	0	0	0	0	0	0.000129769	0	5.70874e-05	0	0	0	0	7.04573e-05	0
ASV_563_5zn	Bacteroidota	Bacteroidia	Bacteroidales	Bacteroidaceae	Bacteroides	0	0	0	0	0	0	0	0	0	0	0	0	0	0	0	0	0	0	0	0	0	0	0	0	0	0	0	0	0	0	0	0	0	0	0	0	0	0	0	0	0	0	0	6.95846e-05
ASV_56x_ema	Bacteroidota	Bacteroidia	Bacteroidales	Bacteroidaceae	Bacteroides	0	0	0	0	0	0	0	0	0	0	0	0	0	0	0	0	0	0	0	0	0	0	0	0	0	0	0	0	0	0	0	0	0	0	0	0	0	0	0	0	0	0	0	0
ASV_57g_1sg	Bacteroidota	Bacteroidia	Bacteroidales	Tannerellaceae	Parabacteroides	0	0.000117744	0	0	0	0	0	0	0	0	0	0	0	0	0	0	0	0	0	0	0	0	0	0	0	0	0	0	0	0	0	0	0	0	0	0	0	0	0	0	0	0	0	0
ASV_57w_up3	Bacteria_unclassified	Bacteria_unclassified	Bacteria_unclassified	Bacteria_unclassified	Bacteria_unclassified	0	0	0	0	0	0	0	0	0	8.79275e-05	0	0	0	0	0	0	0	0	0	0	0	0	0	0	0	0	0	0	0	0	0	0	0	0	0	0	0	0	0	0	0	0	0	0
ASV_585_f9y	Firmicutes	Clostridia	Lachnospirales	Lachnospiraceae	Lachnospiraceae_unclassified	0.00546956	0.00659367	0.00674028	0.00249506	0.00174672	0.00221602	0.00377497	0.00447948	0.00378278	0.0086169	0.0134511	0.0123891	0.00231639	0.0027046	0.000784519	0.000510986	0.00104612	0.000907716	0.00112909	0.00112007	0.00190771	0.00116414	0.000885021	0.00185365	0.00110523	0.000809061	0.00341447	0.00713792	0.00522613	0.00170904	0.00172221	0.00166593	0.0105915	0.0117739	0.0105382	0.00908383	0.00778152	0.00930525	0.00726783	0.00755538	0.00856966	0.00614384	0.00662298	0.00737597
ASV_59z_k12	Bacteroidota	Bacteroidia	Bacteroidales	Bacteroidaceae	Bacteroides	0	0	0	0	0	0	0	0	0	0	0	0	0	0	0	0	0	0	0	0	0	0	0	0	0	0	0	0	0	0	0	0	0	0	0	0	0	0	0	0	0	0	0	0
ASV_5b5_udk	Firmicutes	Clostridia	Lachnospirales	Lachnospiraceae	Lachnospiraceae_unclassified	0.00515996	0.00459202	0.00544959	0.00696538	0.00829694	0.00656599	0.00395912	0.00215015	0.00184936	0.00167062	0.00170648	0.00140786	0.00204388	0.00150255	0.00244073	0.00316811	0.00285307	0.00816944	0.00466692	0.00425627	0.00620007	0.00349243	0.00604764	0.0074146	0.00773664	0.00595763	0.00506664	0.00725305	0.00643216	0.00619526	0.00723327	0.00888494	0.00135211	0.000560664	0.00188182	0.00103815	0.000748223	0.00102757	0.00098699	0.000768344	0.00112759	0.000650524	0.000845487	0.000835015
ASV_5b5_vu5	Firmicutes	Clostridia	Oscillospirales	Oscillospiraceae	UCG-002	0	0	0	0	0	0	0	0	0	0	0	0	0	0	0	0	0	0	0	0	0	0	0	0	0	0	0	0	0	0	0	0	0.000112676	0	0	0	0	0	0	0	0	0	0	0
ASV_5bt_8kq	Actinobacteriota	Actinobacteria	Bifidobacteriales	Bifidobacteriaceae	Bifidobacterium	0	0	0	0.000103961	0	0	9.20726e-05	0	0	0	0.000200763	0	0	0	0	0	0	0	0	0	0	0	0	0	0	0	0	0	0	0	0	0	0	0	0	0	0	0	0	0	0	7.22804e-05	0	0
ASV_5dw_yy6	Firmicutes	Clostridia	Christensenellales	Christensenellaceae	Christensenellaceae R-7 group	0	0.000117744	0	0	0	0	0	0	0	0	0	0	0	0	0	0	0	0	0	0	0	0	0	0	0	0	0	0	0	0	0	0	0	0	0	0	0	0	0	0	0	0	0	0
ASV_5f3_sjk	Firmicutes	Clostridia	Oscillospirales	Oscillospiraceae	uncultured	0	0.000117744	0	0	0	8.20749e-05	0	0	0	0	0	0	0	0	0	0	0	0.000151286	0	0	0.000119232	0	0	0	0	0	0.000110144	0	0	0	8.61104e-05	0	0	0	0.000188182	0	0	5.70874e-05	8.97263e-05	0	0	0	7.04573e-05	0
ASV_5hm_ood	Firmicutes	Bacilli	Erysipelotrichales	Erysipelotrichaceae	Holdemania	0	0.000353232	0.000286821	0	0	8.20749e-05	9.20726e-05	0.000358359	8.40619e-05	0	0.000301144	0	0	0	0	0	9.51022e-05	0.000151286	0	0	0.000119232	0	7.37518e-05	0	0	0.000147102	0	0.000345383	0.000100503	0	8.61104e-05	0.000111062	0.000338028	0.000112133	0	0.000129769	0.000149645	0.000171262	0.000179453	0.000128057	0.000225517	0.000289122	0	0.000278338
ASV_5im_8sm	Firmicutes	Clostridia	Christensenellales	Christensenellaceae	Christensenellaceae R-7 group	0	0.000706464	0.000286821	0.000103961	0.00010917	0	0.000184145	0.000179179	0	0	0	0	0	0	8.71688e-05	0	0	0	0	0	0.000119232	0	0	0.000176538	0	0	0.000220289	0.000115128	0.000100503	0.00021363	0	0	0	0	0	0.000259538	0	5.70874e-05	0	0	0	0	7.04573e-05	0
ASV_5j3_of9	Firmicutes	Clostridia	Lachnospirales	Lachnospiraceae	[Ruminococcus] torques group	0	0	0	0	0	0	0	0	0	0	0	0	0	0	0	0	9.51022e-05	0	0	0	0	0	0	0	0	0	0	0	0	0	0	0	0	0.000112133	0	0	0	0	0	0	0	0	0	0
ASV_5j6_hn9	Firmicutes	Clostridia	Lachnospirales	Lachnospiraceae	Blautia	0	0	0	0	0	0	0	0	0	0	0	0	0	0	0	0	0	0	0	0	0	0	0	0	0	0	0	0	0	0	0	0	0	0	0	0	0	0	0	0	0	0	0	0
ASV_5ka_c1s	Firmicutes	Clostridia	Clostridia_unclassified	Clostridia_unclassified	Clostridia_unclassified	0	0	0	0	0	0	0	0	0	0	0	0	0	0	0	0	0	0	0	0	0	0	0	0	0	0	0	0	0	0	0	0	0	0	0	0	0	5.70874e-05	0	0	0	0	0	0
ASV_5ky_8y5	Firmicutes	Clostridia	Clostridia vadinBB60 group	Clostridia vadinBB60 group_unclassified	Clostridia vadinBB60 group_unclassified	0.000206398	0	0	0	0.00010917	0	0	0	0.000168124	0	0	0	0	0	0	0	0.000285307	0	7.52729e-05	0	0.000119232	0	0	0	0	0	0.000110144	0	0	0	0	0.000111062	0	0	0	0	0	0	8.97263e-05	0	0	0	0	6.95846e-05
ASV_5l2_7oa	Firmicutes	Clostridia	Lachnospirales	Lachnospiraceae	Lachnospiraceae UCG-004	0.000103199	0.000117744	0	0	0	0	9.20726e-05	0	0.000252186	8.79275e-05	0.000100381	0.000140786	0	0.00010017	8.71688e-05	0.000102197	9.51022e-05	0	0	0	0	0	0	0	7.89453e-05	0	0	0.000115128	0	0	0.000172221	0	0.000450704	0.000336398	0.000752729	0.000129769	0.000374111	0.000342524	0.000179453	0.000448201	0.000507414	0.000144561	0.000281829	0.000139169
ASV_5na_tzp	Firmicutes	Clostridia	Lachnospirales	Lachnospiraceae	Anaerostipes	0.00278638	0.00365006	0.00229456	0.00509408	0.00567686	0.00500657	0.00174938	0.00197097	0.00134499	0.00395674	0.0043164	0.00422357	0.000953808	0.000300511	0.00706067	0.00776699	0.00665716	0.00786687	0.00700038	0.00582437	0.00584238	0.00698487	0.00708017	0.00900344	0.0112892	0.00934098	0.00154202	0.00195717	0.00130653	0.0179449	0.0223026	0.0166593	0.00191549	0.00156986	0.00263455	0.00233584	0.00157127	0.00325398	0.00233288	0.00294532	0.00315724	0.00477051	0.00310012	0.00313131
ASV_5nc_55x	Proteobacteria	Alphaproteobacteria	Rhodospirillales	uncultured	uncultured_unclassified	0.00474716	0.00376781	0.00344185	0.000831687	0.000764192	0.00180565	0.0036829	0.00286687	0.00571621	0.000791348	0.00100381	0.000563142	0.00109007	0.00160272	0.00453278	0.00214614	0.00275796	0.00136157	0.00052691	0.000560036	0.000834625	0.000582072	0.000811269	0.000970959	0.000710508	0.000514857	0.00110144	0.000575639	0.000603015	0	0.000258331	0.000333185	0.000901408	0.000448531	0.000564546	0.000648845	0.000374111	0.000627961	0.00116644	0.00121655	0.000732931	0.000722804	0.00105686	0.00111335
ASV_5o7_yhk	Firmicutes	Clostridia	Oscillospirales	Ruminococcaceae	Faecalibacterium	0.000412797	0.000824208	0.000717051	0.000519805	0.000218341	0.000574524	0.000460363	0.00125426	0.000336247	0.000263783	0.000100381	0.000563142	0.000272517	0.000601022	0.000610181	0.000204394	0.000285307	0.000302572	0.000376364	0.000224014	0.000476929	0.000582072	0.000147504	0.000353076	0.000394726	0.000220653	0.000550721	0.00126641	0.00040201	0.00021363	0.000774994	0.000333185	0.000450704	0.000784929	0.000376364	0.00103815	0.000823045	0.00114175	0.0017048	0.000704316	0.00124035	0.00122877	0.000845487	0.000487092
ASV_5p1_mrc	Firmicutes	Clostridia	Lachnospirales	Lachnospiraceae	uncultured	0.000309598	0.000235488	0	0.000207922	0.00010917	0	0.000184145	0.000179179	0.000168124	0.000175855	0.000100381	0.000140786	0.000272517	0.000200341	8.71688e-05	0.000613183	0.000665716	0	0	0.000112007	0.000238464	0.000291036	7.37518e-05	0.000529614	0.000394726	0.000220653	0.000330433	0	0	0.00021363	0.000602773	0	0.00056338	0.000448531	0.000564546	0.000259538	0.000374111	0.000399612	0.000179453	0.000320143	0.000225517	0.000361402	0.000211372	0.000556677
ASV_5pi_re6	Bacteroidota	Bacteroidia	Bacteroidales	Prevotellaceae	Prevotella_9	0.00299278	0.00306134	0.00243798	0.00540597	0.00371179	0.00558109	0.00174938	0.00197097	0.00159718	0.000967203	0.00070267	0.00112628	0.000545033	0.000400681	0.00191771	0.00132856	0.00237756	0.00302572	0.00293564	0.00302419	0.00572314	0.00368646	0.00221255	0.00591403	0.00528933	0.00573698	0.000660866	0.000230256	0.000703518	0.00726341	0.00594162	0.00999556	0.00112676	0.000672797	0.00169364	0.00116792	0.00097269	0.00108466	0.00251234	0.00108849	0.00124035	0.00159017	0.00140915	0.00104377
ASV_5q9_hlj	Firmicutes	Clostridia	Oscillospirales	Oscillospiraceae	NK4A214 group	0	0	0.00014341	0.000103961	0	0.00016415	0.00036829	0.000179179	0.000588433	0.000175855	0.000200763	0	0	0	8.71688e-05	0.000204394	0	0	0.000150546	0	0.000238464	0	0.000221255	8.8269e-05	7.89453e-05	7.3551e-05	0.000220289	0.000115128	0.000201005	0.000640889	0	0	0	0	0	0	0.000149645	0	8.97263e-05	0	5.63793e-05	7.22804e-05	0	6.95846e-05
ASV_5qd_z62	Firmicutes	Clostridia	Lachnospirales	Lachnospiraceae	Lachnospiraceae_unclassified	0.000206398	0.000706464	0.000286821	0	0	0	0.000184145	0	8.40619e-05	8.79275e-05	0	0	0	0.000200341	0	0	9.51022e-05	0	0	0	0	9.7012e-05	0	0	7.89453e-05	0	0	0.000345383	0.000201005	0	0	0.000111062	0	0	0	0	0	0	0	0	0	0	0.000211372	0
ASV_5re_81u	Firmicutes	Clostridia	Clostridia_unclassified	Clostridia_unclassified	Clostridia_unclassified	0	0	0	0	0	0	0	0	0	0	0	0	0	0	0	0	0	0	0	0	0	0	0	0	0	0	0	0	0	0	0	0	0	0	0	0.000129769	0	0	0	0	0	0	0	0
ASV_5rr_vzk	Bacteroidota	Bacteroidia	Bacteroidales	Tannerellaceae	Parabacteroides	0	0	0	0.000103961	0	0	0	0	0	0	0	0	0	0	0	0.000102197	0	0	0	0.000112007	0	0	0	0	0	0	0	0	0	0.00021363	0	0	0	0.000224266	0	0	0	5.70874e-05	0	0	5.63793e-05	0	0	0
ASV_5sc_bo5	Firmicutes	Clostridia	Oscillospirales	Ruminococcaceae	Faecalibacterium	0.00134159	0.00200165	0.00215115	0.000519805	0.00152838	0.000574524	0.00248596	0.00197097	0.00184936	0.00184648	0.000903433	0.00154864	0.000681292	0.00110187	0.000435844	0.000204394	0.000190204	0.000453858	0.000602183	0.000336022	0.000953857	0.000388048	0.000221255	0.000970959	0.000710508	0.000588408	0.000881154	0.00138153	0.00110553	0.00021363	0.000602773	0.000666371	0.00112676	0.00100919	0.00150546	0.00116792	0.00179574	0.00114175	0.00116644	0.000832373	0.0013531	0.00187929	0.000986402	0.00104377
ASV_5tk_9ez	Firmicutes	Clostridia	Oscillospirales	Ruminococcaceae	[Eubacterium] siraeum group	0.000309598	0.000706464	0.000430231	0	0.00010917	8.20749e-05	0	0	0.000420309	0	0	0.000140786	0.000408775	0.00010017	0.000261506	0.000102197	0	0	0.000150546	0.000224014	0.000238464	0	7.37518e-05	0	7.89453e-05	7.3551e-05	0.000330433	0.000115128	0.000201005	0.00021363	0.000172221	0	0	0	0	0	0.000149645	0	0.000179453	6.40287e-05	0	0	7.04573e-05	0
ASV_5v3_02x	Bacteroidota	Bacteroidia	Bacteroidales	Bacteroidales_unclassified	Bacteroidales_unclassified	0	0	0	0	0	0	0	0	0	0	0	0	0	0	0	0	0	0	0	0.000112007	0	0	0	0	0	0	0	0	0	0	0	0	0	0	0	0	0	0	0	0	0	0	0	0
ASV_5we_bfz	Firmicutes	Clostridia	Oscillospirales	Ruminococcaceae	DTU089	0	0	0	0	0	0	0	0	0	0	0	0	0	0	0	0	0	0.000151286	0	0	0	0	0	0	0	0	0.000110144	0	0	0	0	0	0	0	0	0	0	0	0	6.40287e-05	0	0	0	0
ASV_5wi_z2h	Bacteroidota	Bacteroidia	Bacteroidales	Bacteroidaceae	Bacteroides	0	0	0	0	0	8.20749e-05	0	0	0	0	0	0	0	0	0	0	0	0	0	0	0	0	0	0	0	0	0	0	0	0	0	0	0	0	0	0	0	0	0	0	0	0	0	0
ASV_5xa_c4x	Proteobacteria	Gammaproteobacteria	Burkholderiales	Sutterellaceae	Sutterella	0.000103199	0.000117744	0	0	0	0	0	0	0.000168124	0	0.000200763	0	0	0	0.000174338	0.000102197	9.51022e-05	0	0	0	0	0	0	0	0.000157891	7.3551e-05	0.000110144	0	0	0	0	0	0.000338028	0.000224266	0.000188182	0.000259538	0.000224467	0.000171262	0	6.40287e-05	5.63793e-05	0.000650524	0.000281829	0.000208754
ASV_5xf_xe7	Firmicutes	Clostridia	Oscillospirales	Oscillospiraceae	UCG-002	0.00340557	0.00341458	0.00258139	0.00114357	0.000655022	0.00139527	0.0020256	0.00340441	0.00252186	0.000879275	0.000903433	0.000422357	0.00204388	0.00170289	0.00200488	0.00163516	0.00123633	0.000605144	0.000828002	0.000560036	0.000834625	0.000679084	0.000663766	0.000794421	0.00149996	0.00125037	0.0019826	0.00172692	0.00201005	0.00106815	0.000947214	0.000777432	0.00439437	0.00549451	0.00489274	0.00428238	0.00291807	0.00353942	0.00314042	0.00320143	0.00281897	0.00361402	0.00401606	0.00278338
ASV_5xk_pl9	Firmicutes	Clostridia	Peptostreptococcales-Tissierellales	Anaerovoracaceae	Family XIII AD3011 group	0.000206398	0.000117744	0.00014341	0.000103961	0	0	9.20726e-05	0	0	0	0.000100381	0	0	0.00010017	8.71688e-05	0.000102197	0.000190204	0.000151286	7.52729e-05	0	0.000119232	0	0	0	0	0.000220653	0	0	0	0	0	0	0.000112676	0	0	0.000129769	0	0.000114175	8.97263e-05	6.40287e-05	0.000112759	0.000144561	7.04573e-05	0.000208754
ASV_5z2_xu9	Firmicutes	Clostridia	Clostridia vadinBB60 group	Clostridia vadinBB60 group_unclassified	Clostridia vadinBB60 group_unclassified	0.000103199	0	0.00014341	0	0	8.20749e-05	0.000184145	0	0	0	0	0	0	0	0	0	9.51022e-05	0	0	0	0.000119232	0	0	0	0	0	0.000110144	0	0	0	0	0	0	0	0	0	0	0	8.97263e-05	0	0	0	0	0
ASV_62t_5sc	Firmicutes	Clostridia	Lachnospirales	Lachnospiraceae	Lachnospira	0	0.000117744	0	0.000103961	0	0	0.000184145	0	8.40619e-05	0	0	0	0.000136258	0	0	0.000102197	0	0	0	0	0	0	0	0	0	7.3551e-05	0	0	0	0	0	0	0	0	0	0	0	0	0	0	0	0	0	0
ASV_633_gb8	Firmicutes	Clostridia	Lachnospirales	Lachnospiraceae	Lachnospiraceae_unclassified	0	0	0	0	0	0	0	0	0	0	0	0	0	0	0	0	0	0	0	0	0	0	0	0	0	0	0	0	0	0	0	0	0	0	0	0	0	0	0	0	5.63793e-05	0	0	0
ASV_63j_pfm	Firmicutes	Clostridia	Lachnospirales	Lachnospiraceae	Coprococcus	0	0	0	0	0	0	0	0	0	0	0	0	0	0	0	0	0	0	0	0	0	0	0	0	0	0	0	0	0	0	0	0	0	0	0	0	7.48223e-05	0	0	0	0	0	0	0
ASV_63k_2kn	Firmicutes	Clostridia	Clostridiales	Clostridiaceae	Clostridium sensu stricto 1	0.00732714	0.00741787	0.00688369	0.110199	0.123472	0.118844	0.00497192	0.00591292	0.0070612	0.00949618	0.0109416	0.0106997	0.00245265	0.00300511	0.0740063	0.0924885	0.0965288	0.137821	0.228152	0.22323	0.080124	0.15813	0.214765	0.160561	0.150312	0.19925	0.00804053	0.0113977	0.0127638	0.0711386	0.0802549	0.0563083	0.00326761	0.00392465	0.00338728	0.00817545	0.00860456	0.00839185	0.00995962	0.00563452	0.00958448	0.00672208	0.0126119	0.00967226
ASV_64c_eml	Firmicutes	Clostridia	Lachnospirales	Lachnospiraceae	Blautia	0	0.000117744	0.00014341	0.000207922	0	0.00016415	0	0	0.000252186	8.79275e-05	0.000200763	0	0	0	8.71688e-05	0	9.51022e-05	0	0.000150546	0.000112007	0.000119232	0.000291036	0	8.8269e-05	7.89453e-05	7.3551e-05	0	0.000115128	0.000100503	0	0	0.000111062	0	0.000224266	0	0.000129769	7.48223e-05	0.000114175	0.000179453	6.40287e-05	0.000112759	0.000216841	0	6.95846e-05
ASV_652_30z	Firmicutes	Clostridia	Lachnospirales	Lachnospiraceae	Lachnoclostridium	0	0	0	0	0	0	9.20726e-05	0	8.40619e-05	0	0	0	0	0	8.71688e-05	0.000102197	9.51022e-05	0.000151286	7.52729e-05	0	0.000238464	9.7012e-05	0	0	7.89453e-05	0.000147102	0	0	0	0.000427259	0.000258331	0.000333185	0	0	0	0.000129769	0	5.70874e-05	8.97263e-05	0	0	0	0	0
ASV_65v_4z9	Firmicutes	Clostridia	Lachnospirales	Lachnospiraceae	Fusicatenibacter	0	0	0	0	0	0	0	0	0	0	0	0	0	0	0	0.000102197	0	0	0	0	0	0	0	0	0	0	0	0	0	0	0	0	0	0	0	0	0	0	0	0	0	0	0	0
ASV_66i_eqw	Firmicutes	Clostridia	Peptostreptococcales-Tissierellales	Family XI	Peptoniphilus	0	0	0	0	0	0	0	0	0	0	0	0	0	0	0	0	0	0	0	0	0	0	0	0	0	0	0	0	0	0	8.61104e-05	0	0.000225352	0	0	0	0	0	0	0	0	0	0	0
ASV_68q_2b2	Firmicutes	Clostridia	Oscillospirales	Oscillospiraceae	Oscillospiraceae_unclassified	0	0	0.00014341	0	0	0	9.20726e-05	0	0	0	0	0	0	0	0	0	0	0	0	0	0	0	0	0	0	0	0	0	0	0	0	0	0	0	0	0	0	5.70874e-05	0	0	0	0	0	6.95846e-05
ASV_69p_ddr	Firmicutes	Clostridia	Lachnospirales	Lachnospiraceae	Anaerostipes	0	0	0	0	0	0	0	0	0	0	0	0	0	0	0	0	0	0	0	0	0	0	0	0	0	0	0	0	0	0	0	0	0	0	0	0	0	0	0	0	0	0	0	0
ASV_6b0_0ex	Firmicutes	Clostridia	Lachnospirales	Lachnospiraceae	Blautia	0	0	0	0	0	0	0	0	0	0	0	0	0	0	0	0	0	0	0	0	0	0	0	0	0	0	0	0	0	0	0	0	0	0	0	0	0	0	0	0	0	0	0	0
ASV_6cr_ld0	Bacteroidota	Bacteroidia	Bacteroidales	Tannerellaceae	Parabacteroides	0	0	0	0	0	0	0	0	0	0	0	0	0	0	0	0	0	0	0	0	0	0	0	0	0	0	0	0	0	0	0	0	0	0	0	0	0	0	0	0	0	0	7.04573e-05	0
ASV_6el_xeg	Bacteroidota	Bacteroidia	Bacteroidales	Marinifilaceae	Butyricimonas	0	0.000353232	0.00014341	0.000103961	0	0	9.20726e-05	0	8.40619e-05	0	0	0	0	0	0	0	0	0	0	0	0	0	0	8.8269e-05	0	0	0.000220289	0	0	0	0	0	0.000112676	0	0	0	7.48223e-05	0	0	0.000128057	5.63793e-05	0	0.000140915	0
ASV_6en_prw	Firmicutes	Clostridia	Oscillospirales	Ruminococcaceae	Ruminococcaceae_unclassified	0	0	0	0	0	0	0	0	0	0	0	0	0	0	0	0	0	0	0	0	0	0	0	0	0	0	0	0	0	0	0	0	0	0.000112133	0	0	0	0	0	0	0	0	0	0
ASV_6ex_6cg	Firmicutes	Clostridia	Oscillospirales	Ruminococcaceae	Faecalibacterium	0	0	0	0	0	0	0	0	0	0	0	0	0	0	0	0	0	0	0	0	0	0	0	0	7.89453e-05	0	0	0	0	0	0	0	0	0	0	0	0	0	0	0	0	0	0	0
ASV_6f3_k83	Actinobacteriota	Actinobacteria	Bifidobacteriales	Bifidobacteriaceae	Bifidobacterium	0	0	0	0	0	8.20749e-05	0	0	0	0	0	0	0	0	0	0	0	0	0	0	0	0	0	0	0	0	0	0	0	0	0	0	0	0	0	0	0	0	0	0	0	0	0	0
ASV_6fe_cuw	Firmicutes	Clostridia	Peptococcales	Peptococcaceae	uncultured	0	0	0	0	0	0	0	0	0	0	0	0	0	0.00010017	0	0	0	0	0	0	0	0	0	0	7.89453e-05	0	0	0	0	0	0	0	0	0	0	0	0	5.70874e-05	0	0	0	7.22804e-05	0	0
ASV_6fp_lqi	Firmicutes	Clostridia	Lachnospirales	Lachnospiraceae	Lachnospiraceae_unclassified	0	0	0	0.000103961	0	0	0	0	0	0	0	0	0	0	0	0	0	0	0	0	0	0	0	0	0	0	0	0	0	0	0	0	0	0	0	0	0	0	0	0	0	0	0	0
ASV_6g5_rtp	Firmicutes	Clostridia	Oscillospirales	Ruminococcaceae	Faecalibacterium	0	0.000117744	0	0	0	0	0	0	0	0	0	0	0	0	0	0	0	0.000151286	0	0	0	0	0	8.8269e-05	0	0	0	0	0	0	8.61104e-05	0	0.000901408	0.000448531	0.000376364	0.000908383	0.000897868	0.000399612	0.000538358	0.000640287	0.00078931	0.000722804	0.000352286	0.00139169
ASV_6gu_ozm	Firmicutes	Clostridia	Oscillospirales	Butyricicoccaceae	Butyricicoccus	0	0	0	0	0	0	0	0	0	0	0	0	0	0	0	0	0	0	0	0	0	0	0	0	0	0	0	0	0	0	0	0	0	0	0	0	0	0	0	6.40287e-05	0	0	0	0
ASV_6gv_79v	Firmicutes	Clostridia	Lachnospirales	Lachnospiraceae	Lachnospiraceae_unclassified	0	0	0	0	0	0	0	0	0	0	0	0	0	0	0	0	0	0	0	0	0	0	0	0	0	0	0	0	0	0	0	0	0	0	0	0	0	0	0	6.40287e-05	0	0	0	0
ASV_6gx_mhi	Actinobacteriota	Actinobacteria	Bifidobacteriales	Bifidobacteriaceae	Bifidobacterium	0	0	0	0	0	0	0	0	0	0	0	0	0	0	0	0	0	0	0	0	0	0	0	0	0	0	0	0	0	0	0	0	0.000112676	0	0	0	0	0	0	0	0	0	0	0
ASV_6h9_0lu	Firmicutes	Bacilli	Lactobacillales	Lactobacillales_unclassified	Lactobacillales_unclassified	0.000103199	0	0	0	0	0	0	0	0	0	0	0	0	0	0	0	0	0	0	0	0	0	0	0	0	0	0	0	0	0	0	0	0	0	0	0	0	0	0	0	0	0	0	0
ASV_6i5_2kr	Bacteroidota	Bacteroidia	Bacteroidales	Bacteroidales_unclassified	Bacteroidales_unclassified	0	0	0	0	0.00010917	0	0	0	0	0	0	0	0	0	0	0	0	0	0	0	0	0	0	0	0	0	0	0	0	0	8.61104e-05	0	0	0	0	0	0	0	0	0	0	0	7.04573e-05	0
ASV_6if_smt	Firmicutes	Bacilli	Lactobacillales	Streptococcaceae	Streptococcus	0.000103199	0	0.00014341	0	0	8.20749e-05	0	0.000179179	0.000420309	0.000615493	0.000803052	0.000422357	0.000681292	0.000500851	8.71688e-05	0.000204394	9.51022e-05	0.000302572	7.52729e-05	0.000224014	0	0.000388048	0.000442511	0.000176538	0.000157891	0.000367755	0.000110144	0.000115128	0.000301508	0	0.000258331	0.000111062	0.000338028	0.000448531	0.000376364	0.000259538	0.000224467	0.000513787	0.000448632	0.000448201	0.000676552	0.000795085	0.000281829	0.00076543
ASV_6iz_3h8	Firmicutes	Clostridia	Oscillospirales	Oscillospiraceae	UCG-002	0	0	0	0	0	0	0	0	0	0	0	0	0	0	0	0	0	0	0	0	0	0	0	0	0	0	0	0	0	0	0	0	0	0.000112133	0	0	0	0	0	0	0	0	0	0
ASV_6iz_e3z	Firmicutes	Clostridia	Christensenellales	Christensenellaceae	uncultured	0.000309598	0.000353232	0.000286821	0	0	0	9.20726e-05	0	0	8.79275e-05	0	0	0.000136258	0.00010017	8.71688e-05	0	0.000190204	0	0	0	0.000119232	0	0	8.8269e-05	0	0	0.000220289	0	0.000201005	0	8.61104e-05	0	0	0.000112133	0	0	0	5.70874e-05	0	0	0	0	0	0
ASV_6j2_v2o	Firmicutes	Clostridia	Clostridia vadinBB60 group	Clostridia vadinBB60 group_unclassified	Clostridia vadinBB60 group_unclassified	0.000206398	0.000235488	0.000430231	0	0	8.20749e-05	9.20726e-05	0	0.000168124	0	0	0	0	0	0.000174338	0	0	0	0	0	0	0	0	8.8269e-05	7.89453e-05	0	0	0	0	0	0	0	0	0	0	0	0	0	0.000179453	0	0	0	0	6.95846e-05
ASV_6k7_9ue	Actinobacteriota	Coriobacteriia	Coriobacteriales	Eggerthellaceae	Eggerthellaceae_unclassified	0	0	0	0	0	0	0	0	0	0	0	0	0	0	8.71688e-05	0	0	0.000151286	0	0	0	0	0	0	0	0	0	0	0	0	0	0.000111062	0	0	0	0	0	0	0	0	0	0	0	6.95846e-05
ASV_6le_4ob	Firmicutes	Clostridia	Clostridiales	Clostridiaceae	Clostridium sensu stricto 1	0	0	0	0	0	0	0	0	0	0	0	0	0	0	0	0	0	0	0	0	0	0	0	0	0	0	0	0	0	0	0	0	0	0	0	0	0	0	8.97263e-05	0	0	0	0	0
ASV_6m3_2sw	Firmicutes	Clostridia	Oscillospirales	Oscillospirales_unclassified	Oscillospirales_unclassified	0	0	0	0	0	0	0	0	0	0	0	0	0	0	0	0	0	0	0	0	0	0	0	8.8269e-05	0	0	0	0	0	0	0	0	0	0	0	0	0	0	0	0	5.63793e-05	0	0	0
ASV_6m8_s7x	Firmicutes	Clostridia	Lachnospirales	Lachnospiraceae	Blautia	0.021259	0.0263747	0.0293991	0.037322	0.0422489	0.0255253	0.0153761	0.017022	0.0143746	0.0211026	0.0211805	0.0233704	0.00776673	0.00681158	0.0310321	0.0345427	0.0336662	0.0361573	0.0203237	0.0224014	0.0377966	0.024253	0.0204292	0.0316886	0.0359991	0.026699	0.0237912	0.0424822	0.0428141	0.0348216	0.0324636	0.0403154	0.011831	0.0150258	0.0127964	0.0153127	0.0142162	0.0119884	0.0103185	0.0118453	0.0132491	0.013661	0.0156415	0.0131515
ASV_6ma_sjf	Bacteroidota	Bacteroidia	Bacteroidales	Rikenellaceae	Alistipes	0	0	0	0	0	0	0	0	0	0	0	0	0	0	0	0	0	0	0	0	0	0	0	8.8269e-05	0	0	0	0	0	0	0	0	0	0	0	0	0	0	0	0	0	0	0	0
ASV_6nh_vio	Bacteroidota	Bacteroidia	Bacteroidales	Bacteroidaceae	Bacteroides	0	0	0	0	0	0	0	0	0	0	0	0	0	0	0	0	0	0	0	0	0	0	0	0	0	0	0	0	0	0	0	0	0	0	0	0	7.48223e-05	0	0	0	0	0	0	0
ASV_6nt_x4j	Proteobacteria	Gammaproteobacteria	Burkholderiales	Sutterellaceae	Sutterella	0.000309598	0.000235488	0.00014341	0.000103961	0	8.20749e-05	9.20726e-05	0.000179179	0.000252186	0.000439638	0	0.000281571	0	0	0	0.000102197	0	0.000151286	0	0	0.000357696	0.000194024	7.37518e-05	0.000176538	0.000157891	7.3551e-05	0	0.000115128	0.000100503	0.00021363	0.000258331	0.000222124	0.00056338	0.000448531	0.000752729	0.000259538	0.000598578	0.000342524	0.000628084	0.000640287	0.000676552	0.000361402	0.000422744	0.000556677
ASV_6o2_8r1	Bacteroidota	Bacteroidia	Bacteroidales	Bacteroidaceae	Bacteroides	0	0	0	0	0	0	0	0	0	8.79275e-05	0	0	0	0	0	0	0	0	0	0	0	0	0	0	0	0	0	0	0	0	0	0	0	0	0	0	0	0	0	0	0	0	0	0
ASV_6p8_onc	Firmicutes	Clostridia	Oscillospirales	Oscillospiraceae	UCG-002	0	0	0	0	0	0	0	0	0	0	0	0	0	0	0	0	0	0	0	0	0	0	0	0	0	0	0	0	0	0	0	0	0	0	0	0	0	0	0	0	0	0	0	0
ASV_6ra_p4t	Firmicutes	Clostridia	Clostridia_unclassified	Clostridia_unclassified	Clostridia_unclassified	0	0	0	0	0	0	0	0	0	0	0	0	0	0	0	0	0	0	0	0	0	0	0	0	0	0	0	0	0	0	0	0	0	0	0	0	0	0	0	6.40287e-05	0	0	0	0
ASV_6re_28m	Firmicutes	Clostridia	Lachnospirales	Lachnospiraceae	Lachnospiraceae_unclassified	0	0	0	0	0	0	0	0	8.40619e-05	0	0	0	0	0	0	0	0	0	0	0	0	0	0	0	0	0	0	0	0	0	0	0	0	0	0	0	0	0	0	0	0	0	0	0
ASV_6s2_0hg	Firmicutes	Clostridia	Clostridia_unclassified	Clostridia_unclassified	Clostridia_unclassified	0	0	0	0	0	0	0	0	0	0	0	0	0	0	0	0	0	0	0	0	0	0	0	0	0	0	0	0	0	0	0	0	0	0	0	0	0	0	0	0	0	7.22804e-05	0	0
ASV_6se_5qg	Firmicutes	Clostridia	Oscillospirales	Oscillospiraceae	UCG-005	0	0	0	0	0	0	0	0.000179179	0.000252186	8.79275e-05	0	0	0	0	8.71688e-05	0.000204394	0	0.000151286	0	0	0.000119232	0	7.37518e-05	8.8269e-05	0	0	0.000110144	0	0	0	0	0	0	0.000112133	0	0	0	0	0	0	0	0	0	0
ASV_6uz_tns	Firmicutes	Clostridia	Lachnospirales	Lachnospiraceae	Blautia	0.00123839	0.00153067	0.000860462	0.000415844	0.00120087	0.000410374	0.00073658	0.000895897	0.000336247	0.000615493	0.000301144	0.000703928	0.000272517	0.00010017	0.00156904	0.000817578	0.000665716	0.000302572	0.000451637	0.000224014	0.000476929	0.00097012	0.000295007	0.000264807	0.000710508	0.00073551	0.00121159	0.00172692	0.00271357	0.00128178	0.000602773	0.00111062	0.000225352	0.000224266	0	0.000389307	0.000523756	0.00022835	0.000179453	0.000192086	0.000338276	0.000433683	0.000281829	0.000347923
ASV_6vv_cqu	Firmicutes	Clostridia	Oscillospirales	Oscillospiraceae	Colidextribacter	0	0	0	0	0	0	0	0	0	0	0	0	0	0	0	0	0	0	0	0	0	0	0	0	0	0	0	0	0	0	0	0	0	0	0	0	0	0	0	0	0	0	0	0
ASV_6wr_i4d	Bacteroidota	Bacteroidia	Bacteroidales	Bacteroidaceae	Bacteroides	0	0	0	0	0	0	0	0	0	0	0	0	0	0	0	0	0	0	0	0	0.000119232	0	0	0	0	0	0	0	0	0	0	0	0	0	0	0	0	0	0	0	0	0	0	0
ASV_70f_lcg	Proteobacteria	Gammaproteobacteria	Burkholderiales	Sutterellaceae	Sutterella	0.000103199	0.000117744	0	0	0	8.20749e-05	9.20726e-05	0	0	0	0	0	0	0	0	0	0	0.000151286	7.52729e-05	0	0.000119232	0	7.37518e-05	0	7.89453e-05	0	0.000220289	0.000230256	0.000100503	0	0	0	0.000676056	0.000336398	0.000564546	0.000389307	0	5.70874e-05	0	0.000128057	0.000112759	0.000289122	7.04573e-05	0
ASV_70n_z6w	Firmicutes	Clostridia	Oscillospirales	Oscillospiraceae	Oscillospiraceae_unclassified	0	0	0	0	0	0	0	0	0	0	0	0	0	0	0	0	0	0	0	0	0.000119232	0	0	0	7.89453e-05	0	0	0	0	0	0	0	0	0	0	0	0	0	0	0	0	7.22804e-05	0	0
ASV_71c_309	Firmicutes	Clostridia	Lachnospirales	Lachnospiraceae	Tyzzerella	0.000103199	0	0.00014341	0	0	0	9.20726e-05	0	8.40619e-05	0	0	0	0	0	0	0	0	0	0	0	0	0	7.37518e-05	0	0	0	0.000110144	0	0	0	0	0	0	0	0	0	0	0	0	0	0	0	0	0
ASV_71w_7js	Firmicutes	Bacilli	Lactobacillales	Streptococcaceae	Streptococcus	0.000206398	0	0	0	0	0	0	0	8.40619e-05	0	0	0	0.000136258	0	0	0	0.000190204	0	0	0	0	0	0	0.000176538	0	0	0	0	0.000301508	0	0	0	0	0	0	0	0	0	0	0	0	0	0	0
ASV_77c_5n3	Bacteroidota	Bacteroidia	Bacteroidales	Bacteroidaceae	Bacteroides	0	0.000117744	0	0.000103961	0.00010917	0.00016415	9.20726e-05	0	0.000336247	0	0	0	0.000136258	0.00010017	0.00069735	0.000204394	0.000380409	0.000151286	0	0.000112007	0.000119232	0.000291036	7.37518e-05	0	7.89453e-05	0	0	0	0	0	0	0.000111062	0	0	0	0.000129769	0	0.000114175	8.97263e-05	6.40287e-05	0.000169138	0	0.000211372	0
ASV_789_sgn	Firmicutes	Clostridia	Lachnospirales	Lachnospiraceae	Lachnospiraceae_unclassified	0	0	0	0	0	0	0	0	0	0	0	0	0	0	0	0	0	0	0	0	0	0	0	0	7.89453e-05	0	0	0	0	0	0	0	0	0	0	0	0	0	0	0	0	0	0	0
ASV_78z_o1n	Firmicutes	Clostridia	Lachnospirales	Lachnospiraceae	Blautia	0.000103199	0.000353232	0.00014341	0.000207922	0.000873362	8.20749e-05	0.000460363	0	8.40619e-05	0.000175855	0.000301144	0	0.000136258	0.000200341	0	0.000102197	0.000190204	0	0.000150546	0	0	9.7012e-05	0.000147504	0.000176538	7.89453e-05	0.000367755	0.000220289	0.000115128	0.000201005	0.00021363	0.000344442	0.000111062	0.000112676	0.000560664	0.000188182	0.000129769	7.48223e-05	0.000114175	8.97263e-05	6.40287e-05	0.000112759	0.000289122	0.000140915	0.000278338
ASV_7an_kjn	Bacteroidota	Bacteroidia	Bacteroidales	Bacteroidaceae	Bacteroides	0	0	0	0	0	0	0	0	0	0	0	0	0	0	0	0	0	0	0	0	0	0	0	0	0	0	0	0	0	0	0	0	0	0	0	0	0	5.70874e-05	0	0	0	0	0	0
ASV_7ba_k7o	Actinobacteriota	Coriobacteriia	Coriobacteriales	Coriobacteriaceae	Collinsella	0	0	0	0	0	0	0	0	0	0	0	0	0	0	0	0	0	0	0	0	0	0	0	0	0	0	0	0	0	0	0	0	0	0	0.000188182	0	0	0	0	0	0	0	0	0
ASV_7dp_zs9	Bacteroidota	Bacteroidia	Bacteroidales	Prevotellaceae	Paraprevotella	0	0	0	0	0	0	0	0	0	0	0	0	0	0	0	0	0	0	0	0	0	0	0	0	0	0	0	0	0	0	0	0	0	0	0	0.000129769	0	0	0	0	0	0	0	0
ASV_7e2_i05	Firmicutes	Clostridia	Oscillospirales	Ruminococcaceae	Ruminococcaceae_unclassified	0	0	0	0	0	0	0	0	0	0	0	0	0	0	0	0	0	0	0	0	0	0	0	0	0	0	0	0.000115128	0	0	0	0	0	0	0	0	0	0	0	0	0	0	0	0
ASV_7f9_i95	Firmicutes	Bacilli	Lactobacillales	Streptococcaceae	Streptococcus	0.000206398	0	0	0	0	8.20749e-05	0	0.000179179	8.40619e-05	0.000615493	0.000501907	0.000703928	0.00081755	0.000500851	0.000174338	0.000204394	0.000190204	0	0.000150546	0.000112007	0	0.000582072	0.000295007	0.000441345	7.89453e-05	0.000220653	0	0.000230256	0.000301508	0.000640889	0.000516662	0	0.000450704	0.000560664	0.000940911	0.000908383	0.000224467	0.000742136	0.000628084	0.000384172	0.000620173	0.000650524	0.000563658	0.000626261
ASV_7hf_aid	Firmicutes	Clostridia	Lachnospirales	Lachnospiraceae	Lachnospiraceae_unclassified	0	0	0	0	0	0	9.20726e-05	0	0	0	0	0	0	0	0	0	0	0	0	0	0	0	0	0	0	0	0	0	0	0	0	0	0	0.000112133	0	0	0	0	0	0	0	0	0	0
ASV_7hp_0zx	Firmicutes	Clostridia	Lachnospirales	Lachnospiraceae	Lachnospiraceae_unclassified	0	0	0	0	0	8.20749e-05	9.20726e-05	0	0	0	0	0.000140786	0	0	8.71688e-05	0	0	0	0	0	0	9.7012e-05	0	8.8269e-05	0	7.3551e-05	0	0	0	0.00021363	0	0	0	0.000112133	0.000188182	0	0.000149645	0	0	0.000128057	5.63793e-05	0	7.04573e-05	6.95846e-05
ASV_7i9_pte	Firmicutes	Negativicutes	Acidaminococcales	Acidaminococcaceae	Phascolarctobacterium	0	0	0	0	0	0	0	0	0	0	0	0	0	0	0	0	0	0	0	0	0	0	0	0	0	0	0	0	0	0	0	0	0	0	0	0	0	0	0	0	0	0	0	0
ASV_7jd_zfe	Firmicutes	Clostridia	Clostridia vadinBB60 group	Clostridia vadinBB60 group_unclassified	Clostridia vadinBB60 group_unclassified	0	0	0	0	0	0	0	0	8.40619e-05	0	0	0	0	0	8.71688e-05	0	0	0.000151286	0	0	0	0	0	0	0	7.3551e-05	0	0	0.000100503	0	0	0	0	0	0	0	0	0	0	6.40287e-05	0.000112759	0	0	0
ASV_7jm_m4u	Firmicutes	Bacilli	Lactobacillales	Lactobacillales_unclassified	Lactobacillales_unclassified	0	0	0	0	0	0	0	0	0	0	0	0	0	0	0	0	0	0	0	0	0	0	0	0	0	0	0	0	0	0	0	0	0	0	0	0	0	0	0	6.40287e-05	0	0	0	0
ASV_7jm_nb6	Firmicutes	Clostridia	Oscillospirales	Ruminococcaceae	Ruminococcaceae_unclassified	0	0	0	0	0	0	0	0	0	0	0	0	0	0	0	0	0	0	0	0	0	0	0	0	0	0	0	0	0	0	0	0	0	0	0	0	0	0	0	0	0	7.22804e-05	0	0
ASV_7jx_etz	Actinobacteriota	Coriobacteriia	Coriobacteriales	Eggerthellaceae	Senegalimassilia	0.00237358	0.00200165	0.00430231	0.000935648	0.000764192	0.00114905	0.00128902	0	0.00134499	0.0136288	0.0124473	0.0183021	0.000272517	0.000300511	0.00069735	0.000510986	0.000570613	0.00196672	0.00120437	0.00246416	0.00512698	0.000873108	0.00110628	0.00273634	0.00292098	0.000882613	0.00165216	0.000115128	0.000502513	0.00128178	0.000861104	0.00488672	0.0112676	0.0106526	0.0161837	0.0153127	0.0127946	0.0204373	0.0183939	0.0165194	0.0183797	0.0197326	0.0143028	0.0153086
ASV_7k6_6x6	Firmicutes	Clostridia	Lachnospirales	Lachnospiraceae	Lachnospiraceae_unclassified	0	0	0	0	0	0	0	0	0	0	0	0	0	0	0	0	0	0	0	0	0	0	0	0	0	0	0	0	0	0	0	0	0	0	0	0	0	0	0	0	0	7.22804e-05	0	0
ASV_7l5_230	Firmicutes	Clostridia	Lachnospirales	Lachnospiraceae	[Eubacterium] hallii group	0.00815273	0.00894855	0.00989531	0.00499012	0.00469432	0.00476034	0.00681337	0.00645046	0.00655683	0.00975996	0.0164626	0.0108405	0.00395149	0.00290494	0.00549163	0.00510986	0.00561103	0.00801815	0.0044411	0.0047043	0.006677	0.00795499	0.00604764	0.00767941	0.00781558	0.00698735	0.00704923	0.0123187	0.0105528	0.00982696	0.00800827	0.0104398	0.00259155	0.00302758	0.00301091	0.001687	0.00104751	0.000742136	0.000897263	0.00102446	0.00084569	0.00151789	0.000845487	0.00146128
ASV_7ld_5fw	Desulfobacterota	Desulfovibrionia	Desulfovibrionales	Desulfovibrionaceae	uncultured	0	0	0	0	0	0	0.000184145	0	0	0	0	0	0	0	0	0	0	0	0	0	0	0	0	0	0	0	0	0	0	0	0	0	0	0	0	0	0	0	0	0	5.63793e-05	0	0	0
ASV_7nn_m8u	Firmicutes	Clostridia	Oscillospirales	Ruminococcaceae	uncultured	0	0	0	0	0	0	0	0	0	0	0	0	0	0	0	0	9.51022e-05	0	0	0	0	0	0	0	0	0	0	0	0.000100503	0	8.61104e-05	0	0	0	0	0	0	0.000114175	0	0	0	0	0	6.95846e-05
ASV_7qs_lqt	Bacteroidota	Bacteroidia	Bacteroidales	Rikenellaceae	Alistipes	0.000825593	0.000470976	0.000573641	0.000103961	0.00010917	0.00016415	0.00073658	0.000895897	0.0010928	0.000263783	0	0	0.000136258	0.00010017	0.000523013	0.000306592	0.000475511	0.000151286	7.52729e-05	0.000448029	0.000715393	0.000388048	0.000221255	0.000529614	0.000552617	0.000220653	0.000110144	0	0	0.000854518	8.61104e-05	0.000444247	0.000112676	0.000112133	0	0.000519076	0.000523756	0.000285437	0.000179453	0.000384172	0.000451035	0.000361402	0.00077503	0.000208754
ASV_7t0_pxg	Firmicutes	Clostridia	Christensenellales	Christensenellaceae	Christensenellaceae_unclassified	0	0	0	0	0	8.20749e-05	0	0	0	0	0	0	0	0	0	0	0	0	0	0	0.000119232	9.7012e-05	0	0	7.89453e-05	0	0	0	0	0.00021363	0	0	0	0	0	0	0	0.000114175	0	0	0	0	0	6.95846e-05
ASV_7u7_o5q	Firmicutes	Clostridia	Oscillospirales	Ruminococcaceae	Faecalibacterium	0.000619195	0.0010597	0.000717051	0.00114357	0.000545852	0.00106697	0.000644508	0.00143343	0.000504371	0.000615493	0.000301144	0.000563142	0	0.000500851	0.000348675	0.000204394	0.000760818	0.000605144	0.00052691	0.000560036	0.000596161	0.00048506	0.000221255	0.00088269	0.000473672	0.000661959	0.000660866	0.000805895	0.00110553	0.00128178	0.000430552	0.000666371	0.00259155	0.000784929	0.000564546	0.00142746	0.00104751	0.00154136	0.00179453	0.00172877	0.00146586	0.00187929	0.00119777	0.00194837
ASV_7ui_tfo	Proteobacteria	Gammaproteobacteria	Enterobacterales	Enterobacteriaceae	Escherichia-Shigella	0	0	0	0	0	0	0	0.000179179	0	0	0	0	0	0	0	0	0	0	0	0	0	0	0	0	0	0	0	0.000115128	0	0	0	0	0	0	0	0	0	0	0	0	0	0	0	0
ASV_7uv_jiu	Firmicutes	Clostridia	Lachnospirales	Lachnospiraceae	Lachnospiraceae_unclassified	0	0	0	0	0	0	0	0	0	0	0	0	0	0	0	0	0	0	0	0	0	0	0	0	0	0	0.000110144	0	0	0	0	0	0	0	0	0	0	0	0	0	0	0	0	0
ASV_7w6_t4q	Firmicutes	Bacilli	Lactobacillales	Streptococcaceae	Streptococcus	0.000825593	0.000470976	0.000430231	0.000103961	0	0	0.00036829	0.000179179	0.000252186	0	0.000100381	0	0	0.00010017	8.71688e-05	0.000306592	0.000475511	0.000605144	7.52729e-05	0	0	9.7012e-05	0.000147504	0	0.000157891	7.3551e-05	0.000440577	0.000345383	0.00080402	0.00021363	0.000258331	0	0	0	0	0	0	0	0	0	5.63793e-05	7.22804e-05	7.04573e-05	6.95846e-05
ASV_7wi_ysz	Bacteroidota	Bacteroidia	Bacteroidales	Bacteroidaceae	Bacteroides	0	0	0	0	0	0	0	0	0	0	0	0	0	0	0	0	0	0	0	0	0	0	0	0	0	0	0	0	0	0	0	0	0	0	0	0	0	0	0	0	0	0	0	0
ASV_7yi_0cm	Firmicutes	Bacilli	Lactobacillales	Lactobacillaceae	Lactobacillus	0	0	0	0	0	0	0	0	0	0	0	0	0	0	0	0	0	0	0	0	0	0	0	0	0	0	0	0	0	0	0	0	0	0	0	0	0	0	0	0	0	0	0	0
ASV_7yl_b5q	Bacteroidota	Bacteroidia	Bacteroidales	Barnesiellaceae	Coprobacter	0.000103199	0.000235488	0.00014341	0.000207922	0.00010917	0.00016415	9.20726e-05	0	8.40619e-05	0	0.000100381	0	0	0	0.000784519	0.000408789	0.000380409	0	0	0.000112007	0.000238464	9.7012e-05	0.000147504	8.8269e-05	7.89453e-05	0	0	0	0	0	8.61104e-05	0.000444247	0.000112676	0.000336398	0	0.000259538	0	0.000114175	0.000269179	6.40287e-05	0.000225517	0.000144561	0.000422744	0.000278338
ASV_821_e1m	Bacteroidota	Bacteroidia	Bacteroidales	Marinifilaceae	Odoribacter	0	0	0	0.000103961	0	0	0.000184145	0	0.000168124	8.79275e-05	0	0.000140786	0	0	0	0.000102197	0	0	0	0	0.000119232	0	0	0	0	0	0.000220289	0	0	0	0	0	0	0	0.000188182	0	0.000149645	5.70874e-05	8.97263e-05	0.000128057	0.000225517	0	0	6.95846e-05
ASV_855_24d	Actinobacteriota	Coriobacteriia	Coriobacteriales	Eggerthellaceae	Gordonibacter	0	0	0	0	0	0	0	0.000179179	0	0	0.000200763	0	0	0	8.71688e-05	0	0	0.000907716	0.000301091	0.000224014	0.000953857	0.000194024	0.000221255	0.000529614	0.000473672	0.000220653	0	0	0	0.000854518	8.61104e-05	0.0014438	0	0	0	0.000259538	0	0.00022835	0.000269179	0.000128057	0.000281897	7.22804e-05	7.04573e-05	0.000208754
ASV_85g_s4h	Firmicutes	Clostridia	Peptostreptococcales-Tissierellales	Family XI	Finegoldia	0	0.000117744	0	0	0	8.20749e-05	0	0.000179179	0	0	0	0	0	0	0	0	0	0	0	0	0	0	0	0	0	0	0	0	0	0	0	0	0	0.000112133	0	0	0	0	0	6.40287e-05	0	0	0	0
ASV_85r_c1o	Firmicutes	Clostridia	Lachnospirales	Lachnospiraceae	Anaerostipes	0	0	0	0	0	0	0	0	0	0	0.000100381	0	0	0	0	0	0	0	0	0	0	0	0	0	0	0	0	0	0	0	0	0	0	0	0	0	0	0	0	0	0	0	0	0
ASV_877_aoy	Firmicutes	Bacilli	Erysipelotrichales	Erysipelatoclostridiaceae	Erysipelatoclostridium	0	0.000117744	0.000286821	0	0	0.00016415	0	0	8.40619e-05	0	0.000100381	0.000140786	0	0	8.71688e-05	0.000102197	0	0	0	0	0	0	0	8.8269e-05	0	0	0	0	0	0	0.000172221	0	0	0	0	0	0	0.000114175	8.97263e-05	0	0.000112759	7.22804e-05	0	0
ASV_883_e3h	Firmicutes	Clostridia	Oscillospirales	Ruminococcaceae	Faecalibacterium	0	0	0	0	0	8.20749e-05	0	0	0	0	0	0	0	0	0	0	0	0	0	0	0	0	0	0	0	0	0	0	0	0	0	0	0	0	0	0	0	0	0	0	0	0	0	0
ASV_883_h6i	Firmicutes	Bacilli	Erysipelotrichales	Erysipelotrichaceae	[Clostridium] innocuum group	0.000103199	0.000235488	0.00014341	0.000103961	0.000218341	0.000246225	0.000184145	0.000179179	0	8.79275e-05	0	0.000140786	0	0	0.000261506	0.000204394	0.000190204	0	0.000150546	0.000112007	0.000476929	0.000194024	0	0.000176538	0.000473672	0.000220653	0	0.000230256	0.000100503	0.000427259	0	0.000111062	0	0.000448531	0	0	0	0.000171262	8.97263e-05	6.40287e-05	0	0	7.04573e-05	0.000139169
ASV_88e_c8o	Firmicutes	Clostridia	Oscillospirales	Oscillospiraceae	UCG-002	0	0	0	0	0	0	0	0	0	0	0	0	0	0	0	0	0	0	0	0	0	0	0	0	0	0	0	0	0	0	0	0	0	0	0	0	0	0	0	0	0	0	0	0
ASV_88z_4ew	Firmicutes	Negativicutes	Veillonellales-Selenomonadales	Veillonellaceae	Dialister	0	0	0	0	0	0	0	0	0	0	0	0	0	0	0	0	0	0	0	0	0	0	0	0	0	0	0	0	0	0	0	0	0	0	0	0	0	0	0	0	5.63793e-05	0	0	0
ASV_89c_gpv	Bacteroidota	Bacteroidia	Bacteroidales	Tannerellaceae	Parabacteroides	0.00196078	0.00223714	0.00329844	0.00311883	0.00272926	0.00377544	0.00211767	0.00161261	0.00168124	0.000791348	0.000602289	0.000563142	0.000136258	0.000300511	0.00191771	0.00102197	0.00104612	0.00151286	0.000978547	0.00123208	0.00202695	0.00116414	0.000811269	0.000529614	0.000473672	0.000588408	0.00132173	0.000575639	0.000502513	0.000854518	0.000258331	0.000777432	0.0023662	0.00257905	0.00432819	0.00298469	0.00246914	0.00308272	0.00367878	0.00300935	0.00310086	0.00187929	0.00190235	0.00243546
ASV_8a4_4ep	Firmicutes	Clostridia	Oscillospirales	Oscillospiraceae	Colidextribacter	0	0.000117744	0	0	0	0	0	0	8.40619e-05	0	0	0	0	0	0	0	0	0	0	0	0.000238464	0	0	0	0.000157891	0	0	0	0.000100503	0	0	0.000111062	0	0.000112133	0	0	0	0	0	0	5.63793e-05	0	0	0.000139169
ASV_8ay_l7y	Firmicutes	Clostridia	Oscillospirales	Oscillospirales_unclassified	Oscillospirales_unclassified	0	0	0	0	0	0	0	0	0	0	0	0	0	0	0	0	0	0	0	0	0.000119232	0	0	0	0	0	0.000110144	0	0.000100503	0	0	0	0	0	0	0	0	0	0	0	0	0	0	6.95846e-05
ASV_8ba_3iq	Desulfobacterota	Desulfovibrionia	Desulfovibrionales	Desulfovibrionaceae	Bilophila	0.000412797	0.000706464	0.00100387	0.000207922	0	0.00016415	0.00036829	0.000179179	0.000672495	8.79275e-05	0.00070267	0.000281571	0.000272517	0.000200341	0.000348675	0.000306592	0.000190204	0	0.000150546	0.000112007	0.000596161	0	0.000221255	0.000264807	0.000236836	7.3551e-05	0.000220289	0.000230256	0.000100503	0	0	0.000111062	0.000112676	0	0	0.000259538	0.000374111	0.00022835	0.000358905	0.000384172	0.000338276	0.000144561	0.000281829	0.000139169
ASV_8dd_9so	Verrucomicrobiota	Lentisphaeria	Victivallales	vadinBE97	vadinBE97_unclassified	0.00134159	0.00058872	0.000430231	0.000103961	0.000218341	0.000410374	0.000276218	0.000179179	0.000588433	8.79275e-05	0.000100381	0	0.000136258	0.000300511	0.00148187	0.000510986	0.000665716	0.000605144	0.000301091	0.000336022	0.00119232	9.7012e-05	0.000221255	0.000264807	0.00118418	0.000441306	0.000110144	0	0.000100503	0.000427259	0.000430552	0.000444247	0.000112676	0.000224266	0.000188182	0	0	0.000114175	8.97263e-05	0.000128057	0	0.000289122	0	6.95846e-05
ASV_8e6_krj	Proteobacteria	Gammaproteobacteria	Burkholderiales	Sutterellaceae	Sutterella	0	0	0	0	0	0	0	0	0	0	0.000100381	0	0	0	0	0	0	0	0	0	0.000119232	0	0	0.000264807	0.000157891	0	0.000110144	0	0	0	0	0	0.000225352	0.000112133	0	0.000259538	0.000224467	0	0	0.000192086	0.000225517	0.000144561	0.000140915	0.000208754
ASV_8ev_2a1	Firmicutes	Clostridia	Lachnospirales	Lachnospiraceae	Blautia	0	0	0	0	0	0	0	0	0	0	0	0	0	0	0	0	0	0	0	0	0	0	0	0	0	0	0	0	0	0	0	0	0	0	0	0	0	0	0	0	0	0	0	0
ASV_8f2_mva	Bacteroidota	Bacteroidia	Bacteroidales	Bacteroidaceae	Bacteroides	0	0	0	0	0	0	0	0	0	0	0	0	0	0	0	0	0	0	0	0	0	0	0	0	0	0	0	0	0	0	0	0	0	0	0	0	0	0	0	0	0	0	0	0
ASV_8h5_12u	Firmicutes	Clostridia	Lachnospirales	Lachnospiraceae	[Ruminococcus] torques group	0.00123839	0.000824208	0.00186433	0.00343071	0.00425764	0.00344714	0.000644508	0.000895897	0.000756557	0.00035171	0.000301144	0.000281571	0.000681292	0.000801362	0.00252789	0.00449668	0.00266286	0.00272315	0.00233346	0.00168011	0.0033385	0.00174622	0.00243381	0.00388384	0.00228941	0.00338335	0.000991299	0.000460511	0.00100503	0.00277718	0.00421941	0.00410928	0.000225352	0.000112133	0	0.000648845	7.48223e-05	0.00022835	0.000179453	0.000128057	0.000112759	7.22804e-05	0.000211372	0.000278338
ASV_8h5_8mj	Proteobacteria	Gammaproteobacteria	Enterobacterales	Enterobacteriaceae	Escherichia-Shigella	0	0	0	0	0	0	0	0	0	0	0	0	0	0	0	0	0	0	0	0	0	0	0	0	0	0	0	0	0	0	0	0	0	0	0	0	0	0	0	0	0	0	0	0
ASV_8h6_5pn	Firmicutes	Clostridia	Peptostreptococcales-Tissierellales	Anaerovoracaceae	Family XIII AD3011 group	0.00123839	0.000824208	0.000717051	0	0.00010917	0.000246225	0.000828653	0.000179179	0.000588433	0.000263783	0.000200763	0.000140786	0.000136258	0.000400681	0.00165621	0.00194175	0.00152164	0.000302572	0.000376364	0.000336022	0.000715393	0.000388048	0.000221255	0.000617883	0.000631562	0.000809061	0.000220289	0.000921022	0.00110553	0.00128178	0.000258331	0.00155486	0.00180282	0.00123346	0.00207	0.00142746	0.000748223	0.000856311	0.000448632	0.000704316	0.000958448	0.000939646	0.000845487	0.000695846
ASV_8h6_f3e	Firmicutes	Clostridia	Oscillospirales	Ruminococcaceae	Faecalibacterium	0	0	0	0	0	8.20749e-05	0	0	0	0	0.000100381	0	0.000136258	0	0	0	0	0	0	0	0	0	0	0	0	0	0	0	0	0	0	0	0	0	0	0	0	0	0	0	0	0	0	0
ASV_8hj_pd1	Bacteroidota	Bacteroidia	Bacteroidales	Bacteroidaceae	Bacteroides	0	0	0	0	0	0	0	0	0	0	0	0	0	0	0	0	0	0	0	0	0	0	0	0	0	0	0	0	0	0	0	0	0	0	0	0	0	0	0	0	0	0	0	6.95846e-05
ASV_8ix_ice	Firmicutes	Clostridia	Clostridia_unclassified	Clostridia_unclassified	Clostridia_unclassified	0	0	0	0	0	0	0	0	0	0	0	0	0	0	0	0	0	0	0	0	0	0	0	0	0	0	0	0	0	0	0	0	0	0	0	0	0	0	0	0	0	0	0	0
ASV_8j0_y8k	Firmicutes	Clostridia	Lachnospirales	Lachnospiraceae	Lachnospiraceae_unclassified	0.000309598	0.000706464	0.000286821	0.000207922	0	0.000328299	0.000184145	0.000358359	0.000252186	8.79275e-05	0.000200763	0	0	0.00010017	0.000348675	0.000102197	0.000285307	0	0.000150546	0.000224014	0.000357696	0.000194024	0.000221255	0.000176538	0.000157891	0.000294204	0.000440577	0.000345383	0.000201005	0.000427259	0.000516662	0.000222124	0.000225352	0	0	0	0.000149645	0.000171262	8.97263e-05	6.40287e-05	0.000112759	0	0	0
ASV_8jl_sr5	Firmicutes	Clostridia	Lachnospirales	Lachnospiraceae	Lachnospiraceae_unclassified	0	0.000235488	0	0.000207922	0	0	9.20726e-05	0	0	0	0	0.000140786	0	0	0	0	0	0	0	0	0	0	0	0	0	0	0	0	0	0	8.61104e-05	0	0	0	0.000188182	0	0	0	0	0	0.000169138	0	0	0
ASV_8js_3ih	Bacteroidota	Bacteroidia	Bacteroidales	Bacteroidaceae	Bacteroides	0.000722394	0.00058872	0.000286821	0.000623765	0.000982533	0.00147735	0.00110487	0.000895897	0.00142905	0.000263783	0.000200763	0.000140786	0.000272517	0.000200341	0.00191771	0.00143076	0.00152164	0.000605144	0.00105382	0.000896057	0.00143079	0.00048506	0.000663766	0.000706152	0.00110523	0.000367755	0.000220289	0.000115128	0.000301508	0.000854518	0.000258331	0.00122168	0.000225352	0.000448531	0.000376364	0.000259538	0.000748223	0.000114175	0.000358905	0.000384172	0.000169138	0.000361402	0.000281829	0.000556677
ASV_8l2_2kq	Firmicutes	Clostridia	Lachnospirales	Lachnospiraceae	Lachnospiraceae_unclassified	0.000619195	0.00117744	0.000717051	0.0018713	0.00218341	0.00188772	0.000460363	0.00107508	0.000672495	0.00035171	0.000401526	0.000281571	0.000408775	0.000400681	0.00130753	0.00153296	0.00114123	0.002118	0.000677456	0.000448029	0.000834625	0.00048506	0.000295007	0.000706152	0.00126312	0.000956164	0.000881154	0.00195717	0.000703518	0.00149541	0.00129166	0.00177699	0	0	0.000188182	0	7.48223e-05	0.000114175	8.97263e-05	0.000128057	0.000112759	0.000216841	7.04573e-05	0.000139169
ASV_8nv_s8i	Firmicutes	Clostridia	Oscillospirales	Ruminococcaceae	Ruminococcaceae_unclassified	0.000206398	0.000117744	0	0.000207922	0.000218341	0.00016415	0.000276218	0.000179179	8.40619e-05	0	0	0	0.000136258	0	8.71688e-05	0.000102197	0	0.000151286	0	0.000224014	0.000119232	0	0	8.8269e-05	0	0	0	0	0.000301508	0	0	0	0	0.000112133	0	0	0	0	0	0	5.63793e-05	0	0.000140915	0.000139169
ASV_8o4_lvz	Firmicutes	Clostridia	Lachnospirales	Lachnospiraceae	[Ruminococcus] gnavus group	0.00567595	0.0058872	0.00674028	0.00332675	0.00382096	0.00279054	0.00331461	0.00268769	0.00336247	0.00466016	0.00451717	0.00309728	0.00149884	0.00230392	0.00357392	0.00398569	0.00389919	0.00151286	0.00135491	0.00212814	0.0029808	0.00184323	0.00147504	0.00308942	0.00268414	0.00235363	0.00396519	0.00564126	0.00422111	0.00192267	0.00387497	0.00344291	0.00123944	0.00190626	0.00150546	0.000648845	0.000374111	0.00022835	0.000538358	0.000320143	0.000394655	0.000650524	0.000704573	0.000417507
ASV_8o6_upy	Firmicutes	Clostridia	Oscillospirales	Ruminococcaceae	uncultured	0	0	0	0	0	0	0	0	0	0	0	0	0	0	0	0	0	0	0	0	0	0	0	0	0	0	0	0	0	0	0	0	0	0	0.000188182	0	0	0	0	0	0	0	0	0
ASV_8pb_jhe	Firmicutes	Clostridia	Oscillospirales	Ruminococcaceae	Faecalibacterium	0	0	0	0	0	0	0	0	0	0	0.000100381	0	0	0	0	0	0	0	0	0	0	0	0	0	0	0	0	0	0	0	0	0	0	0	0	0	0	0	0	0	0	0	0	0
ASV_8po_1fx	Firmicutes	Clostridia	Oscillospirales	Oscillospiraceae	UCG-005	0.00227038	0.00223714	0.0014341	0.000935648	0.000982533	0.000738674	0.00174938	0.00215015	0.00235373	0	0.000401526	0.000281571	0.000681292	0.000801362	0.00252789	0.000817578	0.00123633	0.000453858	0.000978547	0.000896057	0.00119232	0.00106713	0.00110628	0.000706152	0.00126312	0.00102971	0.00132173	0.00195717	0.00120603	0.00128178	0.00120555	0.00211017	0.000225352	0.000224266	0.000188182	0.000129769	0.000149645	0.000114175	0	0.000256115	0.000112759	0.000216841	0.000140915	0.000208754
ASV_8qx_yg5	Firmicutes	Clostridia	Lachnospirales	Lachnospiraceae	[Eubacterium] fissicatena group	0	0	0.00014341	0	0	0	0	0	0	0	0	0	0	0	0	0	0	0	7.52729e-05	0	0	0	0	0	0	0	0	0	0	0	8.61104e-05	0	0	0	0	0	0	0	0	0	0	0	0	0
ASV_8r8_zil	Firmicutes	Clostridia	Oscillospirales	[Eubacterium] coprostanoligenes group	[Eubacterium] coprostanoligenes group_unclassified	0	0.000117744	0	0	0	0	0	0	8.40619e-05	0	0	0	0	0	0	0	0	0	0	0.000112007	0	9.7012e-05	0	0	0	0	0	0.000230256	0.000100503	0	0	0	0	0	0	0	7.48223e-05	0	0	6.40287e-05	0	0	0	6.95846e-05
ASV_8rv_7yo	Bacteroidota	Bacteroidia	Bacteroidales	Bacteroidaceae	Bacteroides	0	0	0	0	0	0	0	0	0	0	0	0	0	0	0	0	0	0	0	0	0	0	0	0	0	0	0	0	0	0	0	0	0	0	0	0	0	0	0	0	0	0	0	0
ASV_8vw_x8w	Firmicutes	Clostridia	Clostridia UCG-014	Clostridia UCG-014_unclassified	Clostridia UCG-014_unclassified	0.000619195	0.000353232	0.000573641	0.000311883	0	0.000328299	0.000552435	0.000895897	0.000588433	0.000439638	0.000200763	0	0.000136258	0.000200341	0.000261506	0.000408789	0.000190204	0.000302572	0.000301091	0	0.000476929	0.000582072	0.000147504	0.000617883	0.000552617	0.000441306	0.00077101	0.000921022	0.00100503	0.000427259	0.000172221	0.000333185	0.000112676	0.000448531	0.000376364	0.000259538	0.000149645	0.000399612	0.000538358	0.000384172	0.000507414	0.000144561	0.000211372	0.000278338
ASV_8z3_mft	Firmicutes	Clostridia	Oscillospirales	Ruminococcaceae	Negativibacillus	0	0	0.00014341	0	0.00010917	0	9.20726e-05	0	8.40619e-05	0	0	0.000281571	0.000136258	0	0	0.000102197	9.51022e-05	0	0	0.000112007	0	0	7.37518e-05	0	0	0	0.000110144	0.000115128	0.000100503	0.00021363	0	0	0.000225352	0.000224266	0	0	0	0	0	6.40287e-05	5.63793e-05	0	0	0
ASV_90m_963	Firmicutes	Clostridia	Lachnospirales	Lachnospiraceae	uncultured	0	0	0	0	0	0	0	0	0	0	0.000100381	0	0	0	0	0	0	0	0	0	0	0	0	0	0	0	0	0	0	0	0	0	0	0	0.000376364	0.000259538	0.000224467	0.000456699	0.000179453	0.000320143	0.000112759	0.000433683	0.000422744	0.000278338
ASV_90x_5ha	Firmicutes	Clostridia	Oscillospirales	Oscillospiraceae	Oscillibacter	0	0	0	0	0	0	0	0	0	0	0	0	0	0	0	0	0	0	0	0	0	0	0	0	0	0	0	0	0	0	8.61104e-05	0	0	0	0	0	0	5.70874e-05	0	0	0	0	0	0
ASV_91w_05v	Firmicutes	Clostridia	Oscillospirales	Oscillospiraceae	Oscillospiraceae_unclassified	0	0	0	0	0	0	0	0	0	0	0	0	0	0	8.71688e-05	0	0	0	0	0	0	0	0	0	0	0	0	0	0	0	0	0	0	0	0	0	0	0	0	0	0	0	0	6.95846e-05
ASV_924_r4c	Firmicutes	Clostridia	Oscillospirales	Oscillospiraceae	uncultured	0	0	0	0	0	0	0	0	0	0	0	0	0	0	0	0	0	0	0	0	0	0	0	0	0	0	0	0	0	0	0	0	0	0	0	0	7.48223e-05	0	0	0	0	0	0	0
ASV_92a_xrz	Firmicutes	Clostridia	Oscillospirales	Ruminococcaceae	Faecalibacterium	0	0	0	0	0	0	0	0	8.40619e-05	0	0	0	0	0	0	0	0	0	0	0	0	0	0	0	0	0	0	0	0	0	0	0	0	0	0	0	0	0	0	0	0	0	0	0
ASV_93b_eai	Firmicutes	Clostridia	Oscillospirales	Oscillospiraceae	Oscillospiraceae_unclassified	0	0	0	0	0	0	0	0	8.40619e-05	0	0	0	0	0	0	0	0	0	0	0	0	0	0	0	7.89453e-05	0	0	0	0	0.00021363	0	0	0	0	0	0	0	0	0	0	0	0	0	0
ASV_93u_us7	Bacteroidota	Bacteroidia	Bacteroidales	Rikenellaceae	Alistipes	0.00227038	0.00211939	0.000717051	0.00103961	0.0010917	0.00123112	0.0026701	0.00197097	0.00252186	0.000527565	0.000200763	0.000422357	0.000136258	0.000300511	0.00366109	0.00194175	0.00180694	0.000453858	0.000677456	0.000896057	0.00155002	0.00097012	0.000958773	0.00132404	0.000394726	0.000882613	0.000991299	0.000115128	0.000301508	0.00149541	0.00111944	0.00155486	0.000901408	0.00313972	0.00357546	0.00103815	0.00112233	0.00131301	0.0013459	0.00102446	0.00101483	0.000722804	0.00119777	0.00139169
ASV_94p_elg	Firmicutes	Clostridia	Clostridia vadinBB60 group	Clostridia vadinBB60 group_unclassified	Clostridia vadinBB60 group_unclassified	0.000103199	0	0	0	0	0	9.20726e-05	0.000179179	0.000168124	0	0	0	0	0	0	0	0	0	7.52729e-05	0	0	0	0	0	0	0	0	0	0	0	0	0	0	0	0	0.000129769	0	0	0	0	5.63793e-05	0	0	0
ASV_977_8vn	Firmicutes	Clostridia	Lachnospirales	Lachnospiraceae	Blautia	0.000412797	0.000353232	0.000573641	0.000311883	0.000436681	0.00114905	0.000184145	0	0.000168124	0.000263783	0.000301144	0	0	0.00010017	0.000784519	0.000510986	0.00104612	0.00075643	0.00052691	0.000560036	0.000953857	0.00048506	0.000590014	0.000794421	0.000947343	0.000441306	0.000220289	0.00126641	0.00120603	0.00106815	0.00146388	0.00133274	0	0.000112133	0.000188182	0.000389307	0.000224467	0.000114175	0.000179453	0	0.000169138	0.000361402	7.04573e-05	0.000139169
ASV_97d_42j	Firmicutes	Clostridia	Christensenellales	Christensenellaceae	Christensenellaceae R-7 group	0	0.000117744	0	0	0	0	0	0.000179179	0	0	0	0	0	0	0	0	0	0	0	0	0	0	7.37518e-05	0	0	0	0	0	0	0	0	0	0	0	0	0	0	0	0	0	0	0	0	0
ASV_97q_coc	Firmicutes	Clostridia	Lachnospirales	Lachnospiraceae	Blautia	0.000103199	0.000117744	0.00014341	0.000415844	0.00010917	0	9.20726e-05	0.000179179	0.000252186	0	0	0.000281571	0.000136258	0	0.000261506	0.000408789	0.000190204	0.000605144	0.000225819	0.000112007	0.000476929	0.000194024	0.000295007	0.000264807	0.000236836	0.000147102	0.000110144	0	0.000201005	0	0.000172221	0.000222124	0	0.000224266	0	0	0	0.000114175	0	6.40287e-05	0.000112759	0	7.04573e-05	6.95846e-05
ASV_97v_olf	Firmicutes	Clostridia	Lachnospirales	Lachnospiraceae	Blautia	0.000309598	0.000235488	0.00014341	0.000519805	0.000327511	0.000574524	0.000276218	0.000179179	0.000252186	0.00035171	0.000100381	0	0.000272517	0	0.000435844	0.000613183	9.51022e-05	0	0.000376364	0.000224014	0.000238464	9.7012e-05	0.000221255	0.000264807	0.000157891	0.000147102	0.000220289	0.000345383	0.000201005	0.000427259	0.000602773	0.000333185	0	0.000112133	0	0	0.000149645	0.00022835	0	0.000192086	0.000281897	0	0.000281829	0.000278338
ASV_97y_9is	Firmicutes	Bacilli	Erysipelotrichales	Erysipelatoclostridiaceae	Erysipelatoclostridium	0	0	0	0	0	0	0	0	0	0	0	0	0	0	0	0	0	0	0	0	0	0	0	0	0	0	0	0	0	0	0	0	0	0	0	0	0	0	0	0	0	0	0	0
ASV_98i_8mj	Firmicutes	Clostridia	Oscillospirales	Ruminococcaceae	Ruminococcaceae_unclassified	0	0	0	0	0	0	0	0	0	0	0	0	0	0	0	0	0	0	0	0	0	0	0	0	0	0	0	0	0	0	0	0	0	0	0	0	0	0	8.97263e-05	0	0	0	0	0
ASV_9a9_4c3	Bacteroidota	Bacteroidia	Bacteroidales	Bacteroidaceae	Bacteroides	0	0	0	0	0	0	0	0	0	0	0	0	0	0	0	0.000102197	0	0	0	0	0	0	0	0	0	0	0	0	0	0	0	0	0	0	0	0	0	0	0	0	0	0	0	0
ASV_9af_7ta	Firmicutes	Clostridia	Peptostreptococcales-Tissierellales	Anaerovoracaceae	Family XIII AD3011 group	0.000206398	0.000117744	0.000430231	0	0.00010917	0.00016415	9.20726e-05	0	0	0	0	0.000140786	0	0	0	0	0	0	0	0	0	0	7.37518e-05	0	0	0	0.000110144	0	0	0	0	0	0	0	0	0	0	5.70874e-05	0	0	0	0	0	0
ASV_9am_9js	Bacteroidota	Bacteroidia	Bacteroidales	Bacteroidaceae	Bacteroides	0	0	0	0	0	0	0	0	0	8.79275e-05	0	0	0	0	0	0	0	0	0	0	0	0	0	0	0	0	0	0	0	0	0	0	0	0	0	0	0	0	0	0	0	0	0	0
ASV_9c6_swe	Bacteroidota	Bacteroidia	Bacteroidales	Muribaculaceae	Muribaculaceae_unclassified	0	0	0	0	0	0	0	0	0	8.79275e-05	0	0	0	0	0	0	0	0	0	0	0	0	0	0	0	0	0	0	0	0	0	0	0	0	0	0	0	0	0	0	0	0	0	0
ASV_9dd_clj	Firmicutes	Clostridia	Lachnospirales	Lachnospiraceae	Lachnospiraceae_unclassified	0	0	0	0	0	0	0	0	0	0	0	0	0	0	0	0	0	0	7.52729e-05	0	0	0	0	0	0	0	0	0	0	0	0	0	0	0	0	0	0	0	0	0	0	0	0	0
ASV_9dk_793	Firmicutes	Bacilli	Erysipelotrichales	Erysipelotrichaceae	Holdemania	0.000103199	0.000235488	0.00014341	0.000103961	0	8.20749e-05	0	0	8.40619e-05	0	0.000301144	0	0	0	8.71688e-05	0	0	0	0	0	0	0	0	0	0	7.3551e-05	0	0	0.000201005	0	0	0	0.000112676	0.000224266	0	0	0.000299289	0.000171262	0.000179453	0.000384172	0.000225517	0.000361402	0.000281829	0.000278338
ASV_9dl_hha	Firmicutes	Clostridia	Lachnospirales	Lachnospiraceae	Anaerostipes	0.000619195	0.000941952	0.000860462	0.00124753	0.0010917	0.00114905	0.000644508	0.000358359	0.000588433	0.000791348	0.00150572	0.000844714	0.000408775	0.000200341	0.00122036	0.000817578	0.00114123	0.000453858	0.00127964	0.00112007	0.00131155	0.0016492	0.00110628	0.00176538	0.00205258	0.00154457	0.000110144	0.000460511	0.000703518	0.00192267	0.00301386	0.00211017	0.000225352	0.000224266	0.000188182	0.000908383	0.000448934	0.000913398	0.000628084	0.000576258	0.000451035	0.000867365	0.00077503	0.00076543
ASV_9ec_9n4	Proteobacteria	Gammaproteobacteria	Enterobacterales	Enterobacteriaceae	Escherichia-Shigella	0.00970072	0.00718239	0.00788757	0.0138268	0.0137555	0.0196159	0.188473	0.209819	0.199647	0.0629561	0.0472797	0.0658877	0.288595	0.316037	0.00862971	0.0106285	0.0085592	0.0143722	0.00557019	0.00537634	0.0193156	0.00902212	0.00767018	0.00847383	0.0110523	0.00750221	0.356978	0.274925	0.273668	0.0117496	0.00654439	0.0171035	0.0747042	0.0492263	0.0491155	0.0430833	0.0647961	0.0604556	0.0468371	0.0526316	0.0510233	0.0468377	0.0587614	0.050588
ASV_9eg_yk8	Bacteroidota	Bacteroidia	Bacteroidales	Bacteroidaceae	Bacteroides	0	0	0	0	0	0	0	0	0	0	0	0	0	0	0	0	0	0	0	0	0	0	0	0	0	0	0	0	0	0	0	0	0	0	0.000188182	0	0	0	0	0	0	0	0	0
ASV_9f1_37k	Firmicutes	Clostridia	Oscillospirales	Oscillospiraceae	UCG-002	0.000206398	0.000824208	0.000430231	0	0.00010917	0	9.20726e-05	0.000179179	0.000504371	0.000175855	0	0	0.000272517	0	0	0.000306592	9.51022e-05	0.000151286	0	0	0.000238464	0.000291036	0	8.8269e-05	0.000157891	7.3551e-05	0.000220289	0.000115128	0.000301508	0.000427259	0.000172221	0.000222124	0.000112676	0	0.000376364	0.000389307	7.48223e-05	0.000114175	0.000269179	0.000128057	5.63793e-05	7.22804e-05	0	0
ASV_9f3_t7y	Actinobacteriota	Actinobacteria	Bifidobacteriales	Bifidobacteriaceae	Bifidobacterium	0	0	0	0	0	0	0	0	0	0	0	0	0	0	0	0	0	0	0	0	0	0	0	0	0	0	0.000110144	0	0	0	0	0	0	0	0	0	0	0	0	0	0	0	0	0
ASV_9fr_bik	Bacteroidota	Bacteroidia	Bacteroidales	Bacteroidales_unclassified	Bacteroidales_unclassified	0	0	0	0	0	0	0	0	0	0	0	0	0	0	0	0	0	0	0	0	0.000119232	0	0	0	0	0	0	0	0	0	0	0	0	0	0	0	0	0	0	0	0	0	0	0
ASV_9g9_uwb	Bacteroidota	Bacteroidia	Bacteroidales	Bacteroidaceae	Bacteroides	0	0	0	0	0	0	0	0	0	0	0	0	0	0	0	0.000102197	0	0	0	0	0	0	0	0	0	0	0	0	0	0	0	0	0	0	0	0	0	0	0	0	0	0	0	0
ASV_9h5_fk2	Firmicutes	Clostridia	Oscillospirales	Oscillospiraceae	UCG-005	0.000103199	0.000117744	0.000717051	0.000311883	0.00010917	8.20749e-05	0.000276218	0.000179179	0.000252186	0.000263783	0	0.000140786	0	0	8.71688e-05	0.000510986	0.000380409	0	0.000150546	0.000224014	0.000238464	9.7012e-05	0.000221255	0.000529614	0.000236836	7.3551e-05	0.000220289	0.000575639	0.000201005	0.00021363	0.000172221	0.000111062	0	0.000112133	0	0	0	0	0.000179453	6.40287e-05	0	0	0	6.95846e-05
ASV_9kr_u1s	Firmicutes	Clostridia	Christensenellales	Christensenellaceae	Christensenellaceae R-7 group	0.000309598	0.000470976	0.000717051	0.000103961	0	0	0	0	0.000168124	8.79275e-05	0.000100381	0	0.000136258	0.000300511	0	0.000306592	0	0.000151286	7.52729e-05	0	0.000238464	0.000194024	0.000147504	0	0	0	0.000330433	0.000345383	0.000201005	0.00021363	8.61104e-05	0.000111062	0	0	0	0	0	0	0	6.40287e-05	0	0.000216841	0	0
ASV_9kz_zd3	Firmicutes	Clostridia	Lachnospirales	Lachnospiraceae	Lachnospiraceae_unclassified	0	0	0	0	0	0	0	0	0	0	0	0	0	0	8.71688e-05	0	0	0	0	0	0	0	0	0	0	0	0	0	0	0	0	0	0	0	0	0	0	0	0	0	0	0	0	0
ASV_9l4_csv	Firmicutes	Clostridia	Lachnospirales	Lachnospiraceae	Lachnospiraceae_unclassified	0.00288958	0.00329683	0.00215115	0.00218318	0.00262009	0.00279054	0.00248596	0.00232933	0.00126093	0.00140684	0.00170648	0.00225257	0.000953808	0.00160272	0.00226639	0.00204394	0.00370899	0.00242057	0.000828002	0.00145609	0.00107309	0.00252231	0.00132753	0.0011475	0.00213152	0.00235363	0.00143188	0.00333871	0.00241206	0.00170904	0.00198054	0.00244336	0.00123944	0.00168199	0.00225819	0.00220607	0.00142162	0.00119884	0.000717811	0.00108849	0.00152224	0.00108421	0.00183189	0.00153086
ASV_9l8_92s	Firmicutes	Clostridia	Lachnospirales	Lachnospiraceae	uncultured	0.00392157	0.00412104	0.005593	0.00103961	0.00141921	0.000656599	0.00294632	0.00340441	0.00437122	0.0086169	0.0116442	0.00929185	0.000953808	0.00170289	0.000784519	0.000510986	0.00104612	0.001059	0.000903274	0.00078405	0.000596161	0.000679084	0.000516262	0.0011475	0.000552617	0.00073551	0.00484635	0.00771356	0.00904523	0.000427259	0.00129166	0.000888494	0.00461972	0.00515811	0.00658638	0.00441215	0.00374111	0.00519495	0.00520413	0.00525035	0.0062581	0.00397542	0.00415698	0.0054276
ASV_9m5_e9s	Firmicutes	Bacilli	Erysipelotrichales	Erysipelatoclostridiaceae	UCG-004	0.000928793	0.000824208	0.000430231	0.000103961	0	8.20749e-05	0.000828653	0.000358359	0.000504371	0	0	0	0	0.00010017	0.00069735	0.000204394	0	0.000151286	7.52729e-05	0	0.000238464	0.000291036	7.37518e-05	0.000441345	0.000236836	7.3551e-05	0	0	0.000100503	0	0	0.000111062	0	0	0	0	0.000149645	5.70874e-05	0	0.000128057	0	0	0.000140915	0
ASV_9ns_g4y	Firmicutes	Clostridia	Lachnospirales	Lachnospiraceae	Lachnospiraceae NK4A136 group	0.000103199	0.000235488	0	0	0.000764192	0.000246225	9.20726e-05	0.000179179	0.000252186	0.000263783	0.000100381	0.000703928	0.000272517	0	8.71688e-05	0.000102197	0.000285307	0.000151286	7.52729e-05	0	0.000238464	0.000194024	0	0.000264807	0.000473672	0.000294204	0.000550721	0.000690767	0.000301508	0	8.61104e-05	0.000111062	0.000112676	0.000448531	0	0	0.000224467	0.00022835	8.97263e-05	0.000128057	5.63793e-05	7.22804e-05	0.000422744	0.000208754
ASV_9o6_5rk	Firmicutes	Bacilli	Erysipelotrichales	Erysipelotrichaceae	Turicibacter	0.000103199	0.000235488	0.000573641	0	0	0	0	0	0	8.79275e-05	0	0	0	0	0	0	0	0.000151286	0	0	0	0	0	0	0	0	0.000220289	0	0.000100503	0	0	0.000111062	0	0	0	0	0	0	0	6.40287e-05	0	0	0	0
ASV_9or_q9j	Verrucomicrobiota	Lentisphaeria	Victivallales	vadinBE97	vadinBE97_unclassified	0.00113519	0.00211939	0.000717051	0.000415844	0.000327511	8.20749e-05	0.000552435	0.000537538	0.00142905	0.000263783	0.000602289	0.000140786	0.000136258	0.000200341	0.00156904	0.000408789	0.000951022	0.00136157	7.52729e-05	0.000448029	0.000596161	0	0.000590014	0.000617883	0.000394726	0.000441306	0.000220289	0.000115128	0	0.00021363	8.61104e-05	0.000666371	0.000112676	0.000224266	0	0.000259538	0.000299289	0.000399612	0.000358905	0.000256115	0.000169138	0.000216841	0.000281829	0.000347923
ASV_9px_1yo	Firmicutes	Clostridia	Oscillospirales	Ruminococcaceae	[Eubacterium] siraeum group	0	0	0	0	0	0	0	0	0	0	0	0	0	0	0	0	0	0	0	0	0	0	0	0	0	0	0	0	0	0	0	0	0	0	0	0	0	0	0	6.40287e-05	0	0	0	0
ASV_9sq_vgx	Firmicutes	Clostridia	Lachnospirales	Lachnospiraceae	Roseburia	0.00856553	0.0100082	0.00889144	0.00322279	0.00349345	0.00279054	0.00460363	0.0060921	0.00479153	0.00307746	0.00301144	0.00351964	0.00340646	0.00260443	0.00252789	0.00224834	0.00285307	0.00242057	0.000903274	0.00168011	0.00226541	0.00116414	0.000737518	0.00123577	0.00205258	0.00132392	0.00462606	0.00794382	0.00643216	0.00128178	0.0016361	0.00199911	0.00146479	0.00168199	0.00150546	0.00194654	0.00231949	0.00154136	0.00152535	0.00217698	0.00197328	0.00137333	0.00169097	0.00173961
ASV_9un_ou5	Firmicutes	Clostridia	Oscillospirales	Oscillospirales_unclassified	Oscillospirales_unclassified	0	0	0	0	0	0	0	0	0	0	0	0	0	0	0	0	0	0	0	0	0	0	0	0	0	0	0	0	0	0	0	0	0	0	0	0	0	0	0	0	0	0	0	0
ASV_9z4_sga	Bacteroidota	Bacteroidia	Bacteroidales	Rikenellaceae	Alistipes	0.000103199	0	0	0	0	8.20749e-05	0	0	8.40619e-05	0	0	0.000140786	0	0	0	0	0	0	0	0	0	0	0	8.8269e-05	7.89453e-05	7.3551e-05	0	0.000115128	0	0	0	0	0	0.000112133	0	0	0	0	8.97263e-05	0	5.63793e-05	0	0	0
ASV_a08_xhk	Firmicutes	Clostridia	Lachnospirales	Lachnospiraceae	Lachnospiraceae_unclassified	0	0	0	0	0	8.20749e-05	0	0	0	0	0	0	0	0	0	0	0	0	0	0	0	0	0	0	0	0	0	0	0	0	0	0	0	0	0	0	0	0	0	0	0	0	0	0
ASV_a2o_mlx	Firmicutes	Clostridia	Eubacteriales	Eubacteriaceae	Eubacterium	0	0	0	0	0	0	0	0	0	0	0	0	0	0	0	0	0	0	0	0	0	0	0	0	0	0	0	0	0	0	0	0	0	0	0	0	7.48223e-05	0	0	0	0	0	0	0
ASV_a3t_eyk	Firmicutes	Clostridia	Lachnospirales	Lachnospiraceae	Lachnospiraceae_unclassified	0	0	0	0	0	8.20749e-05	9.20726e-05	0	0	0	0	0	0	0	0	0	0	0	0	0	0	0	7.37518e-05	0	0	0	0	0	0	0	0	0	0	0.000224266	0	0	0	0	0	0	5.63793e-05	0	0	0
ASV_a74_7yj	Firmicutes	Clostridia	Clostridia_unclassified	Clostridia_unclassified	Clostridia_unclassified	0	0	0	0	0	0	0	0	0	0	0	0	0	0	0	0	0	0	0	0	0	0	0	0	0	0	0	0	0	0	0	0	0	0	0	0	0	0	0	0	0	0	0	0
ASV_a7o_459	Firmicutes	Clostridia	Lachnospirales	Lachnospiraceae	Lachnospiraceae_unclassified	0	0	0	0	0	0	0	0	0	8.79275e-05	0	0	0	0	0	0	0	0	0	0	0	0	0	0	0	0	0	0	0	0	0	0	0	0	0	0	0	0	0	0	0	0	0	0
ASV_a7q_7lt	Firmicutes	Clostridia	Oscillospirales	UCG-010	UCG-010_unclassified	0	0	0	0	0.00010917	0	0	0	8.40619e-05	0	0	0	0	0	0	0	0	0	7.52729e-05	0.000112007	0	9.7012e-05	0	0	0	0	0	0	0	0	0	0	0	0.000112133	0	0	0	0	0	0	0	0	0	0
ASV_a7s_ljp	Bacteroidota	Bacteroidia	Bacteroidales	Tannerellaceae	Parabacteroides	0	0	0	0	0	0	0	0	0	0	0	0	0	0	0	0	0	0	0	0	0	0	0	8.8269e-05	0	0	0	0	0.000100503	0	0	0	0	0	0.000188182	0.000129769	0	0	0	6.40287e-05	0	0	7.04573e-05	6.95846e-05
ASV_a8l_t9a	Actinobacteriota	Actinobacteria	Bifidobacteriales	Bifidobacteriaceae	Bifidobacterium	0.00763674	0.0116567	0.0123333	0.00894064	0.00676856	0.00878201	0.0150078	0.0134385	0.019082	0.0117823	0.0117446	0.0135154	0.0130808	0.0131223	0.00862971	0.00480327	0.00779838	0.00529501	0.00203237	0.00347222	0.0124001	0.0024253	0.00236006	0.00582576	0.00813136	0.00250074	0.0111246	0.00287819	0.00331658	0.00299081	0.00215276	0.00810751	0.00473239	0.00818569	0.00771547	0.00532053	0.00366629	0.00890563	0.00699865	0.00640287	0.00563793	0.00672208	0.00457972	0.00494051
ASV_a9s_f9n	Firmicutes	Bacilli	Lactobacillales	Streptococcaceae	Streptococcus	0	0	0	0	0	0	0	0	0	0	0	0	0	0	0	0	0	0.000151286	0	0	0	0	0	0	0	0	0	0	0	0	0	0	0	0	0	0	0	0	0	0	0	0	0	0
ASV_aah_91e	Proteobacteria	Gammaproteobacteria	Burkholderiales	Oxalobacteraceae	Oxalobacter	0	0	0	0	0	0	0	0.000179179	0	0	0	0	0.000136258	0	0.000174338	0.000102197	0	0	0	0	0	0	0	0	0	0	0	0	0	0	0	0	0	0	0	0	0	0	0	0	0	0	0	0
ASV_abu_r8l	Firmicutes	Clostridia	Lachnospirales	Lachnospiraceae	[Eubacterium] hallii group	0	0	0	0	0	0	0	0	0	0	0	0	0	0	0	0	0	0	0	0	0	0	0	0	0	0	0	0	0	0	0	0	0.000112676	0	0	0	0	0	0	0	0	0	0	0
ASV_ac1_dap	Bacteroidota	Bacteroidia	Bacteroidales	Bacteroidaceae	Bacteroides	0	0	0	0	0	0	0	0	0	0	0	0	0	0	0	0	0	0	0	0	0	0	0	0	0	0	0	0	0	0	0	0	0	0	0	0	0	0	0	0	0	0	0	0
ASV_add_pnb	Firmicutes	Clostridia	Lachnospirales	Lachnospiraceae	Lachnospiraceae_unclassified	0	0	0	0	0	0	0	0	0	0	0	0	0	0	0	0	0	0	0	0.000112007	0	0	0	0	0	0	0	0	0	0	0	0	0.000112676	0	0	0	0	0	0	6.40287e-05	0	0	0	0
ASV_af7_v97	Firmicutes	Clostridia	Lachnospirales	Lachnospiraceae	Marvinbryantia	0	0.00058872	0.000286821	0	0.000218341	0.000246225	9.20726e-05	0	0.000336247	0	0.000100381	0.000140786	0.000136258	0.00010017	0.000174338	0	0.000285307	0	0.000301091	0.000336022	0.000596161	0	0.000147504	8.8269e-05	7.89453e-05	0.000220653	0.000220289	0.000345383	0.00040201	0.00021363	0.000172221	0.000222124	0.000112676	0	0.000188182	0	0.000299289	0	0	0.000192086	0	0	7.04573e-05	0.000208754
ASV_af7_wnw	Firmicutes	Clostridia	Lachnospirales	Lachnospiraceae	Lachnospiraceae_unclassified	0	0	0	0	0	0	0	0	0	0	0	0	0	0	0	0	0	0	0	0	0	9.7012e-05	0	0	0	0	0	0	0	0	0	0	0	0	0	0	0	0	0	0	0	7.22804e-05	0	0
ASV_afw_hwx	Firmicutes	Clostridia	Oscillospirales	Oscillospiraceae	NK4A214 group	0.000515996	0.000353232	0.000286821	0.000103961	0.00010917	0	0.00036829	0.000716717	0	0	0	0	0	0.00010017	8.71688e-05	0.000102197	9.51022e-05	0	0	0.000112007	0.000119232	9.7012e-05	7.37518e-05	0	0	0	0.000110144	0	0.000201005	0	0.000258331	0.000555309	0.000112676	0	0	0	0	5.70874e-05	0	0	0	0.000144561	0	0
ASV_ah9_8ns	Actinobacteriota	Actinobacteria	Bifidobacteriales	Bifidobacteriaceae	Bifidobacterium	0.000103199	0	0	0	0	0	0	0	0	0	0	0	0	0	0	0	0	0	0	0	0	0	0	0	0	0	0	0	0	0	0	0	0	0	0	0	0	0	0	0	0	0	0	0
ASV_ai2_7xk	Firmicutes	Clostridia	Oscillospirales	Ruminococcaceae	Ruminococcus	0.000103199	0	0	0	0	0	0	0	0	0	0	0	0	0	0	0	0	0	0	0	0	0	0	0	0	0	0	0	0	0	0	0	0	0	0	0	0	0	0	0	0	0	0	0
ASV_ai5_okw	Bacteroidota	Bacteroidia	Bacteroidales	Muribaculaceae	Muribaculaceae_unclassified	0	0.000235488	0	0.000311883	0	0	0.000184145	0.000358359	0.000168124	8.79275e-05	0.000100381	0	0	0	0.000348675	0	9.51022e-05	0	7.52729e-05	0.000448029	0.000119232	0	0	0.000176538	7.89453e-05	7.3551e-05	0	0	0	0.00021363	8.61104e-05	0.000444247	0.000450704	0.000224266	0.000376364	0.000129769	0.000374111	0.000171262	0.000358905	0.000448201	0.000225517	0.000433683	0.000422744	0.000139169
ASV_aje_tjx	Firmicutes	Bacilli	Erysipelotrichales	Erysipelotrichaceae	[Clostridium] innocuum group	0	0	0	0	0	0	0	0	0	0	0	0	0	0	0	0	0	0	0	0	0	0	0	0	0	0	0	0	0	0	0	0	0	0	0	0	0	0	0	0	0	0	0	0
ASV_ajq_3ds	Firmicutes	Clostridia	Lachnospirales	Lachnospiraceae	Lachnoclostridium	0.000103199	0	0.00014341	0	0.00010917	8.20749e-05	0	0	0	0	0.000100381	0	0	0	8.71688e-05	0.000204394	0	0.000151286	7.52729e-05	0.000112007	0.000476929	0	0	0.000176538	0.000157891	0.000147102	0	0	0	0	0	0.000111062	0.000338028	0	0	0	0	0.000114175	0.000269179	0.000128057	5.63793e-05	0	7.04573e-05	6.95846e-05
ASV_ak6_k0l	Firmicutes	Clostridia	Lachnospirales	Lachnospiraceae	Fusicatenibacter	0	0	0	0	0	0	0	0	0	0	0	0	0	0	0	0	0	0	0	0	0	0	0	0	0	0	0	0	0	0	0	0	0	0	0	0	0	0	8.97263e-05	0	0	0	0	0
ASV_am0_15c	Bacteroidota	Bacteroidia	Bacteroidales	Bacteroidaceae	Bacteroides	0	0	0	0	0	0	0	0	0	0	0	0	0	0	0	0	0	0	0	0	0	0	0	0	0	0	0	0	0	0	0	0	0	0	0	0	0	0	0	0	0	0	0	0
ASV_ama_2tl	Firmicutes	Clostridia	Clostridia_unclassified	Clostridia_unclassified	Clostridia_unclassified	0	0	0	0	0	0	0	0	0	0	0	0	0	0	0	0	0	0	0	0	0	0	0	0	0	0	0	0	0	0	0	0	0	0	0	0	0	5.70874e-05	0	0	0	0	0	0
ASV_anw_w70	Firmicutes	Clostridia	Oscillospirales	Oscillospiraceae	uncultured	0	0	0	0	0	0	0	0	0	0	0	0	0	0	0	0	0	0	0	0	0	0	0	0	0	0	0	0.000115128	0	0	0	0	0	0	0	0.000129769	0	0.000342524	8.97263e-05	6.40287e-05	5.63793e-05	7.22804e-05	7.04573e-05	0
ASV_anz_dzf	Firmicutes	Clostridia	Clostridia_unclassified	Clostridia_unclassified	Clostridia_unclassified	0	0	0	0	0	0	0	0	0	0	0	0	0	0.00010017	0	0	0	0	0	0	0	0	0	0	0	0	0	0	0	0	0	0	0	0	0	0	0	0	0	0	0	0	0	0
ASV_ao4_xcw	Firmicutes	Clostridia	Clostridia UCG-014	Clostridia UCG-014_unclassified	Clostridia UCG-014_unclassified	0.000722394	0.00058872	0.00100387	0.000103961	0.000218341	0	0.00174938	0.00179179	0.00134499	8.79275e-05	0.000100381	0	0	0.000601022	0.000174338	0.000613183	0	0.000151286	0.000225819	0	0.000119232	0.000873108	0.000442511	0.000264807	0.000236836	0.000147102	0.00121159	0.00195717	0.00130653	0.00021363	0.000258331	0.000111062	0	0.000112133	0	0.000129769	0	0	0.000179453	0	0.000112759	7.22804e-05	0	0
ASV_ap8_5wc	Actinobacteriota	Coriobacteriia	Coriobacteriales	Eggerthellaceae	Senegalimassilia	0	0	0	0	0	0	0	0	0	0	0.000100381	0	0	0	0	0	0	0	0	0	0	0	0	0	0	0	0	0	0	0	0	0	0	0	0	0	0	0	0	0	0	0	0	0
ASV_arv_87b	Firmicutes	Clostridia	Lachnospirales	Lachnospiraceae	Blautia	0.00144479	0.0018839	0.00186433	0.00145545	0.000982533	0.0013132	0.000644508	0.000537538	0.000504371	0.000967203	0.000401526	0.000985499	0.00081755	0.00010017	0.000958856	0.000919775	0.00171184	0.00181543	0.000752729	0.000448029	0.00119232	0.00048506	0.000516262	0.000970959	0.00102629	0.000882613	0.00154202	0.00184204	0.00251256	0.000854518	0.000774994	0.000777432	0.000450704	0.000336398	0.000752729	0.000389307	0.000897868	0.000285437	0.000538358	0.000640287	0.000507414	0.000578244	0.000352286	0.000974184
ASV_atg_0yt	Bacteroidota	Bacteroidia	Bacteroidales	Bacteroidaceae	Bacteroides	0	0	0	0	0	0	0	0	0	0	0	0	0	0	0	0	0	0	0	0.000112007	0	0	0	0	0	0	0	0	0	0	0	0	0	0	0	0	0	0	0	0	0	0	0	0
ASV_atk_3cp	Bacteroidota	Bacteroidia	Bacteroidales	Bacteroidaceae	Bacteroides	0.00846233	0.00824208	0.00745734	0.0119555	0.0125546	0.00902823	0.00874689	0.00913815	0.0070612	0.00237404	0.00230877	0.00351964	0.00354272	0.00250426	0.0187413	0.0208482	0.0163576	0.01059	0.00760256	0.00828853	0.00941934	0.00814901	0.00619515	0.00300115	0.00339465	0.00286849	0.00484635	0.000690767	0.00100503	0.00192267	0.00146388	0.00199911	0.00304225	0.00302758	0.0031991	0.00480145	0.00486345	0.00382486	0.00403769	0.00582661	0.00417207	0.00361402	0.00429789	0.00382715
ASV_av7_9ae	Firmicutes	Clostridia	Monoglobales	Monoglobaceae	Monoglobus	0	0.000117744	0	0	0	0	0	0	0	0	0	0	0	0	0	0	0	0	0	0	0	0	0	0	0	0	0.000110144	0	0	0	0	0	0	0	0	0	0	0	0	0	0	0	0	0
ASV_axd_800	Bacteroidota	Bacteroidia	Bacteroidales	Bacteroidaceae	Bacteroides	0	0	0	0	0	0	0	0	0	0	0	0	0	0	8.71688e-05	0	0	0	0	0	0	0	0	0	0	0	0	0	0	0	0	0	0	0	0	0	0	0	0	0	0	0	0	0
ASV_axh_4qu	Firmicutes	Clostridia	Lachnospirales	Lachnospiraceae	Lachnospiraceae_unclassified	0	0	0	0	0	0	0	0	0	8.79275e-05	0	0	0	0	0	0	0	0	0	0	0	0	0	0	0	0	0	0	0	0	0	0	0	0	0	0	0	0	0	0	0	0	0	0
ASV_axo_dnw	Proteobacteria	Gammaproteobacteria	Enterobacterales	Enterobacteriaceae	Escherichia-Shigella	0	0	0	0	0	0	0	0	0	0	0	0	0	0	0	0	0	0	0	0	0	0	0	0	0	0	0	0	0	0	0	0	0	0	0	0	0	0	0	0	0	0	0	0
ASV_axo_rpg	Firmicutes	Clostridia	Oscillospirales	Ruminococcaceae	uncultured	0	0	0.00014341	0	0	0	0	0	0	0	0	0	0	0	0	0	0	0	0	0	0	0	7.37518e-05	0	7.89453e-05	0	0	0.000115128	0	0	0	0	0.000338028	0.000336398	0.000188182	0	7.48223e-05	0.000171262	0.000269179	0.000128057	0.000225517	0.000216841	0.000140915	0.000139169
ASV_axp_gtf	Actinobacteriota	Coriobacteriia	Coriobacteriales	Eggerthellaceae	Eggerthella	0.000412797	0.000353232	0.00114728	0.000623765	0.000218341	0.000984898	0.000552435	0	0.000252186	0.00070342	0.000903433	0.00154864	0.000136258	0.00010017	8.71688e-05	0	0.000190204	0.00257186	0.00203237	0.00235215	0.010254	0.00223128	0.00162254	0.0037073	0.00465777	0.00198588	0.000220289	0.000115128	0.000301508	0.00149541	0.00154999	0.00455353	0.000676056	0.000448531	0.00131728	0.00233584	0.0013468	0.00268311	0.00260206	0.00211295	0.00315724	0.00325262	0.00169097	0.00173961
ASV_axy_ca9	Firmicutes	Clostridia	Lachnospirales	Lachnospiraceae	Lachnospiraceae_unclassified	0	0	0	0	0	0	0	0	0	0	0	0	0	0	0	0	0	0	0	0	0	0	0	0	0	0	0	0	0	0	0	0	0	0	0	0	0	0	0	0	0	0	0	0
ASV_ayk_kvj	Firmicutes	Clostridia	Lachnospirales	Lachnospiraceae	uncultured	0	0	0	0	0	0	9.20726e-05	0	0	0	0	0.000140786	0	0.00010017	0	0	0	0.000151286	0	0	0	0	0	8.8269e-05	0	0	0	0	0	0	0	0	0.000112676	0	0.000188182	0.000129769	0.000224467	0.000171262	0.000179453	0.000448201	0.000169138	0.000289122	0.000140915	0.000139169
ASV_ayq_zka	Firmicutes	Clostridia	Oscillospirales	Ruminococcaceae	Faecalibacterium	0.0112487	0.0133051	0.0130503	0.00696538	0.00873362	0.00722259	0.0126139	0.0111091	0.0100874	0.00650664	0.00612327	0.00816556	0.00436027	0.00440749	0.00906555	0.00541645	0.00732287	0.00847201	0.00504328	0.00336022	0.00977704	0.00523865	0.00383509	0.00609056	0.0083682	0.00581053	0.00793039	0.00817407	0.00693467	0.00491348	0.00637217	0.00921813	0.0221972	0.0235479	0.023711	0.0285492	0.0278339	0.0258035	0.0309556	0.0297733	0.0246378	0.0279725	0.0268442	0.0283905
ASV_azc_d58	Bacteroidota	Bacteroidia	Bacteroidales	Bacteroidaceae	Bacteroides	0.000619195	0.00058872	0.000286821	0.000519805	0.000655022	0.000574524	0.000552435	0.000179179	0.000252186	0.000175855	0.000100381	0	0	0.000200341	0.00156904	0.00153296	0.00152164	0.00075643	0.00052691	0.000896057	0.00131155	0.000582072	0.000368759	0.000264807	0.000236836	0.000367755	0	0.000115128	0.000100503	0	8.61104e-05	0.000666371	0.00056338	0.000784929	0.000376364	0.000259538	0.000224467	0.000285437	0.000179453	0.000576258	0.000281897	0.000433683	0.000281829	0.000556677
ASV_azk_8pf	Firmicutes	Clostridia	Oscillospirales	Oscillospiraceae	Colidextribacter	0	0	0	0	0	0	0	0	0	0	0	0	0	0	0	0	0	0	0	0	0	0	0	0	0	0	0	0	0	0	0	0	0	0	0	0	7.48223e-05	0	0	0	0	0	0	0
ASV_b0p_xpa	Actinobacteriota	Actinobacteria	Bifidobacteriales	Bifidobacteriaceae	Bifidobacterium	0	0	0	0	0	0	0	0	0	0	0.000100381	0	0	0	0	0	0	0	0	0	0	0	0	0	0	0	0	0	0	0	0	0	0	0	0	0	0	0	0	0	0	0	0	0
ASV_b1t_r71	Firmicutes	Bacilli	Erysipelotrichales	Erysipelotrichaceae	Holdemanella	0	0	0	0	0	0	0	0	0	0	0	0	0	0	0	0	0	0	0	0	0	0	7.37518e-05	0	0	0	0	0	0	0	0	0	0	0	0	0	0	0	0	0	0	0	0	0
ASV_b1v_ydp	Firmicutes	Clostridia	Lachnospirales	Lachnospiraceae	Lachnoclostridium	0	0	0	0	0	8.20749e-05	0	0	0	0	0	0	0	0	0	0	0	0	7.52729e-05	0	0	0	0	0	0	0	0	0	0	0	0	0	0	0	0	0	0	5.70874e-05	0	0.000128057	5.63793e-05	0	0	0
ASV_b2s_ted	Firmicutes	Clostridia	Oscillospirales	Ruminococcaceae	Faecalibacterium	0	0	0.00014341	0.000207922	0	0.00016415	0	0	8.40619e-05	8.79275e-05	0.000200763	0	0.000136258	0	0	0	0	0	0	0	0	0	0	0.000176538	0	0	0	0	0	0	0	0	0.000225352	0.000224266	0.000188182	0	0.000149645	5.70874e-05	0.000179453	0.000320143	0.000169138	0.000144561	0.000140915	0.000208754
ASV_b66_l8c	Firmicutes	Clostridia	Christensenellales	Christensenellaceae	Christensenellaceae R-7 group	0.000103199	0.000235488	0	0	0	8.20749e-05	0.000184145	0	0.000252186	0	0	0	0.000136258	0.00010017	0	0.000102197	9.51022e-05	0.000151286	0.000150546	0	0	0	0.000147504	8.8269e-05	0.000157891	7.3551e-05	0.000110144	0	0.000201005	0.000427259	0.000258331	0	0	0	0.000188182	0	0	0	0	0	5.63793e-05	7.22804e-05	7.04573e-05	6.95846e-05
ASV_b8y_aqx	Firmicutes	Clostridia	Lachnospirales	Lachnospiraceae	[Ruminococcus] gauvreauii group	0.00350877	0.0058872	0.00473254	0.000727726	0.0010917	0.000820749	0.00303839	0.00340441	0.00319435	0.0025499	0.00341297	0.00408278	0.00245265	0.00170289	0.000435844	0.000408789	0.000380409	0.000605144	7.52729e-05	0.000224014	0.000476929	0.000194024	0.000368759	0.000441345	0.000473672	0.000294204	0.00506664	0.0062169	0.00643216	0	0.000516662	0.000444247	0.00270423	0.00470958	0.00376364	0.00155723	0.00321736	0.00302563	0.00278152	0.00172877	0.00276259	0.00187929	0.00204326	0.00236588
ASV_bab_k1b	Firmicutes	Firmicutes_unclassified	Firmicutes_unclassified	Firmicutes_unclassified	Firmicutes_unclassified	0	0	0	0	0	0	0	0	0	0	0	0	0	0	0	0	0	0	0	0	0	0	0	0	0	0	0	0	0	0	0	0	0	0	0	0	0	0	0	6.40287e-05	0	0	0	0
ASV_bb0_vrh	Proteobacteria	Gammaproteobacteria	Burkholderiales	Sutterellaceae	Sutterella	0	0	0	0	0	0	0	0	0	0	0	0	0	0	0	0	0	0	0	0	0	0	0	0	0	0	0	0	0	0	0	0	0	0	0	0	0	0	0	0	5.63793e-05	0	0	0
ASV_bcv_i6p	Firmicutes	Clostridia	Oscillospirales	Oscillospiraceae	uncultured	0	0.000117744	0	0	0	0	0	0	8.40619e-05	0	0	0	0	0	0	0	0	0	0	0	0	0	0	0	0	0	0	0.000115128	0	0	0	0.000111062	0.000112676	0.000224266	0.000376364	0	0.000149645	0.000285437	0.000179453	0.000192086	0	0.000216841	0	0.000417507
ASV_bd9_0tw	Firmicutes	Clostridia	Lachnospirales	Lachnospiraceae	Lachnospiraceae_unclassified	0	0	0	0	0	0	0	0	0	0	0	0	0	0	0	0	0	0	0	0	0	0	0	0	0	0	0	0	0	0	0	0	0	0	0	0	0	0	0	0	5.63793e-05	0	0	0
ASV_bdv_6ad	Firmicutes	Clostridia	Lachnospirales	Lachnospiraceae	Lachnospiraceae_unclassified	0	0.000117744	0.00014341	0	0.00010917	8.20749e-05	9.20726e-05	0	8.40619e-05	0	0.000100381	0	0	0	0	0	0.000190204	0	7.52729e-05	0.000224014	0.000238464	0.000194024	0.000147504	0.000176538	7.89453e-05	7.3551e-05	0.000110144	0.000230256	0.000100503	0	0	0.000111062	0.000112676	0	0.000376364	0.000129769	0.000149645	0.000114175	8.97263e-05	0.000256115	5.63793e-05	0.000216841	0.000140915	0.000139169
ASV_bfh_lja	Firmicutes	Clostridia	Lachnospirales	Lachnospiraceae	Blautia	0	0	0	0	0	0	0	0	0	0	0	0	0	0	0	0	0	0	0	0	0	0	0	0	0	0	0	0	0	0	0	0	0	0	0	0	0	5.70874e-05	0	0	0	0	0	0
ASV_bfr_b45	Bacteroidota	Bacteroidia	Bacteroidales	Prevotellaceae	Paraprevotella	0	0	0	0	0	0	0	0.000179179	0	0	0	0	0	0	0	0	0	0	0	0	0	0	0	0	0	0	0	0	0	0	0	0	0	0	0	0	0	0	0	0	0	0	0	0
ASV_bg0_pb5	Firmicutes	Bacilli	Erysipelotrichales	Erysipelotrichaceae	Turicibacter	0.000412797	0.000117744	0.000286821	0	0	0	0	0	0	0	0	0	0	0.00010017	0	0	0	0	0	0	0	9.7012e-05	0	0	0.000157891	0	0	0	0	0	0	0	0	0	0	0	0	0	0	0	0	0	0	0
ASV_bgs_qcc	Firmicutes	Clostridia	Oscillospirales	Ruminococcaceae	Faecalibacterium	0	0	0	0	0	0	0	0	0	0	0	0	0	0	0	0	0	0	0	0	0	0	0	0	0	0	0	0	0	0	0	0	0	0.000112133	0	0	0	5.70874e-05	0	0	0	0	0	0
ASV_bgv_41b	Firmicutes	Clostridia	Lachnospirales	Lachnospiraceae	Coprococcus	0.000515996	0.000941952	0.000860462	0.000207922	0.000327511	0.000328299	0.000460363	0.000179179	8.40619e-05	0.00114306	0.00281068	0.00126707	0	0.000200341	0.000610181	0.000613183	0.000475511	0.00075643	0.000677456	0.00078405	0.000357696	0.000679084	0.000442511	0.000441345	0.000552617	0.000956164	0.000330433	0.000690767	0.000100503	0.00106815	0.000861104	0.000555309	0.00191549	0.00213052	0.00207	0.00142746	0.00179574	0.00142719	0.0017048	0.00121655	0.00186052	0.00130105	0.00105686	0.00111335
ASV_bhq_3zj	Firmicutes	Clostridia	Lachnospirales	Lachnospiraceae	Coprococcus	0	0	0	0	0	0.000328299	0.000276218	0	0	0.000263783	0.000301144	0.000140786	0	0	0	0	0	0.000151286	7.52729e-05	0	0.000119232	0	0	0	7.89453e-05	0	0.000220289	0	0	0	0	0.000111062	0.00056338	0.000336398	0	0	0	0.000114175	8.97263e-05	6.40287e-05	0.000169138	0.000144561	0.000211372	6.95846e-05
ASV_bie_t5i	Proteobacteria	Gammaproteobacteria	Enterobacterales	Enterobacteriaceae	Escherichia-Shigella	0	0	0	0	0	0	0	0	0	0	0	0	0	0.00010017	0	0	0	0	0	0	0	0	0	0	0	0	0	0	0	0	0	0	0	0	0	0	0	0	0	0	0	0	0	0
ASV_bjt_x7r	Firmicutes	Clostridia	Lachnospirales	Lachnospiraceae	Lachnospiraceae ND3007 group	0	0	0	0	0	0	0	0	0	0	0.000100381	0	0	0	0	0	0	0	0	0	0	0	0	0	0	0	0	0	0	0	0	0	0	0	0	0	0	0	0	0	0	0	0	0
ASV_bjz_fno	Bacteroidota	Bacteroidia	Bacteroidales	Bacteroidales_unclassified	Bacteroidales_unclassified	0	0	0	0	0	0	0	0	0	0	0	0	0.000136258	0	0	0	0	0	0	0	0	0	0	0	0	7.3551e-05	0	0	0	0	0	0	0	0	0	0	0	0	0	0	0	0	0	0
ASV_bk1_h6w	Firmicutes	Clostridia	Christensenellales	Christensenellaceae	Christensenellaceae R-7 group	0.000206398	0	0.00014341	0	0	0	9.20726e-05	0	8.40619e-05	0	0.000100381	0.000281571	0	0	8.71688e-05	0	0	0	0	0	0	9.7012e-05	7.37518e-05	8.8269e-05	0	0	0.000110144	0	0	0.000427259	0	0	0	0	0	0	0	0	8.97263e-05	0	0	0.000144561	0	0
ASV_bk9_r9b	Actinobacteriota	Actinobacteria	Bifidobacteriales	Bifidobacteriaceae	Bifidobacterium	0	0	0	0	0	0	0	0	0	0	0	0	0.000136258	0	0	0	0	0	0	0	0	0	0	0	0	0	0	0	0	0	0	0	0	0	0	0	0	0	0	0	0	0	0	0
ASV_bks_h66	Firmicutes	Clostridia	Lachnospirales	Lachnospiraceae	Lachnospiraceae_unclassified	0	0	0	0	0	0	0	0	0	0	0	0	0	0	0	0	0	0	0	0	0.000119232	0	0	0	0	0	0	0	0	0	0	0	0	0	0	0	0	0	0	0	0	0	0	0
ASV_blt_s1e	Firmicutes	Bacilli	Erysipelotrichales	Erysipelotrichales_unclassified	Erysipelotrichales_unclassified	0	0	0	0	0	0	0	0	0	0	0	0	0	0	8.71688e-05	0	0	0	0	0	0	0	0	0	7.89453e-05	0	0	0	0	0	8.61104e-05	0.000111062	0	0	0	0	0	0	0	0	0	0	0	0
ASV_bly_yt8	Firmicutes	Clostridia	Oscillospirales	Oscillospiraceae	UCG-005	0	0	0	0	0	0	0	0	0	0	0	0	0	0	0	0.000204394	0	0.000151286	0	0	0.000119232	0	7.37518e-05	0	0	0	0.000110144	0	0	0	8.61104e-05	0.000111062	0	0	0	0	0	0	0	0	5.63793e-05	0	0	0
ASV_bmq_mgj	Firmicutes	Clostridia	Peptostreptococcales-Tissierellales	Anaerovoracaceae	Family XIII AD3011 group	0.000103199	0.000235488	0.000430231	0	0.000218341	8.20749e-05	0.00036829	0.000179179	0.000336247	8.79275e-05	0.000200763	0	0.000136258	0	0.000261506	0.000102197	0	0	0.000150546	0	0	0	7.37518e-05	0	0	7.3551e-05	0.000330433	0.000460511	0	0	8.61104e-05	0.000111062	0.000112676	0	0	0.000129769	7.48223e-05	0	0	6.40287e-05	5.63793e-05	7.22804e-05	7.04573e-05	0
ASV_bn3_1pl	Firmicutes	Clostridia	Oscillospirales	Ruminococcaceae	Faecalibacterium	0	0	0	0	0	0	9.20726e-05	0	0	0	0	0	0	0	0	0	0	0	0	0	0	0	0	0	0	0	0	0	0	0	0	0	0	0	0	0	0	0	0	0	0	0	0	0
ASV_bon_cub	Firmicutes	Clostridia	Oscillospirales	Oscillospiraceae	UCG-005	0.00123839	0.00247262	0.0027248	0.00135149	0.000873362	0.000738674	0.00165731	0.00161261	0.00126093	0.000175855	0.000301144	0.000563142	0.000272517	0.0010017	0.000523013	0.000817578	0.00114123	0.000453858	0.000451637	0.000448029	0.00107309	0.00048506	0.000590014	0.000970959	0.00126312	0.000147102	0.00132173	0.00161179	0.00130653	0.000854518	0.000516662	0.000666371	0	0.000224266	0.000376364	0.000259538	0	5.70874e-05	0	0.000256115	5.63793e-05	0	0	0.000139169
ASV_boy_r28	Firmicutes	Clostridia	Clostridia_unclassified	Clostridia_unclassified	Clostridia_unclassified	0	0	0	0	0	0	0	0	0	0	0	0	0	0	8.71688e-05	0	0	0	0	0	0	0	0	0	0	0	0	0	0	0	0	0	0	0	0	0	0	0	8.97263e-05	0	0	0	0	0
ASV_bp9_ou1	Firmicutes	Bacilli	Lactobacillales	Streptococcaceae	Streptococcus	0	0	0	0	0	0	0	0.000179179	0	0	0	0	0	0	0	0	0	0	0	0	0	0	0	0	0	0	0	0	0	0	0	0	0.000112676	0.000112133	0	0	7.48223e-05	5.70874e-05	0	0	0	7.22804e-05	7.04573e-05	6.95846e-05
ASV_bpu_eop	Firmicutes	Clostridia	Oscillospirales	Ruminococcaceae	Faecalibacterium	0	0	0	0	0	0	0	0	0	0	0	0	0	0	0	0	0	0	0	0	0.000119232	0	0	0	0	0	0	0	0	0	0	0	0	0	0	0	0	0	0	0	0	0	0	0
ASV_bun_tr0	Firmicutes	Clostridia	Monoglobales	Monoglobaceae	Monoglobus	0.000309598	0.000470976	0.000430231	0.000103961	0	0	9.20726e-05	0	0.000168124	0	0.000301144	0	0.000272517	0	8.71688e-05	0.000102197	0	0	7.52729e-05	0	0	9.7012e-05	0	0.000176538	0	7.3551e-05	0.000220289	0.000460511	0.00040201	0	0	0.000111062	0	0	0	0.000129769	0	0	8.97263e-05	6.40287e-05	0	0	0	0
ASV_bvf_017	Firmicutes	Clostridia	Lachnospirales	Lachnospiraceae	[Eubacterium] xylanophilum group	0.000206398	0.000235488	0	0	0	8.20749e-05	0	0	0.000168124	8.79275e-05	0	0	0.000136258	0	8.71688e-05	0	0	0	0	0	0	0	7.37518e-05	8.8269e-05	0	0	0.000110144	0.000230256	0.000100503	0	0.000172221	0	0.000225352	0.000112133	0	0	0	0	0	0	5.63793e-05	0	0	0
ASV_bwi_d8s	Actinobacteriota	Coriobacteriia	Coriobacteriales	Eggerthellaceae	Senegalimassilia	0	0	0	0	0	0	0	0	0	0	0	0	0	0	0	0	0	0	0	0	0	0	0	0	0	0	0	0	0	0	0	0	0	0.000112133	0	0	0	0	0	0	0	0	0	0
ASV_bwt_gbc	Firmicutes	Bacilli	Lactobacillales	Lactobacillales_unclassified	Lactobacillales_unclassified	0.000103199	0	0	0	0	0	0	0	0	8.79275e-05	0	0	0	0	0	0	0	0	0	0	0	0	0	0	0	0	0	0	0	0	0	0	0	0	0	0	0	0	8.97263e-05	0	0	0	7.04573e-05	0
ASV_bx0_hud	Bacteroidota	Bacteroidia	Bacteroidales	Tannerellaceae	Parabacteroides	0	0	0	0	0	0	0	0	0	0	0	0	0	0	0	0	0	0	0	0	0	0	0	0	0	0	0	0	0	0	0	0	0.000112676	0	0	0	0	0	0	0	0	0	0	0
ASV_bzl_wzp	Firmicutes	Clostridia	Lachnospirales	Lachnospiraceae	Coprococcus	0.00567595	0.00635818	0.00960849	0.00686142	0.00687773	0.00697636	0.00460363	0.00483784	0.00336247	0.0188165	0.0323228	0.0204139	0.00272517	0.00230392	0.00688633	0.0101175	0.00951022	0.0110439	0.00557019	0.00526434	0.00763086	0.00640279	0.00597389	0.00644364	0.00876293	0.00764931	0.00748981	0.0101312	0.00844221	0.00811792	0.0111944	0.014327	0.0178028	0.0215295	0.0214528	0.0158318	0.0165357	0.0199806	0.0195603	0.0183762	0.0195072	0.0190098	0.0178257	0.0176049
ASV_bzs_77i	Firmicutes	Clostridia	Monoglobales	Monoglobaceae	Monoglobus	0.00381837	0.00282586	0.00387208	0.000519805	0.000436681	0.000574524	0.00184145	0.00215015	0.00260592	0.00070342	0.00150572	0.000563142	0.0016351	0.00110187	0.000174338	0.000817578	0.000570613	0.00121029	0.000752729	0.000336022	0.000357696	0.00048506	0.000368759	0.000441345	0.000315781	0.000441306	0.00308404	0.0041446	0.00432161	0.00021363	0.000688883	0.000111062	0	0.000897062	0.000752729	0.000129769	0.000598578	0.000114175	0.000179453	0.000640287	0.000281897	0.000433683	0.000352286	0.000487092
ASV_c1b_6b6	Firmicutes	Clostridia	Lachnospirales	Lachnospiraceae	Blautia	0.0116615	0.0109502	0.0147713	0.0167377	0.0181223	0.0173178	0.00948347	0.012005	0.0105918	0.00870483	0.00772937	0.00577221	0.00613163	0.00500851	0.0180439	0.0185999	0.0218735	0.0195159	0.0109146	0.0116487	0.0155002	0.0125146	0.0104727	0.0146527	0.0155522	0.0143425	0.0139883	0.0210684	0.0192965	0.0198675	0.0233359	0.025211	0.00349296	0.00459744	0.00357546	0.00506099	0.00433969	0.00359651	0.0030507	0.00275323	0.00372104	0.00455367	0.00373424	0.00375757
ASV_c4o_k8y	Firmicutes	Clostridia	Lachnospirales	Lachnospiraceae	Lachnospiraceae_unclassified	0.000103199	0	0	0	0	0	0	0	0	0	0	0	0	0	0	0	0	0	0	0	0	0	0	0	0	0	0	0	0	0	0	0	0	0	0	0	0	0	0	0	0	0	0	0
ASV_c5s_ny2	Firmicutes	Negativicutes	Acidaminococcales	Acidaminococcaceae	Phascolarctobacterium	0.00247678	0.00141293	0.000860462	0.00103961	0.00131004	0.00279054	0.00644508	0.00215015	0.00622058	0.00307746	0.00391488	0.00408278	0.00204388	0.00330562	0.00400976	0.00316811	0.00551593	0.00468986	0.00218291	0.00336022	0.0063193	0.00349243	0.00206505	0.00273634	0.00371043	0.00242718	0.0047362	0.00172692	0.00190955	0.00469985	0.00154999	0.00322079	0.00822535	0.00661583	0.00884456	0.00765637	0.00478863	0.0102186	0.00915209	0.00563452	0.00642724	0.00571016	0.00472064	0.00535801
ASV_c60_1nn	Firmicutes	Clostridia	Lachnospirales	Lachnospiraceae	uncultured	0	0.000117744	0	0	0	8.20749e-05	0	0.000179179	0	0	0	0	0.000136258	0.00010017	0	0	0	0.000151286	0	0	0	0	7.37518e-05	0	0	0	0.000220289	0.000230256	0	0	0	0	0.000338028	0.000336398	0	0.000389307	0.000149645	0.000456699	0.000448632	0.000320143	0.000338276	0.000361402	0.000140915	0.000208754
ASV_c61_yja	Bacteroidota	Bacteroidia	Bacteroidales	Prevotellaceae	Prevotella_9	0.00371517	0.00341458	0.00286821	0.00706934	0.00676856	0.00590939	0.00478777	0.00465866	0.0035306	0.00237404	0.00180687	0.00183021	0.0016351	0.00130221	0.00653766	0.00572305	0.00475511	0.00574887	0.00459164	0.00414427	0.00178848	0.00407451	0.00383509	0.00300115	0.00299992	0.0034569	0.00154202	0.00138153	0.00160804	0.00021363	0.000516662	0.000666371	0.00180282	0.00201839	0.0031991	0.00116792	0.00254396	0.00234058	0.00547331	0.00294532	0.00253707	0.00231297	0.002466	0.00194837
ASV_c6l_koa	Firmicutes	Clostridia	Oscillospirales	Oscillospiraceae	UCG-002	0.000619195	0.000470976	0	0	0	8.20749e-05	9.20726e-05	0.000358359	0.000504371	8.79275e-05	0.000200763	0.000281571	0.000272517	0	0.000610181	0.000204394	0.000285307	0.000151286	0	0	0.000476929	0	7.37518e-05	0	0	0.000147102	0	0	0.000201005	0	8.61104e-05	0	0.00247887	0.00358825	0.00225819	0.00233584	0.00179574	0.0018268	0.00125617	0.00128057	0.00202966	0.00180701	0.0019728	0.00215712
ASV_c7g_zyv	Firmicutes	Clostridia	Oscillospirales	UCG-010	UCG-010_unclassified	0.000515996	0.000470976	0.00114728	0	0.000436681	0.000246225	0.000460363	0.000895897	0.000588433	0	0	0	0	0.000200341	8.71688e-05	0.000204394	0.000285307	0.000302572	0.000225819	0	0.000357696	0.000194024	0.000221255	8.8269e-05	0.000236836	0.000147102	0.000330433	0.000115128	0.00110553	0	8.61104e-05	0.000444247	0	0.000112133	0	0.000389307	0	0.00022835	0	0.000128057	0.000281897	0.000289122	0.000140915	0.000139169
ASV_c82_rcw	Firmicutes	Clostridia	Oscillospirales	Oscillospiraceae	Colidextribacter	0.000103199	0.000117744	0	0.000103961	0	8.20749e-05	9.20726e-05	0	0	0	0.000100381	0	0	0	8.71688e-05	0	0	0	0	0.000112007	0	9.7012e-05	0	8.8269e-05	0	0	0	0	0.000100503	0	0	0.000222124	0.000112676	0.000336398	0	0.000129769	7.48223e-05	0.000114175	8.97263e-05	0	0.000112759	0.000289122	7.04573e-05	6.95846e-05
ASV_c8q_euq	Firmicutes	Clostridia	Christensenellales	Christensenellaceae	Christensenellaceae R-7 group	0	0	0	0	0	0	9.20726e-05	0	0	0	0.000100381	0	0	0	0	0	0	0	0	0	0	0	0	0	0	0	0	0	0	0	0	0	0	0	0	0	0	0	0	0	0	0	0	0
ASV_c9b_819	Actinobacteriota	Actinobacteria	Corynebacteriales	Corynebacteriaceae	Lawsonella	0	0	0	0	0	0	0	0	8.40619e-05	0	0	0	0	0	0	0	0	0	0	0	0	0	0	0	0	0	0	0	0	0	0	0	0	0	0	0	0	0	0	0	0	0	0	0
ASV_ca4_5y2	Firmicutes	Clostridia	Lachnospirales	Lachnospiraceae	Hungatella	0.000103199	0	0	0	0	8.20749e-05	0	0	8.40619e-05	0	0	0	0	0	0	0.000102197	0	0	0	0	0.000119232	0	0	8.8269e-05	0	7.3551e-05	0	0	0	0	0	0	0	0	0	0	0	0	0	0	0	7.22804e-05	0	0
ASV_cft_xrb	Firmicutes	Clostridia	Oscillospirales	Ruminococcaceae	uncultured	0.000206398	0.000353232	0.000430231	0	0	0	0	0	0	0	0	0	0	0.00010017	8.71688e-05	0	0	0	0.000150546	0	0	0	7.37518e-05	0.000176538	0	0	0	0.000115128	0.000100503	0	0	0	0.000112676	0	0	0	0	0	0	0	0	0	0	0
ASV_cgr_nm5	Firmicutes	Clostridia	Lachnospirales	Lachnospiraceae	Lachnospiraceae ND3007 group	0	0.000353232	0.00014341	0.000311883	0.00010917	8.20749e-05	0	0.000358359	0	0	0.000100381	0	0	0	0.000435844	0	0	0.000151286	7.52729e-05	0	0	0.000194024	0	8.8269e-05	0.000157891	0	0.000110144	0	0	0	8.61104e-05	0	0	0	0	0	0	0.000171262	8.97263e-05	0	0	0.000144561	0	6.95846e-05
ASV_cis_hcv	Firmicutes	Clostridia	Oscillospirales	Butyricicoccaceae	UCG-009	0.000309598	0.000353232	0	0	0	8.20749e-05	0.000184145	0.000179179	8.40619e-05	0	0	0.000140786	0.000136258	0	0	0.000204394	0	0	0	0	0.000119232	0	7.37518e-05	0	7.89453e-05	0	0.000220289	0	0.000100503	0	0	0.000111062	0	0.000112133	0.000188182	0.000519076	0.000224467	5.70874e-05	8.97263e-05	0.000192086	0	0.000216841	0.000140915	0.000139169
ASV_cjg_6rl	Firmicutes	Clostridia	Lachnospirales	Lachnospiraceae	Lachnoclostridium	0	0.000117744	0	0	0	0	0	0	8.40619e-05	0	0.000100381	0	0	0	0.000174338	0	9.51022e-05	0	0	0	0.000238464	0	0	0	0.000157891	0.000220653	0	0.000115128	0.000100503	0	0	0	0	0	0	0	0	0	8.97263e-05	0	5.63793e-05	7.22804e-05	0	0
ASV_ckc_4n4	Firmicutes	Clostridia	Oscillospirales	Ruminococcaceae	uncultured	0.000103199	0	0.00014341	0	0	8.20749e-05	9.20726e-05	0	8.40619e-05	0	0.000100381	0	0	0	0	0	0	0	0	0	0	0	0	0	0	0	0	0	0	0	8.61104e-05	0	0.000676056	0.000560664	0.000188182	0.000908383	0.000299289	0.000399612	8.97263e-05	0.000192086	0.000112759	0.000289122	0.000493201	0.000139169
ASV_ckd_mm1	Firmicutes	Clostridia	Oscillospirales	Oscillospiraceae	Oscillospiraceae_unclassified	0	0	0	0	0	0	0	0	0	0	0	0	0	0	0	0	0	0	0	0	0	0	0	0	0	0	0	0	0	0	0	0	0.000112676	0	0	0	0	0	0	0	0	0	0	0
ASV_ckn_wd3	Firmicutes	Clostridia	Lachnospirales	Lachnospiraceae	Lachnospiraceae_unclassified	0	0	0	0.000103961	0	0	0	0	0	0	0	0	0	0	0	0	0	0	0	0	0	0	0	0	0.000157891	0	0	0	0	0	0	0	0	0	0	0	0	0	0	0	0	0	0	0
ASV_cl4_er4	Bacteroidota	Bacteroidia	Bacteroidales	Tannerellaceae	Parabacteroides	0.00165119	0.00164842	0.000717051	0.0023911	0.00152838	0.00238017	0.00174938	0.00161261	0.00151311	0.00105513	0.00070267	0.00183021	0.000545033	0.000400681	0.00122036	0.000715381	0.000760818	0.00166415	0.000903274	0.000448029	0.00202695	0.000776096	0.000590014	0.000441345	0.000236836	0.000294204	0.000660866	0.000690767	0.00080402	0	8.61104e-05	0.000222124	0.00349296	0.00291545	0.00376364	0.00596937	0.00374111	0.00536622	0.00439659	0.00563452	0.00614535	0.00440911	0.00472064	0.00445341
ASV_cmb_gi3	Bacteroidota	Bacteroidia	Bacteroidales	Prevotellaceae	Prevotella_9	0	0	0	0	0	0	0	0	0	0	0	0	0	0	0	0	0	0	0	0	0	0	0	0	0	0	0	0	0	0	0	0	0	0	0	0	0	0	0	0	0	0	0	0
ASV_cn8_r23	Firmicutes	Clostridia	Lachnospirales	Lachnospiraceae	Lachnospiraceae_unclassified	0	0	0.000286821	0	0	0	0	0	0.000168124	8.79275e-05	0	0.000140786	0.000136258	0	0	0.000204394	0.000190204	0	0.000150546	0	0.000119232	0	7.37518e-05	8.8269e-05	7.89453e-05	0.000220653	0.000110144	0.000115128	0.000100503	0.00021363	8.61104e-05	0	0	0	0	0	0	0	0	0	5.63793e-05	0	0	0
ASV_cn9_ms2	Firmicutes	Clostridia	Oscillospirales	Ruminococcaceae	Incertae Sedis	0	0.000117744	0	0	0	0	0	0.000179179	0	0	0	0	0.000136258	0	0	0	0	0	0	0	0	0	0	0	0	0	0	0	0	0	0	0	0	0	0	0	0	0	0	0	5.63793e-05	0	7.04573e-05	6.95846e-05
ASV_cnw_jv8	Firmicutes	Clostridia	Oscillospirales	Oscillospiraceae	uncultured	0.000206398	0.000353232	0	0	0	0	0	0.000358359	0.000252186	0	0	0	0	0.000200341	8.71688e-05	0.000102197	0	0	0	0	0.000119232	0	0	8.8269e-05	0.000315781	0.000147102	0	0.000115128	0.000301508	0	0	0.000111062	0.000112676	0	0	0	7.48223e-05	0.000171262	0.000358905	0.000128057	0.000169138	0.000433683	7.04573e-05	0.000347923
ASV_con_a5c	Firmicutes	Clostridia	Oscillospirales	Oscillospiraceae	UCG-002	0.00288958	0.00211939	0.0014341	0.00135149	0.00207424	0.00123112	0.0026701	0.00161261	0.00117687	0.000791348	0.000803052	0.000281571	0.00081755	0.00150255	0.0013947	0.00214614	0.00180694	0.00121029	0.00135491	0.00100806	0.00310004	0.00135817	0.000442511	0.00123577	0.00142102	0.000882613	0.000991299	0.000921022	0.00110553	0.00149541	0.00137777	0.00266548	0.00461972	0.00459744	0.00583365	0.00311446	0.00299289	0.00393903	0.00287124	0.00409784	0.00400293	0.00354174	0.00380469	0.00417507
ASV_cpi_yiq	Bacteroidota	Bacteroidia	Bacteroidales	Rikenellaceae	Alistipes	0.00113519	0.000706464	0.000717051	0.000519805	0.0010917	0.00123112	0.0010128	0.00179179	0.00100874	0.00105513	0.000401526	0.000281571	0.000272517	0.000400681	0.00444561	0.00183955	0.00152164	0.00121029	0.00105382	0.00112007	0.00345773	0.00048506	0.00140128	0.00185365	0.00142102	0.00125037	0.000991299	0.000345383	0.000201005	0.00405896	0.00266942	0.0014438	0.000901408	0.00145773	0.000940911	0.00103815	0.00157127	0.0018268	0.00179453	0.000576258	0.00124035	0.00173473	0.00162052	0.00132211
ASV_cpy_y11	Bacteroidota	Bacteroidia	Bacteroidales	Bacteroidales_unclassified	Bacteroidales_unclassified	0.000103199	0.000117744	0.00014341	0	0.000218341	0.00016415	0.000552435	0	0.000336247	8.79275e-05	0	0	0	0.00010017	0	0	0.000380409	0.000453858	0.000301091	0.000224014	0.000476929	0.00048506	0.000368759	0.000176538	0.000473672	0.000147102	0.000220289	0	0.000301508	0	0	0.000333185	0.000225352	0.000336398	0.00131728	0.000259538	0.000149645	0.00022835	0.000717811	0.000640287	0.000281897	0.000361402	0.000281829	0.000417507
ASV_crs_b8j	Firmicutes	Clostridia	Oscillospirales	[Eubacterium] coprostanoligenes group	[Eubacterium] coprostanoligenes group_unclassified	0.000412797	0.000941952	0.000860462	0.000103961	0.000327511	0	0.000460363	0.000716717	8.40619e-05	0.000175855	0.000100381	0	0.000136258	0.00010017	8.71688e-05	0.000306592	9.51022e-05	0	0	0	0.000357696	9.7012e-05	0.000295007	8.8269e-05	0	7.3551e-05	0.000330433	0.000460511	0.000301508	0.000427259	0	0.000111062	0	0	0	0	7.48223e-05	5.70874e-05	8.97263e-05	0	0	0	0	6.95846e-05
ASV_csd_xcs	Firmicutes	Clostridia	Lachnospirales	Lachnospiraceae	Anaerostipes	0	0	0	0	0	0	0	0	0	0	0	0	0	0	0	0	0	0.000151286	0	0	0	0	0	0	0	0	0	0	0	0	0	0	0	0	0	0	0	0	0	0	0	0	0	0
ASV_ct7_86g	Firmicutes	Clostridia	Lachnospirales	Lachnospiraceae	Lachnospiraceae_unclassified	0.000103199	0.000353232	0.000573641	0.000727726	0.000545852	0.000574524	0.00036829	0.000179179	0.000420309	0.000439638	0.000501907	0.000140786	0.000136258	0.00010017	0.000610181	0.000919775	0.00104612	0.000453858	0.00052691	0.000224014	0.000238464	0.000679084	0.000221255	0.000441345	0.000710508	0.000661959	0.000330433	0.000115128	0.000201005	0.000640889	0.000774994	0.00111062	0.00056338	0.00134559	0.000564546	0.00103815	0.000673401	0.000285437	0.000269179	0.000256115	0.000563793	0.000361402	0.000704573	0.000417507
ASV_ctl_nsi	Firmicutes	Clostridia	Christensenellales	Christensenellaceae	Christensenellaceae_unclassified	0	0	0	0	0	0	0	0	0	0	0	0	0	0	0	0	0	0	0	0	0	0	0	0	0	0	0	0	0.000100503	0	8.61104e-05	0	0	0	0	0	0	0	8.97263e-05	6.40287e-05	0	7.22804e-05	0	0
ASV_cvr_o97	Proteobacteria	Gammaproteobacteria	Enterobacterales	Enterobacteriaceae	Escherichia-Shigella	0	0	0	0	0	0	0	0	0	0	0.000100381	0	0	0	0	0	0	0	0	0	0	0	0	0	0	0	0	0	0	0	0	0	0	0	0	0	0	0	0	0	0	0	0	0
ASV_cvs_ofu	Firmicutes	Clostridia	Oscillospirales	Oscillospiraceae	Oscillospiraceae_unclassified	0	0.000117744	0	0.000207922	0	8.20749e-05	9.20726e-05	0	0	0	0	0	0	0	8.71688e-05	0	9.51022e-05	0	0	0	0.000119232	0	0	0	7.89453e-05	0	0	0	0	0	8.61104e-05	0	0.000112676	0.000224266	0.000188182	0	7.48223e-05	0	0	0.000128057	0.000112759	7.22804e-05	7.04573e-05	0.000139169
ASV_cwd_ode	Firmicutes	Clostridia	Oscillospirales	Ruminococcaceae	Ruminococcaceae_unclassified	0	0	0	0	0	8.20749e-05	0	0.000179179	0	0	0	0	0	0	0	0	0	0	0	0	0	0	0	0	0	0	0	0	0	0	0	0	0	0	0	0	0	0	0	0	0	0	0	6.95846e-05
ASV_cwn_pxi	Bacteroidota	Bacteroidia	Bacteroidales	Marinifilaceae	Odoribacter	0.000103199	0.000235488	0.00014341	0.000103961	0	0.00016415	0.000552435	0	0.000336247	0	0	0	0.000136258	0	0.000348675	0	0	0.000151286	0	0	0.000238464	0	7.37518e-05	0	0.000157891	7.3551e-05	0.000110144	0	0	0	8.61104e-05	0	0.00056338	0.000112133	0.000376364	0.000908383	0.000523756	0.000970486	0.000717811	0.000512229	0.000620173	0.000433683	0.000211372	0.000278338
ASV_cxh_da0	Firmicutes	Clostridia	Oscillospirales	Ruminococcaceae	Faecalibacterium	0	0	0	0	0	0	0	0	0	0	0	0	0.000136258	0	0	0	0	0	0	0	0	0	0	0	0	0	0	0	0	0	0	0	0	0	0	0	0	0	0	0	0	0	0	0
ASV_cxp_z5p	Firmicutes	Clostridia	Oscillospirales	Oscillospiraceae	UCG-005	0	0.000117744	0.00014341	0.000103961	0	8.20749e-05	0	0	8.40619e-05	0	0.000100381	0	0	0.000300511	0	0.000102197	0	0	0	0.000112007	0	0	7.37518e-05	0	7.89453e-05	0	0.000330433	0	0.000301508	0.000427259	0	0.000222124	0	0	0	0.000129769	0	0.000114175	0	0	5.63793e-05	7.22804e-05	0	6.95846e-05
ASV_cxx_qyn	Firmicutes	Clostridia	Christensenellales	Christensenellaceae	Christensenellaceae R-7 group	0.000206398	0.000117744	0	0.000207922	0	0	0.000276218	0	0.000420309	0	0	0	0	0.00010017	0.000261506	0	0.000285307	0.000151286	0	0	0.000119232	0	7.37518e-05	0.000353076	0	0	0	0.000115128	0.000100503	0.00021363	0	0	0	0	0	0	0	0	0	0	0	0	7.04573e-05	0
ASV_cyr_mhn	Firmicutes	Clostridia	Oscillospirales	UCG-010	UCG-010_unclassified	0	0	0.00014341	0	0	0	0	0.000179179	8.40619e-05	0	0	0	0	0	0	0	0.000190204	0	0	0	0	0	0	0	0	7.3551e-05	0.000110144	0	0	0	0	0	0	0.000224266	0	0.000129769	0	0.000114175	0	0	5.63793e-05	0	0	0
ASV_cys_yzc	Euryarchaeota	Methanobacteria	Methanobacteriales	Methanobacteriaceae	Methanobrevibacter	0.00423117	0.00353232	0.00286821	0.00114357	0.000327511	0.00114905	0.00193352	0.00107508	0.00294217	0.00114306	0.00100381	0.000422357	0.000272517	0.000601022	0.00828103	0.00459888	0.00494532	0.002118	0.000602183	0.00134409	0.00381543	0.0016492	0.000737518	0.000970959	0.00276309	0.000956164	0.00077101	0.000921022	0.000603015	0.00106815	0.00103332	0.00310973	0.00461972	0.00414891	0.00489274	0.000908383	0.00097269	0.00165553	0.000538358	0.00115252	0.000732931	0.000867365	0.00105686	0.0009046
ASV_cyz_o81	Firmicutes	Clostridia	Oscillospirales	Ruminococcaceae	Faecalibacterium	0	0.000353232	0.00014341	0.000311883	0	0	9.20726e-05	0	0.000252186	0.000175855	0	0.000140786	0	0	0.000435844	0.000204394	0	0.000151286	0	0	0.000357696	9.7012e-05	7.37518e-05	0	7.89453e-05	7.3551e-05	0	0	0	0.00021363	8.61104e-05	0.000222124	0.00169014	0.00168199	0.00169364	0.00194654	0.00231949	0.00176971	0.00152535	0.00236906	0.00197328	0.00180701	0.00211372	0.00215712
ASV_d07_sbq	Firmicutes	Clostridia	Lachnospirales	Lachnospiraceae	Lachnospiraceae_unclassified	0	0	0	0	0	0	0	0	0	0	0	0	0	0	0	0	0	0	0	0	0	0	0	0	0	0	0	0	0	0	0	0	0	0	0	0	7.48223e-05	0	0	0	0	0	0	0
ASV_d14_wzx	Firmicutes	Clostridia	Lachnospirales	Lachnospiraceae	Blautia	0	0	0	0	0	0	0	0	0	0	0	0	0	0	0	0	0	0	0	0	0	0	0	0	0	0	0	0	0	0	0	0	0.000112676	0	0	0	0	0	0	0	0	0	0	0
ASV_d18_4c9	Firmicutes	Clostridia	Lachnospirales	Lachnospiraceae	GCA-900066575	0.000309598	0	0	0	0	8.20749e-05	9.20726e-05	0	8.40619e-05	0	0	0	0	0	8.71688e-05	0	0	0	0.000150546	0	0	0	0.000147504	8.8269e-05	0	0	0	0	0	0	8.61104e-05	0.000222124	0	0.000112133	0	0	7.48223e-05	0	0	0	0	0	0	0
ASV_d32_qnd	Bacteroidota	Bacteroidia	Bacteroidales	Tannerellaceae	Parabacteroides	0	0	0	0	0	0	0	0	8.40619e-05	0	0	0	0	0	0	0	0	0	0	0	0.000119232	0	0	0	0	0	0	0	0	0	0	0	0	0	0	0	0	0	0	0	0	0	0	6.95846e-05
ASV_d3k_qqv	Firmicutes	Clostridia	Lachnospirales	Lachnospiraceae	Blautia	0	0	0	0	0	0	0	0	0	0	0.000100381	0	0	0	0	0	0	0	0	0	0	0	0	0	0	0	0	0	0	0	0	0	0	0	0	0	0	0	0	0	0	0	0	0
ASV_d42_k3l	Firmicutes	Clostridia	Lachnospirales	Defluviitaleaceae	Defluviitaleaceae UCG-011	0.000206398	0.000117744	0	0	0	0	0.000184145	0.000358359	0.000420309	8.79275e-05	0	0	0	0	0	0	0	0	0	0	0.000119232	0	0	0	0	0	0	0.000230256	0	0.00021363	8.61104e-05	0	0	0	0	0.000129769	0	0	0	0	5.63793e-05	0	0	0
ASV_d42_lem	Firmicutes	Clostridia	Lachnospirales	Lachnospiraceae	uncultured	0.00227038	0.00412104	0.00401549	0.00103961	0.000982533	0.000984898	0.00359083	0.00286687	0.00268998	0.000791348	0.00140534	0.000844714	0.000953808	0.00200341	0.000523013	0.000510986	0.00104612	0	0.000150546	0.000560036	0.000953857	0.000679084	0.000811269	0.000353076	0.000710508	0.000441306	0.00220289	0.00448998	0.00271357	0.000427259	0.000774994	0.000777432	0.000338028	0.000672797	0.000188182	0.00103815	0.000523756	0.000399612	0.000269179	0.000256115	0.000507414	0.000578244	0.000352286	0.000487092
ASV_d4s_800	Firmicutes	Clostridia	Lachnospirales	Lachnospiraceae	Tyzzerella	0	0.000235488	0.000430231	0.000103961	0	8.20749e-05	0.000184145	0.000716717	0	0.000879275	0.0011042	0.000703928	0.000272517	0.00010017	0.000261506	0.000102197	0.000380409	0	0.000301091	0.000112007	0.000119232	0.000194024	7.37518e-05	8.8269e-05	0.000157891	7.3551e-05	0.000220289	0.000115128	0.000502513	0.00021363	8.61104e-05	0	0.0165634	0.0197354	0.0161837	0.00687776	0.00658436	0.0121596	0.0110363	0.0119734	0.00930259	0.00831225	0.00612978	0.00591469
ASV_d5c_ivp	Firmicutes	Clostridia	Oscillospirales	Oscillospiraceae	uncultured	0.000206398	0	0.00014341	0.000103961	0	0	0	0.000179179	8.40619e-05	0	0	0	0	0	0	0	0	0	0	0	0	0	7.37518e-05	0	0.000236836	0	0	0	0.000100503	0	0	0	0	0	0	0	0	5.70874e-05	0	0	0	0	0	0
ASV_d5x_p5l	Firmicutes	Clostridia	Lachnospirales	Lachnospiraceae	Lachnoclostridium	0.000515996	0.000235488	0.000717051	0.000103961	0.000545852	0.000492449	9.20726e-05	0.000179179	0.000504371	0.000615493	0.0011042	0.000563142	0.000136258	0.000601022	8.71688e-05	0.000510986	0.000190204	0.000151286	0.000150546	0	0.000119232	0.000194024	0	8.8269e-05	0	0.000147102	0.000440577	0.000921022	0.000201005	0	0	0	0.00056338	0.00100919	0.000940911	0.000778614	0.000523756	0.000285437	0.000269179	0.000768344	0.000507414	0.000578244	0.000281829	0.000347923
ASV_d7h_t8n	Firmicutes	Clostridia	Oscillospirales	Ruminococcaceae	Faecalibacterium	0.000825593	0.00117744	0.00100387	0.000415844	0.000327511	0.000328299	0.00036829	0.00125426	0.000840619	0.00035171	0.000301144	0.000140786	0.000272517	0.000300511	8.71688e-05	0	9.51022e-05	0.000151286	0.000150546	0.000224014	0.000119232	0.00048506	0.000147504	0.000353076	0.000157891	7.3551e-05	0.000660866	0.000230256	0.00080402	0.00021363	8.61104e-05	0.000222124	0.000225352	0.000448531	0.000376364	0.000389307	0.000149645	0.000114175	0.000807537	0.000448201	0.000225517	0.000289122	0.000140915	0.000139169
ASV_d7m_f5x	Firmicutes	Clostridia	Oscillospirales	Ruminococcaceae	Ruminococcaceae_unclassified	0	0	0	0	0	0	0	0	0	0	0	0	0.000136258	0	0	0	0	0	0	0	0	0	0	0	0	0	0	0	0	0	0	0	0	0	0	0	0	0	0	0	0	0	0	0
ASV_d7r_jr7	Firmicutes	Bacilli	Lactobacillales	Streptococcaceae	Streptococcus	0.000309598	0.000117744	0	0	0	0	0.000184145	0	0.000168124	0	0	0	0	0	0	0	0	0	7.52729e-05	0.000224014	0.000119232	9.7012e-05	0	0	7.89453e-05	0	0.000220289	0.000230256	0.00040201	0	0	0	0	0	0	0	0	0	0	0	0	0	0	0
ASV_d7y_tj0	Bacteroidota	Bacteroidia	Bacteroidales	Bacteroidaceae	Bacteroides	0.00185759	0.00235488	0.00229456	0.00228714	0.00240175	0.00303677	0.000920726	0.000537538	0.000588433	0.00167062	0.00130496	0.00126707	0.000545033	0.000500851	0.00165621	0.00163516	0.00142653	0.000453858	0.000677456	0.000560036	0.00119232	0.000582072	0.000958773	0.000970959	0.00102629	0.000661959	0.000550721	0.000115128	0.000100503	0	0.000430552	0.000666371	0.000450704	0.000784929	0.000564546	0.00129769	0.000897868	0.00102757	0.00125617	0.00147266	0.00101483	0.00245754	0.00218418	0.00153086
ASV_d97_z7y	Firmicutes	Clostridia	Lachnospirales	Lachnospiraceae	Blautia	0	0.000235488	0.00014341	0.000207922	0	8.20749e-05	0	0	8.40619e-05	0	0	0.000140786	0.000136258	0	0	0.000204394	0	0	0	0	0.000119232	0	0	8.8269e-05	0.000157891	0	0	0	0.000100503	0.00021363	8.61104e-05	0	0.000225352	0.000224266	0	0	0	5.70874e-05	0	0	0	0	0	0
ASV_da9_ecm	Firmicutes	Bacilli	Lactobacillales	Lactobacillaceae	Lactobacillaceae_unclassified	0	0	0	0	0	0	0	0	0	0	0	0	0	0	0	0	0	0	0	0	0	9.7012e-05	0	8.8269e-05	0	7.3551e-05	0	0	0	0	0	0.000111062	0	0	0	0	0	0	0	0	0	0	0	0
ASV_dal_hz7	Firmicutes	Clostridia	Lachnospirales	Lachnospiraceae	Lachnospiraceae_unclassified	0	0	0	0	0	0	0	0	0	0	0.000100381	0	0	0	0	0	0	0	0	0	0	0	0	0	0	0	0	0	0	0	0	0.000111062	0	0	0	0	0	0	0	0	0	0	0	0
ASV_dbi_bc6	Firmicutes	Clostridia	Oscillospirales	Ruminococcaceae	Faecalibacterium	0	0	0	0	0	0	9.20726e-05	0	0	0	0	0	0	0	0	0	0	0	0	0	0	0	0	0	0	0	0	0	0	0	0	0	0	0	0	0	0	0	0	0	0	0	0	0
ASV_dbt_fbb	Bacteroidota	Bacteroidia	Bacteroidales	Barnesiellaceae	Barnesiella	0.000928793	0.000706464	0.00129069	0.000623765	0.000436681	0.000492449	0.00073658	0.000716717	0.00193342	0.000175855	0	0.000563142	0.000545033	0	0.000261506	0	0.000380409	0	0.000225819	0.000224014	0.000357696	0	0.000147504	0.000353076	7.89453e-05	0	0.000550721	0.000345383	0.000100503	0.000854518	0.000258331	0.000222124	0.000112676	0.000224266	0	0	0.000224467	0.000513787	8.97263e-05	0.000192086	0.000169138	0.000216841	0.000493201	0.000487092
ASV_dcf_eue	Bacteroidota	Bacteroidia	Bacteroidales	Tannerellaceae	Parabacteroides	0.000206398	0.000235488	0	0.000623765	0.000327511	0.000574524	0.00036829	0	8.40619e-05	0.000263783	0.000200763	0.000140786	0	0.000200341	0.000261506	0.000613183	0.000380409	0.000605144	0.000225819	0.000448029	0.000596161	0.000388048	0.000442511	0.000176538	7.89453e-05	0.000441306	0	0.000115128	0	0	8.61104e-05	0.000111062	0.00056338	0.000672797	0.000376364	0.000778614	0.000897868	0.000913398	0.000897263	0.00096043	0.00101483	0.000433683	0.000634115	0.000556677
ASV_dcs_ypy	Firmicutes	Clostridia	Oscillospirales	Oscillospiraceae	Colidextribacter	0.00196078	0.00176616	0.00100387	0	0.000218341	0.000410374	0.000644508	0.000358359	0.00100874	8.79275e-05	0.000401526	0.000281571	0.00081755	0.000901533	0.000784519	0.000510986	0.000380409	0.000302572	0.000677456	0.000224014	0.000119232	0.00048506	0.000663766	0.000441345	0.000710508	0.000661959	0.000440577	0.000921022	0.00120603	0.000640889	0.000602773	0.000777432	0	0	0.000188182	0.000129769	0.000523756	0.000171262	0.000358905	6.40287e-05	0	7.22804e-05	0	0.000278338
ASV_dcu_ami	Bacteroidota	Bacteroidia	Bacteroidales	Bacteroidaceae	Bacteroides	0	0	0	0	0	0	0	0	0	0	0	0	0	0	0	0	0	0	0	0	0	0	0	0	0	0	0	0	0	0	0	0	0.000112676	0	0	0	0	0	0	0	0	0	0	0
ASV_ddg_xrt	Firmicutes	Clostridia	Oscillospirales	Oscillospiraceae	UCG-003	0	0	0	0	0	0	0	0	0	0	0	0	0	0	0	0	0	0	0	0	0	0	0	0	0	0	0	0	0	0	0	0	0	0	0	0.000129769	0	0	0	0	0	0	0	0
ASV_des_z79	Firmicutes	Negativicutes	Veillonellales-Selenomonadales	Veillonellaceae	Dialister	0.00567595	0.00647592	0.00817439	0.00228714	0.00283843	0.00270847	0.00598472	0.00752553	0.00596839	0.00228612	0.00291106	0.00309728	0.00177136	0.000901533	0.00200488	0.00173735	0.00266286	0.00226929	0.00143018	0.00246416	0.00572314	0.00155219	0.000958773	0.00194192	0.00213152	0.00176523	0.00385505	0.00564126	0.00452261	0.0021363	0.00146388	0.00299867	0.00416901	0.00403678	0.00395183	0.00233584	0.0026936	0.00622253	0.0068192	0.00416186	0.00281897	0.00397542	0.00359332	0.00313131
ASV_dgd_hzo	Firmicutes	Clostridia	Oscillospirales	Ruminococcaceae	Incertae Sedis	0	0.000235488	0.000286821	0	0.00010917	0.00016415	0.000460363	0	0.000168124	0	0	0	0.000272517	0.00010017	0	0	0	0	7.52729e-05	0	0	0	7.37518e-05	0	7.89453e-05	0	0.000440577	0.000230256	0.000502513	0	8.61104e-05	0.000111062	0	0	0	0	0	5.70874e-05	0	0	0	0.000144561	0	0
ASV_dgk_flu	Firmicutes	Clostridia	Clostridia_unclassified	Clostridia_unclassified	Clostridia_unclassified	0	0	0	0	0	0	0	0	0	0	0	0	0	0	0	0	0	0	0	0	0	0	0	0	0	0	0	0	0	0	0	0	0	0	0	0.000129769	0	0	0	0	0	0	0	0
ASV_dh8_gvx	Bacteroidota	Bacteroidia	Bacteroidales	Bacteroidaceae	Bacteroides	0.024355	0.0201342	0.0166356	0.00800499	0.00731441	0.00730466	0.0180462	0.0254435	0.0158036	0.0111668	0.00672556	0.00760242	0.00640414	0.00631073	0.00461994	0.00592744	0.00361388	0.00166415	0.002484	0.00190412	0.00202695	0.00232829	0.00191755	0.00335422	0.00536828	0.00441306	0.00660866	0.00172692	0.00130653	0.00512711	0.00292775	0.00322079	0.00867606	0.0114375	0.0133609	0.015183	0.0175084	0.0135868	0.0155227	0.0160072	0.014264	0.00802313	0.00796167	0.00688887
ASV_dhe_3st	Firmicutes	Clostridia	Lachnospirales	Lachnospiraceae	Lachnospiraceae_unclassified	0.00154799	0.00235488	0.000717051	0.00270298	0.00251092	0.00238017	0.00193352	0.00161261	0.00126093	0.00184648	0.00220839	0.00281571	0.000953808	0.000701192	0.000958856	0.00183955	0.00123633	0.00196672	0.00158073	0.00100806	0.00143079	0.00194024	0.0021388	0.00167711	0.00142102	0.00198588	0.00165216	0.00218743	0.00221106	0.00192267	0.00198054	0.00299867	0.00202817	0.00213052	0.00150546	0.00116792	0.00104751	0.00142719	0.000807537	0.00160072	0.00140948	0.00187929	0.00112732	0.00132211
ASV_di0_n3q	Firmicutes	Clostridia	Christensenellales	Christensenellaceae	Christensenellaceae R-7 group	0	0	0	0	0	0	9.20726e-05	0	0	0	0	0	0	0	0	0	0	0	0	0	0	0	0	0	0	0	0	0	0	0	0	0	0	0	0	0	0	0	8.97263e-05	0	0	0	0	6.95846e-05
ASV_die_iy8	Firmicutes	Clostridia	Clostridia UCG-014	Clostridia UCG-014_unclassified	Clostridia UCG-014_unclassified	0.000206398	0.000235488	0	0.000103961	0	0	0	0.000179179	0	8.79275e-05	0	0	0	0	0	0	0	0.000151286	0	0	0	0	0	0	7.89453e-05	0	0	0.000345383	0.000100503	0	0.000172221	0	0	0	0	0	0	0	0	0	5.63793e-05	0	0	0
ASV_dj0_7ge	Bacteroidota	Bacteroidia	Bacteroidales	Bacteroidaceae	Bacteroides	0	0	0	0	0	0	0	0	0	0	0	0	0	0	0	0	0	0	0	0	0	0	0	0	0	0	0	0	0	0	0	0	0	0	0	0	0	0	0	0	0	0	0	0
ASV_dm2_6bk	Firmicutes	Clostridia	Lachnospirales	Lachnospiraceae	Lachnospiraceae_unclassified	0	0	0	0	0	8.20749e-05	0	0	0	0	0	0	0	0	0	0	0	0	0	0	0	0	0	0	0	0	0	0	0	0	0	0	0	0	0	0	0	0	0	0	0	0	0	0
ASV_dno_5i0	Firmicutes	Clostridia	Oscillospirales	Ruminococcaceae	Faecalibacterium	0.000103199	0	0	0	0	0	0	0	0	0	0	0	0	0	0	0	0	0	0	0	0	0	0	0	0	0	0	0	0	0	0	0	0	0.000112133	0	0	0	0	0	0	0	0	0	0
ASV_dod_ibi	Firmicutes	Clostridia	Oscillospirales	Ruminococcaceae	Faecalibacterium	0	0	0	0	0	0	0	0	0	0	0	0	0	0	0	0	0	0	0	0	0	0	0	0	0	0	0	0	0	0	0	0	0	0	0	0	0	0	0	0	5.63793e-05	0	0	0
ASV_dow_9z7	Firmicutes	Clostridia	Lachnospirales	Lachnospiraceae	Blautia	0	0	0	0	0	0	0	0	0	0	0	0	0	0	0	0	0	0	0	0	0	0	0	0	0	0	0	0	0	0	0	0	0	0	0	0	0	0	0	0	0	0	0	0
ASV_dp4_v12	Firmicutes	Clostridia	Clostridiales	Clostridiaceae	Clostridium sensu stricto 1	0.00144479	0.00129518	0.000430231	0	0	8.20749e-05	0.00073658	0.000895897	0.000672495	8.79275e-05	0.000200763	0.000140786	0.000136258	0.000300511	8.71688e-05	0.000102197	0	0.000151286	0.000225819	0.000112007	0	9.7012e-05	0	0.000264807	7.89453e-05	0.000220653	0.00077101	0.000345383	0.00120603	0	8.61104e-05	0.000111062	0	0	0	0	0	0.000114175	0	0	5.63793e-05	0	7.04573e-05	0
ASV_dpa_lqq	Firmicutes	Clostridia	Lachnospirales	Lachnospiraceae	Coprococcus	0.000515996	0.000235488	0	0.000103961	0	0	0	0	0	0.000175855	0.000501907	0.000140786	0	0	0	0	0	0	0	0	0	0	0	0	0	0	0	0	0.000301508	0	8.61104e-05	0	0.000112676	0.000448531	0.000564546	0.000129769	0.000448934	0.000399612	8.97263e-05	0.000448201	0.000225517	7.22804e-05	0.000140915	6.95846e-05
ASV_dq5_n1u	Firmicutes	Clostridia	Clostridiales	Clostridiaceae	Clostridium sensu stricto 1	0	0	0	0	0	0	0	0	0	0	0	0	0	0	0	0	0	0	0	0	0	0	0	0	0	0	0	0	0	0	0	0	0	0	0	0	0	0	0	0	0	7.22804e-05	0	0
ASV_dqq_19r	Firmicutes	Clostridia	Oscillospirales	Oscillospiraceae	Oscillospiraceae_unclassified	0	0	0.00014341	0	0.00010917	0	9.20726e-05	0	8.40619e-05	0	0	0	0	0	0	0	0	0	0	0	0	0	0	0	7.89453e-05	0	0	0	0	0	0	0	0.000112676	0.000112133	0.000376364	0	7.48223e-05	0	0	0	0.000112759	7.22804e-05	7.04573e-05	0.000139169
ASV_dqv_65i	Firmicutes	Clostridia	Oscillospirales	Ruminococcaceae	Ruminococcaceae_unclassified	0	0.000117744	0.00014341	0	0	0	9.20726e-05	0	0	0	0	0	0	0	0	0	0	0	0	0	0	0	0	0	0	0	0	0	0	0	0	0	0	0	0	0.000129769	0	0	0	0	0	0	0	0.000139169
ASV_ds8_y1c	Firmicutes	Clostridia	Peptostreptococcales-Tissierellales	Family XI	Anaerococcus	0	0	0	0	0	0	0	0	8.40619e-05	0	0	0	0	0	0	0	0	0	0	0	0	0	0	0	0	0	0	0	0	0	0	0	0	0	0	0	0	0	0	0	0	0	0	0
ASV_dtn_x7w	Bacteroidota	Bacteroidia	Bacteroidales	Prevotellaceae	Paraprevotella	0.000825593	0.00141293	0.00114728	0.00218318	0.00152838	0.00180565	0.00110487	0.00232933	0.0010928	0.000791348	0.00070267	0.000703928	0.000681292	0.000601022	0.00296374	0.00194175	0.00256776	0.000453858	0.000376364	0.000896057	0.000596161	0.000582072	0.000516262	0.000264807	0.000236836	0.000367755	0.000330433	0	0.000201005	0	0.000172221	0.000222124	0.000338028	0.000784929	0.000940911	0.000519076	0.000523756	0.000856311	0.000538358	0.000576258	0.000281897	0.000289122	0.000352286	0.000208754
ASV_dui_not	Firmicutes	Bacilli	RF39	RF39_unclassified	RF39_unclassified	0.000722394	0.000235488	0.000860462	0.000103961	0	0.000246225	0.000644508	0.000895897	0.000840619	8.79275e-05	0.000100381	0	0.000136258	0.00010017	0.000174338	0.000613183	0.000285307	0.000302572	0.000301091	0.000224014	0.000119232	0.000291036	0.000147504	0.000176538	7.89453e-05	0.000220653	0.00077101	0.000575639	0.00120603	0.000854518	0.000344442	0.000333185	0	0	0.000188182	0.000129769	0.000149645	5.70874e-05	0	0.000256115	5.63793e-05	7.22804e-05	7.04573e-05	6.95846e-05
ASV_duk_yxj	Bacteroidota	Bacteroidia	Bacteroidales	Bacteroidaceae	Bacteroides	0	0	0	0	0	0	0	0	0	0	0	0	0	0	0	0	0	0.000151286	0	0	0	0	0	0	0	0	0	0	0	0	0	0	0	0	0	0	0	0	0	0	0	0	0	0
ASV_dv2_ehz	Firmicutes	Clostridia	Lachnospirales	Lachnospiraceae	Blautia	0	0	0	0	0	0	0	0	0	0	0	0	0	0	8.71688e-05	0	0	0	0	0	0	0	0	0	0	0	0	0	0	0	0	0	0	0	0	0	0	0	0	0	0	0	0	0
ASV_dvm_4l2	Firmicutes	Clostridia	Lachnospirales	Lachnospiraceae	[Ruminococcus] gauvreauii group	0.000206398	0.000117744	0.00014341	0	0	0	0.000184145	0.000179179	8.40619e-05	0.000263783	0	0.000140786	0.000136258	0	0	0	0	0	0	0	0	0	0	0	0	0	0.000110144	0.000345383	0.000502513	0	8.61104e-05	0.000111062	0.000112676	0	0	0	7.48223e-05	0.000171262	0	0.000192086	0.000112759	0	0	0.000139169
ASV_dvs_ssv	Firmicutes	Clostridia	Oscillospirales	Oscillospiraceae	UCG-005	0.000103199	0.000117744	0.00014341	0.000103961	0	0	0	0.000179179	0	0	0	0	0	0	0	0	0	0.000151286	0	0	0.000119232	0	7.37518e-05	0	0	0	0.000110144	0.000230256	0	0	8.61104e-05	0	0	0	0	0.000129769	0	5.70874e-05	0	0	0	0	0	6.95846e-05
ASV_dwc_j0g	Actinobacteriota	Actinobacteria	Micrococcales	Micrococcaceae	Micrococcus	0	0	0	0	0	0	0	0	0	0	0	0	0	0	0	0	0	0	0	0	0.000119232	0	0	0	0	0	0	0	0.000100503	0	0	0.000111062	0	0	0	0	0	0	0	0	0	0	0	0
ASV_dwo_44u	Firmicutes	Clostridia	Christensenellales	Christensenellaceae	Christensenellaceae R-7 group	0	0.000117744	0	0.000103961	0	0	0	0	0	0	0	0.000140786	0	0	0	0	0	0	0	0	0	0	0	0	0	0	0	0	0	0	0	0	0	0	0	0	0	0	0	0	0	0	0	0
ASV_dwu_vm4	Firmicutes	Clostridia	Lachnospirales	Lachnospiraceae	Lachnospiraceae_unclassified	0	0	0	0	0	0	0	0	0	0	0	0	0	0	0	0	0	0	0	0	0	0	0	0	0	0	0	0	0	0	0	0	0	0	0	0	7.48223e-05	0	0	0	0	0	0	0
ASV_dxn_i2u	Firmicutes	Clostridia	Lachnospirales	Lachnospiraceae	uncultured	0.000103199	0.000117744	0	0	0	0	0	0.000179179	0	0	0.000200763	0	0	0	8.71688e-05	0	0	0	0	0	0.000119232	0	0	0	0	0	0	0.000230256	0.000201005	0.000427259	0	0	0.000338028	0.00112133	0.00112909	0.000519076	0.000299289	0.000171262	0.000448632	0.000256115	0.000451035	0.000289122	0.000281829	0.000139169
ASV_dy2_y7o	Firmicutes	Clostridia	Clostridia vadinBB60 group	Clostridia vadinBB60 group_unclassified	Clostridia vadinBB60 group_unclassified	0.000309598	0	0.00014341	0.000103961	0	0	0	0.000179179	8.40619e-05	0	0	0	0.000136258	0	8.71688e-05	0.000102197	0	0	0	0	0	0	0	0	0	0	0	0	0	0	8.61104e-05	0.000111062	0	0	0	0.000129769	7.48223e-05	5.70874e-05	0	0	0	0	0	0
ASV_dyj_3a8	Firmicutes	Clostridia	Oscillospirales	Ruminococcaceae	uncultured	0.000103199	0.000235488	0	0	0	0	9.20726e-05	0	0	0	0	0	0	0	0	0.000102197	0	0	7.52729e-05	0.000112007	0	0	0	0	0	0	0	0.000115128	0	0	8.61104e-05	0	0	0	0	0	0	0	0	0	0	0	0	0
ASV_dzg_d34	Actinobacteriota	Actinobacteria	Actinomycetales	Actinomycetaceae	Actinomyces	0.000103199	0.000117744	0.000430231	0	0.00010917	0	0.000276218	0.000179179	8.40619e-05	0	0.000100381	0	0	0	0	0.000102197	0	0.000151286	7.52729e-05	0.000112007	0	9.7012e-05	0	0	0	0	0	0.000230256	0.000201005	0.00021363	0	0	0	0	0.000188182	0.000129769	0	0	0	0	0	0	0	0
ASV_e0s_w5g	Firmicutes	Clostridia	Oscillospirales	Hydrogenoanaerobacterium	Hydrogenoanaerobacterium_unclassified	0	0.000117744	0	0	0	0	9.20726e-05	0	0	0	0	0	0	0	0	0	0	0	0	0	0	0	0	0	0	0	0	0	0	0	0	0	0	0	0	0	0	0	0	0	5.63793e-05	0	0	0
ASV_e0t_zr3	Firmicutes	Clostridia	Christensenellales	Christensenellaceae	uncultured	0.000309598	0.000117744	0.000286821	0	0	0	0	0	0.000168124	0	0.000100381	0	0.000136258	0	0.000174338	0	0	0	0	0	0	9.7012e-05	0	0	0	0	0.000550721	0.000345383	0.000301508	0	0	0	0	0	0.000188182	0	0	0	0	0	0	7.22804e-05	0	0
ASV_e1j_j53	Firmicutes	Clostridia	Oscillospirales	Ruminococcaceae	Ruminococcaceae_unclassified	0	0	0	0	0	0	0	0	0	0	0	0	0	0	0	0	0	0	0	0	0	0	0	0	0	0	0	0	0	0	0	0	0	0	0.000188182	0	0	0	0	0	0	0	0	0
ASV_e2n_2f9	Verrucomicrobiota	Lentisphaeria	Victivallales	vadinBE97	vadinBE97_unclassified	0.00299278	0.00317909	0.00286821	0.000519805	0.000545852	0.00123112	0.00211767	0.00107508	0.0028581	0.000615493	0.000301144	0.000281571	0.000272517	0.000400681	0.00732218	0.00419009	0.0040894	0.00257186	0.000978547	0.00112007	0.0033385	0.00126116	0.000958773	0.00088269	0.00189469	0.000882613	0.000991299	0.000345383	0.000301508	0.00106815	0.000688883	0.00177699	0.000450704	0.000336398	0.000188182	0.000778614	0.000149645	0.000456699	0.000269179	0.000192086	0.000563793	0.000289122	0.000563658	0.000278338
ASV_e4y_j6y	Firmicutes	Clostridia	Oscillospirales	Oscillospiraceae	UCG-005	0	0	0.00014341	0	0	8.20749e-05	0	0	0	0	0	0	0	0.000200341	0	0	0	0	0	0	0	0	0	0	7.89453e-05	0	0	0.000115128	0	0	0	0	0	0	0	0	0	0	0	0	0	0	0	0
ASV_e53_ie0	Bacteroidota	Bacteroidia	Bacteroidales	Rikenellaceae	Alistipes	0.000103199	0.000470976	0.000286821	0.000207922	0.000655022	0.000410374	0.000184145	0.000179179	0.000252186	8.79275e-05	0.000100381	0.000140786	0.000272517	0.00010017	0.000784519	0.000613183	0.000570613	0.000605144	0.000225819	0.000448029	0.000476929	0.000194024	0.000295007	0.000617883	0.000315781	0.000220653	0	0	0	0.00106815	0.000430552	0.000444247	0	0.000224266	0	0.000129769	0.000224467	0.000114175	0.000269179	0.000384172	0.000451035	7.22804e-05	7.04573e-05	0.000347923
ASV_e6w_5fz	Firmicutes	Clostridia	Oscillospirales	Ruminococcaceae	uncultured	0.000103199	0	0.00014341	0	0	0	0	0	0	0	0	0	0	0	0	0	0	0	0	0	0.000119232	0	0	0	0	0	0	0	0	0.000427259	0	0	0.000338028	0.000112133	0.000564546	0.000389307	0	0.000171262	8.97263e-05	6.40287e-05	0.000112759	0.000289122	0.000281829	0.000139169
ASV_e7v_hgx	Firmicutes	Clostridia	Clostridia_unclassified	Clostridia_unclassified	Clostridia_unclassified	0	0	0	0	0	0	0	0	0	0	0	0	0	0	0	0	0	0	0	0	0.000119232	0	0	0	0	0	0	0	0	0	0	0	0	0	0	0	0	0	0	0	5.63793e-05	0	0	0
ASV_e9m_4dd	Firmicutes	Clostridia	Peptococcales	Peptococcaceae	uncultured	0.000722394	0.000235488	0	0.000103961	0.00010917	0.00016415	0.000276218	0	0.000504371	8.79275e-05	0.000100381	0.000140786	0	0.000200341	0.000174338	0.000204394	9.51022e-05	0	0.000225819	0	0	9.7012e-05	0	0.000176538	0	7.3551e-05	0	0.000460511	0.000100503	0	0.000258331	0	0.000225352	0	0.000188182	0	0	5.70874e-05	0	6.40287e-05	5.63793e-05	0	0	0
ASV_ea9_fnn	Bacteroidota	Bacteroidia	Bacteroidales	Prevotellaceae	Prevotella_9	0.0358101	0.0421524	0.036713	0.0743321	0.070524	0.0659882	0.019059	0.0225766	0.0233692	0.0187286	0.0138526	0.0154864	0.00967434	0.00811379	0.0504707	0.0409811	0.0535426	0.0659607	0.0666918	0.0641801	0.0804817	0.0614086	0.0622465	0.0729985	0.0757875	0.0650191	0.00936226	0.00564126	0.0081407	0.0484939	0.0477913	0.062861	0.0170141	0.0200718	0.0203237	0.0159616	0.0138421	0.0170691	0.0373262	0.0192726	0.0188307	0.0159017	0.0133164	0.0138473
ASV_eag_p4f	Bacteria_unclassified	Bacteria_unclassified	Bacteria_unclassified	Bacteria_unclassified	Bacteria_unclassified	0	0	0	0	0	0	0	0	0	0	0	0	0	0	0	0	0	0	0	0	0	0	0	0	0	0	0	0	0	0	0	0	0	0	0	0	0	0	0	0	0	0	0	0
ASV_eap_5qg	Firmicutes	Clostridia	Clostridia UCG-014	Clostridia UCG-014_unclassified	Clostridia UCG-014_unclassified	0.000515996	0.000353232	0.00014341	0	0.000218341	0.00016415	0.00036829	0.000537538	0.000168124	0.000175855	0	0	0.000408775	0.000200341	0.000174338	0.000204394	9.51022e-05	0.000302572	7.52729e-05	0.000224014	0.000119232	9.7012e-05	0.000295007	0.000176538	0	7.3551e-05	0.000220289	0.000575639	0	0.00021363	8.61104e-05	0	0.000112676	0	0	0	0	0.000171262	0	6.40287e-05	0.000112759	7.22804e-05	0	0.000139169
ASV_ebh_l05	Firmicutes	Negativicutes	Veillonellales-Selenomonadales	Veillonellaceae	Veillonella	0.000206398	0.000117744	0.00014341	0	0	0	0	0	8.40619e-05	8.79275e-05	0	0	0	0	0	0	9.51022e-05	0	0	0	0	0	0	0	0	0	0	0	0.000100503	0	0	0	0.000225352	0	0	0	0	0.000171262	0.000179453	6.40287e-05	0.000112759	7.22804e-05	0	0
ASV_ebu_zcq	Bacteroidota	Bacteroidia	Bacteroidales	Bacteroidaceae	Bacteroides	0	0	0	0	0	0	0	0	0	0	0	0	0	0	0	0	0	0	0	0	0	0	0	0	0	0	0	0	0	0	0	0	0	0	0	0	7.48223e-05	0	0	0	0	0	0	0
ASV_ec6_v74	Firmicutes	Bacilli	Erysipelotrichales	Erysipelotrichaceae	Holdemanella	0.00588235	0.00435653	0.00358526	0.000415844	0.000764192	0.00155942	0.00211767	0.00125426	0.00344654	0.0015827	0.00140534	0.00351964	0.00081755	0.000601022	0.000610181	0.000408789	0.000380409	0.000302572	0.000602183	0.000336022	0.00190771	0.000582072	0.000368759	0.00088269	0.000473672	0.000588408	0.00165216	0.00253281	0.00231156	0.00128178	0.000430552	0.000666371	0.00169014	0.000784929	0.00188182	0.00402284	0.00164609	0.00211223	0.00314042	0.00262518	0.00225517	0.00187929	0.00183189	0.00243546
ASV_ec7_r9w	Firmicutes	Bacilli	Lactobacillales	Streptococcaceae	Streptococcus	0	0	0	0	0	0	0	0	0	0	0	0	0	0	0	0	0	0	0	0	0	0	0	0	0	0	0	0	0	0	0	0	0.000112676	0	0	0	0	0	0	0	0	0	0	0
ASV_ed3_6f8	Firmicutes	Clostridia	Clostridia vadinBB60 group	Clostridia vadinBB60 group_unclassified	Clostridia vadinBB60 group_unclassified	0	0	0	0	0	0	0	0	0	0	0	0	0	0	0	0	0	0	0	0	0	0	0	0	0	0	0	0	0	0	0	0.000111062	0	0	0	0	0	0	0	0	0	0	0	0
ASV_eeb_jtz	Firmicutes	Clostridia	Oscillospirales	Ruminococcaceae	Ruminococcus	0.000412797	0.000353232	0.000573641	0	0.000218341	8.20749e-05	0.000552435	0.000358359	0.000672495	8.79275e-05	0.000100381	0.000281571	0.000408775	0.000200341	0.000174338	0.000306592	9.51022e-05	0.000302572	0.000150546	0.000672043	0	0.000194024	0.000147504	0.000264807	7.89453e-05	0.000147102	0.000660866	0.000805895	0.000904523	0.000427259	0.000258331	0.000111062	0	0	0	0	7.48223e-05	5.70874e-05	0	0	5.63793e-05	7.22804e-05	7.04573e-05	0.000139169
ASV_egk_wyt	Firmicutes	Clostridia	Oscillospirales	Ruminococcaceae	Faecalibacterium	0	0	0	0	0	0	0	0	8.40619e-05	0	0	0	0	0	0	0	0	0	0	0	0	0	0	0	0	0	0	0	0	0	0	0	0	0	0	0	0	0	0	0	0	0	0	0
ASV_eh5_j0s	Firmicutes	Clostridia	Lachnospirales	Lachnospiraceae	Frisingicoccus	0.000103199	0.000117744	0.000286821	0.000207922	0	0.000246225	0.000184145	0.000179179	0.000168124	0	0.000301144	0.000140786	0	0.00010017	0.000435844	0.000204394	0.000190204	0.000151286	7.52729e-05	0.000112007	0.000238464	9.7012e-05	7.37518e-05	0.000264807	0.000157891	7.3551e-05	0.000220289	0.000115128	0.000201005	0	0.000258331	0.000333185	0	0	0	0.000129769	0.000149645	5.70874e-05	8.97263e-05	6.40287e-05	5.63793e-05	0	7.04573e-05	0
ASV_ei9_sn0	Bacteroidota	Bacteroidia	Bacteroidales	Prevotellaceae	Paraprevotella	0.00175439	0.00176616	0.0014341	0.00447032	0.00305677	0.00402167	0.00285425	0.00322523	0.0028581	0.00114306	0.00140534	0.00253414	0.00081755	0.000601022	0.0027894	0.0035769	0.00294817	0.00287443	0.00233346	0.00246416	0.00190771	0.00232829	0.00177004	0.00291288	0.00315781	0.00250074	0.00077101	0.000230256	0.00040201	0	0	0.000111062	0.00112676	0.00123346	0.000940911	0.00103815	0.00112233	0.00102757	0.00179453	0.00128057	0.00124035	0.00101193	0.00077503	0.00132211
ASV_ejs_7dl	Firmicutes	Clostridia	Lachnospirales	Lachnospiraceae	Blautia	0	0	0.00014341	0	0	0	0	0	0	0	0	0	0	0	0	0	9.51022e-05	0	0	0	0	0	0	0	0	0	0	0	0	0	0	0	0	0	0	0	0	0	0	0	0	0	0	0
ASV_ejy_qey	Firmicutes	Clostridia	Oscillospirales	Ruminococcaceae	Ruminococcus	0.00856553	0.00835983	0.0114728	0.00249506	0.00327511	0.00221602	0.00681337	0.00591292	0.00537996	0.00131891	0.0016061	0.00112628	0.00258891	0.00160272	0.00339958	0.00306592	0.00466001	0.00226929	0.0027851	0.00336022	0.0033385	0.00426853	0.0022863	0.00388384	0.00284203	0.00316269	0.0124463	0.0250979	0.0225126	0.00341807	0.00490829	0.00310973	0.000676056	0.00134559	0.00169364	0.00181677	0.00157127	0.000742136	0.00098699	0.000768344	0.0013531	0.00137333	0.00077503	0.00118294
ASV_ekd_jio	Bacteroidota	Bacteroidia	Bacteroidales	Bacteroidaceae	Bacteroides	0	0	0	0	0	0	0	0	0	0	0	0	0	0	0	0	0.000190204	0	0	0	0	0	0	0	0	0	0	0	0	0	0	0	0	0	0	0	0	0	0	0	0	0	0	0
ASV_ekf_88p	Bacteroidota	Bacteroidia	Bacteroidales	Rikenellaceae	Alistipes	0.00732714	0.0058872	0.00458913	0.00124753	0.00141921	0.00270847	0.00727373	0.00465866	0.00655683	0.00131891	0.00070267	0.000563142	0.00272517	0.00170289	0.00270223	0.00102197	0.00190204	0.00136157	0.00127964	0.00100806	0.00202695	0.00116414	0.000663766	0.00158884	0.00197363	0.00110327	0.00242317	0.00115128	0.00140704	0.0021363	0.000516662	0.00155486	0.00247887	0.00269119	0.00207	0.00337399	0.00329218	0.00388194	0.00421714	0.00435395	0.00270621	0.00469823	0.00387515	0.0036184
ASV_em6_2id	Firmicutes	Bacilli	Lactobacillales	Lactobacillales_unclassified	Lactobacillales_unclassified	0	0	0	0	0	0	0	0	0	0	0	0	0	0	0	0	0	0	0	0	0	0	0	0	0	7.3551e-05	0	0	0	0	0	0	0	0	0	0	0	0	0	0	0	0	0	0
ASV_emt_5o5	Firmicutes	Clostridia	Peptococcales	Peptococcaceae	Peptococcus	0.000206398	0	0.00014341	0	0	0	0	0	0	0	0	0	0	0	0	0	0	0	0	0	0	0	0	0	0	0	0	0	0.000201005	0	0	0	0	0	0	0	7.48223e-05	0	0	0	0	0	0	0
ASV_emt_czv	Proteobacteria	Gammaproteobacteria	Enterobacterales	Enterobacteriaceae	Escherichia-Shigella	0	0	0	0	0	0	0	0	0	0	0	0	0	0	0	0	0	0	0	0	0	0	0	0	0	0	0	0	0	0	0	0	0	0	0	0	0	0	0	0	0	0	0	0
ASV_ep3_esw	Firmicutes	Clostridia	Lachnospirales	Lachnospiraceae	[Ruminococcus] torques group	0	0	0	0	0	0	0	0	0	0	0	0	0	0	0	0	0	0	0	0	0	0	0	0	0	0	0	0	0	0	0	0	0	0	0	0	0	0	0	0	0	0	0	0
ASV_ep5_3ne	Bacteroidota	Bacteroidia	Bacteroidales	Bacteroidaceae	Bacteroides	0	0	0	0	0	0	0	0	0	0	0	0	0	0	0	0	0	0	0	0	0	0	0	0	0	0	0	0	0	0	0	0	0	0	0.000188182	0	0	0	0	0	0	0	0	0
ASV_erl_0zu	Firmicutes	Clostridia	Oscillospirales	Ruminococcaceae	Faecalibacterium	0.000825593	0.00058872	0.000430231	0.000311883	0.000327511	0.000328299	0.0010128	0.00161261	0.000588433	0.00070342	0.000602289	0.000422357	0.000681292	0.00010017	0.00104603	0.000613183	0.000760818	0.000605144	0.00052691	0.000560036	0.00119232	0.000582072	0.000147504	0.000617883	0.000868398	0.00073551	0.000220289	0.000921022	0.000502513	0.00021363	0.000516662	0.00111062	0.00101408	0.00112133	0.00169364	0.000778614	0.000897868	0.000970486	0.000538358	0.000384172	0.000676552	0.000939646	0.000563658	0.0009046
ASV_esm_a3w	Firmicutes	Clostridia	Lachnospirales	Lachnospiraceae	Lachnospiraceae_unclassified	0	0	0	0	0	0	0	0	0	0	0	0	0	0	0	0	9.51022e-05	0	0	0.000112007	0	0	0	0	0	0	0	0	0.000100503	0	0	0	0	0	0	0	0	0.000114175	0	0	0	0	0	0
ASV_esp_u3g	Proteobacteria	Gammaproteobacteria	Burkholderiales	Sutterellaceae	Sutterella	0	0.000117744	0	0.000103961	0	0	0	0	0	0	0	0	0	0	0	0	9.51022e-05	0	0	0	0	0	0	0	0	0	0	0	0	0	0	0	0	0.000112133	0	0.000129769	0	0	0	6.40287e-05	0	0	0.000140915	0
ASV_ett_rvf	Desulfobacterota	Desulfovibrionia	Desulfovibrionales	Desulfovibrionaceae	Desulfovibrio	0	0	0	0	0	0	0	0	0	0	0	0	0	0	0.000174338	0.000102197	0	0	0	0	0	0	0	0	0	0	0	0	0	0	0	0	0	0	0	0	0	0	0	0	0	0	0	0
ASV_evr_ojc	Firmicutes	Clostridia	Lachnospirales	Lachnospiraceae	Lachnospiraceae_unclassified	0	0	0	0	0	0	0	0	0	0	0	0	0	0	0	0	0	0	0	0	0	0	0	0	0	0	0	0	0	0	0	0	0	0	0	0	0	5.70874e-05	0	0	0	0	0	0
ASV_ew9_err	Bacteroidota	Bacteroidia	Bacteroidales	Barnesiellaceae	Barnesiellaceae_unclassified	0.000722394	0.000117744	0.00014341	0.000311883	0.000327511	8.20749e-05	0.000460363	0.00107508	0.000588433	0	0.000200763	0	0.000136258	0.00010017	0.000348675	0.000204394	0	0	0.000301091	0.000224014	0.000238464	0.000291036	0	0	0.000552617	0.000367755	0	0.000230256	0	0.00021363	0	0.000333185	0.000225352	0	0.000376364	0.000129769	0.000224467	0.000285437	0.000269179	0.000832373	0.000451035	0.000216841	0.000352286	0.000278338
ASV_ewe_use	Firmicutes	Clostridia	Christensenellales	Christensenellaceae	Christensenellaceae R-7 group	0.000309598	0.000353232	0.00014341	0	0.00010917	0.00016415	0.000184145	0.000179179	8.40619e-05	0	0	0	0	0	0	0	0	0	0.000150546	0	0	0	7.37518e-05	8.8269e-05	0	0	0.000110144	0	0.000100503	0	0	0	0.000112676	0	0	0	0	0	0	0	0	0	0	0
ASV_ewo_m4b	Firmicutes	Clostridia	Oscillospirales	UCG-010	UCG-010_unclassified	0.000412797	0.000470976	0.000286821	0.000103961	0	0.00016415	0.000920726	0.000358359	0.000420309	0	0.000100381	0.000140786	0	0	0.000348675	0.000102197	0.000190204	0	0.000150546	0.000224014	0.000357696	9.7012e-05	7.37518e-05	0	0.000157891	0.000220653	0.000440577	0.000345383	0.000100503	0.000427259	0.000258331	0	0.000112676	0.000112133	0	0	0	0.000114175	8.97263e-05	0.000192086	0	0	7.04573e-05	0
ASV_ey9_gs8	Firmicutes	Clostridia	Lachnospirales	Lachnospiraceae	Lachnospiraceae UCG-004	0	0.000117744	0	0.000207922	0	8.20749e-05	9.20726e-05	0.000179179	8.40619e-05	0.000175855	0.000200763	0.000140786	0	0.000200341	0	0	0	0	7.52729e-05	0	0	0	7.37518e-05	8.8269e-05	0	7.3551e-05	0	0	0	0.00021363	8.61104e-05	0	0.00180282	0.00145773	0.00244637	0.00142746	0.00142162	0.00176971	0.00107672	0.00147266	0.00152224	0.00115649	0.00155006	0.00173961
ASV_f0e_v9z	Firmicutes	Clostridia	Lachnospirales	Lachnospiraceae	Anaerostipes	0	0	0	0	0	0	0	0	0	0	0	0	0	0	0	0	0	0	0	0	0	0	0	0	0	0	0	0	0	0	0	0	0	0	0	0	7.48223e-05	0	0	0	0	0	0	0
ASV_f0f_rwo	Proteobacteria	Gammaproteobacteria	Burkholderiales	Sutterellaceae	Sutterella	0	0	0	0	0	0	0	0	0	0	0	0	0	0	0	0	0	0	0	0	0	0	0	0	0	0	0	0	0	0	0	0	0	0	0	0.000129769	0	0	0	0	0	0	0	0
ASV_f1i_77w	Firmicutes	Clostridia	Lachnospirales	Lachnospiraceae	Blautia	0	0	0	0	0	0	0	0	0	0	0	0	0	0	0	0	0	0	0	0	0	0	0	0	0	0	0	0	0	0	0	0	0	0	0	0	0	0	8.97263e-05	0	0	0	0	0
ASV_f1m_kzs	Firmicutes	Clostridia	Oscillospirales	Ruminococcaceae	uncultured	0	0	0	0	0	0	0	0	0	0	0	0	0	0	0	0	0	0.000151286	0	0	0	0	0	0	0	0	0	0.000115128	0.000100503	0	0	0.000111062	0	0	0	0.000129769	7.48223e-05	5.70874e-05	0	0	0	0	0	0
ASV_f1r_22t	Firmicutes	Clostridia	Lachnospirales	Lachnospiraceae	[Ruminococcus] gauvreauii group	0.000103199	0.000117744	0.00014341	0	0	0	0	0	0.000168124	0	0.000100381	0	0	0.00010017	0	0.000102197	0	0	0	0.000112007	0.000238464	0	7.37518e-05	8.8269e-05	7.89453e-05	0	0	0.000230256	0.000100503	0	8.61104e-05	0.000222124	0	0	0	0.000129769	0	0	8.97263e-05	0	0	0	7.04573e-05	6.95846e-05
ASV_f3h_c6t	Bacteroidota	Bacteroidia	Bacteroidales	Bacteroidaceae	Bacteroides	0	0	0	0	0	0	0	0	0	0	0	0	0	0	0	0	0	0	0	0	0	0	0	0	0	0	0	0	0	0	0	0	0	0	0	0	0	0	0	0	5.63793e-05	0	0	0
ASV_f73_6x1	Firmicutes	Clostridia	Clostridia_unclassified	Clostridia_unclassified	Clostridia_unclassified	0	0	0	0	0	0	0	0	0	0	0	0	0	0	0	0.000102197	0	0	0	0	0	0	0	0	0	0	0	0	0	0	0	0	0	0	0	0	0	0	0	0	0	0	0	0
ASV_f7j_d1j	Firmicutes	Clostridia	Lachnospirales	Lachnospiraceae	Lachnospiraceae UCG-004	0.000103199	0	0	0	0	8.20749e-05	0	0	0	0	0.000200763	0	0	0	0	0	9.51022e-05	0	0	0	0	9.7012e-05	0	0	0	0	0	0	0	0	0	0.000111062	0.00056338	0.000336398	0.000940911	0.000389307	0.00104751	0.000456699	0.000538358	0.000512229	0.000732931	0.000216841	0.000140915	0.000556677
ASV_f8e_kyg	Bacteroidota	Bacteroidia	Bacteroidales	Bacteroidaceae	Bacteroides	0	0	0.00014341	0	0	0	0	0	0	0	0	0	0	0	0	0	0	0	0	0	0	0	0	0	0	0	0	0	0	0	0	0	0	0	0	0	0	0	0	0	0	0	0	0
ASV_f8l_lnj	Firmicutes	Clostridia	Oscillospirales	Oscillospiraceae	NK4A214 group	0.000103199	0	0	0	0	0	9.20726e-05	0	0	0	0	0	0	0.00010017	0	0.000102197	0	0	0	0	0	0	0	0.000176538	0	0	0	0	0	0	8.61104e-05	0	0	0.000224266	0	0	0	5.70874e-05	0	0	0	0	0	0
ASV_f91_qg1	Firmicutes	Bacilli	Izemoplasmatales	Izemoplasmatales_unclassified	Izemoplasmatales_unclassified	0.000412797	0.000117744	0.000286821	0	0	8.20749e-05	0	0.000179179	0	0	0	0	0	0	8.71688e-05	0	0	0.000151286	0	0	0.000119232	0	0	0	0.000157891	0	0	0	0	0	0	0.000111062	0	0	0	0	7.48223e-05	0	0	0	0	0	0	6.95846e-05
ASV_f9q_bms	Firmicutes	Bacilli	Lactobacillales	Lactobacillales_unclassified	Lactobacillales_unclassified	0	0	0	0	0	0	0	0	0	0	0	0	0	0	0	0	0	0	0	0	0	0	0	0	0	0	0	0	0	0	0	0	0	0	0	0	0	0	0	0	0	0	0	0
ASV_f9q_rt6	Firmicutes	Clostridia	Oscillospirales	Ruminococcaceae	Ruminococcaceae_unclassified	0	0	0	0	0	0	0	0	0	0	0	0	0	0	0	0	0	0	0	0	0	0	0	0	0	0	0	0	0	0	0	0	0	0	0	0	0	5.70874e-05	0	0	0	0	0	0
ASV_fc1_txr	Firmicutes	Clostridia	Lachnospirales	Lachnospiraceae	Lachnospiraceae_unclassified	0	0	0	0	0	0.000246225	9.20726e-05	0	8.40619e-05	0	0	0	0	0	8.71688e-05	0	9.51022e-05	0	0	0.000112007	0	0	7.37518e-05	0	0	0	0	0.000230256	0.000301508	0	8.61104e-05	0	0.000112676	0	0	0	0	0	0	0	0	7.22804e-05	0	0
ASV_fdi_5h3	Firmicutes	Bacilli	Erysipelotrichales	Erysipelatoclostridiaceae	Erysipelotrichaceae UCG-003	0	0	0	0	0	0	0	0	0	0	0	0	0	0	0	0	0	0	0	0	0	0	0	0	0	0	0	0	0	0	0	0	0	0	0	0	0	0	0	6.40287e-05	0	0	0	0
ASV_fep_3b5	Firmicutes	Clostridia	Lachnospirales	Lachnospiraceae	Coprococcus	0	0	0	0	0	8.20749e-05	0	0	0	0	0	0	0	0	0	0	0	0	0	0	0	0	0	0	0	0	0	0	0	0	0	0	0	0	0	0	0	0	0	0	0	0	0	0
ASV_fex_9q5	Bacteroidota	Bacteroidia	Bacteroidales	Muribaculaceae	Muribaculaceae_unclassified	0	0	0	0	0	8.20749e-05	0	0	0	0	0	0	0	0	0	0	0	0	0	0	0	0	0	0	0	0	0	0	0	0	0	0	0	0	0	0	0	0	0	0	0	0	0	0
ASV_fhi_gtl	Firmicutes	Clostridia	Clostridiales	Clostridiaceae	Clostridium sensu stricto 1	0	0	0.00014341	0	0	0	0	0	0	0	0	0	0	0	8.71688e-05	0	9.51022e-05	0.000302572	0	0	0	9.7012e-05	0	0	7.89453e-05	0	0	0	0	0	0	0	0	0	0	0	0	5.70874e-05	8.97263e-05	6.40287e-05	5.63793e-05	0	7.04573e-05	0.000139169
ASV_fih_tdp	Firmicutes	Clostridia	Oscillospirales	Ruminococcaceae	Ruminococcaceae_unclassified	0	0	0	0	0	0	0	0	0	0	0	0	0	0	0	0	9.51022e-05	0	7.52729e-05	0	0	0	0	0	0	0	0	0	0	0	0	0	0	0	0	0	0	0	0	0	0	0	7.04573e-05	0
ASV_fj1_u2n	Firmicutes	Clostridia	Clostridiales	Clostridiaceae	Clostridium sensu stricto 1	0	0	0	0	0	0	0	0	0	0	0	0	0	0	0	0	0	0.000151286	0	0	0	0	0	0	0	0	0	0	0	0	0	0	0	0	0	0	0	0	0	0	0	0	0	0
ASV_fj3_2xx	Firmicutes	Clostridia	Oscillospirales	Ruminococcaceae	Faecalibacterium	0	0	0	0	0	0	0	0.000179179	0	0	0	0	0	0	0	0	0	0	0	0	0	0	0	0	0	0	0	0	0	0	0	0	0	0	0	0	0	0	0	0	0	0	0	0
ASV_fjt_bjt	Firmicutes	Clostridia	Lachnospirales	Lachnospiraceae	[Eubacterium] hallii group	0.00515996	0.00647592	0.00530618	0.00405448	0.0029476	0.00303677	0.00432741	0.00358359	0.00453934	0.006067	0.00913471	0.00718006	0.00081755	0.00180307	0.00331241	0.0037813	0.00228245	0.00499244	0.00436583	0.00369624	0.00512698	0.00523865	0.00383509	0.00406038	0.00473672	0.00544278	0.00517678	0.00944048	0.00623116	0.00747703	0.00671661	0.00577521	0.00135211	0.00201839	0.00188182	0.000519076	0.000823045	0.00108466	0.000628084	0.00102446	0.000620173	0.000722804	0.000704573	0.00111335
ASV_fk0_vkb	Firmicutes	Clostridia	Lachnospirales	Lachnospiraceae	Lachnospiraceae_unclassified	0	0	0	0	0	0	0	0	0	0	0	0	0	0	0	0	0	0	0	0	0	0	0	0	0	0	0	0	0	0	0	0	0	0	0	0	0	5.70874e-05	0	0	0	0	0	0
ASV_fkr_pw4	Bacteroidota	Bacteroidia	Bacteroidales	Tannerellaceae	Parabacteroides	0.000619195	0.000235488	0.000717051	0.000831687	0.000764192	0.000738674	0.000276218	0.000358359	8.40619e-05	8.79275e-05	0.000100381	0.000140786	0	0.00010017	0.000523013	0.000204394	0.000380409	0	7.52729e-05	0.000112007	0	0	0.000221255	0	0.000236836	7.3551e-05	0.000110144	0	0.000100503	0.00021363	8.61104e-05	0	0.00146479	0.000784929	0.00131728	0.00103815	0.000823045	0.000856311	0.00098699	0.0013446	0.000902069	0.000433683	0.000281829	0.000626261
ASV_fkt_goz	Firmicutes	Clostridia	Oscillospirales	Ruminococcaceae	Ruminococcus	0.000928793	0.00141293	0.000717051	0.000103961	0	0.00016415	0.00036829	0.000537538	0.000756557	8.79275e-05	0.000200763	0.000140786	0	0.00010017	0	0.000102197	0.000285307	0.000151286	0	0.000336022	0.000238464	9.7012e-05	0	0.000176538	0.000157891	0.000147102	0.000550721	0.00103615	0.000603015	0.000427259	0.000258331	0.000222124	0	0.000112133	0.000188182	0	0	0.000171262	8.97263e-05	0	0.000169138	0.000144561	7.04573e-05	0.000139169
ASV_flz_1e4	Firmicutes	Clostridia	Clostridia_unclassified	Clostridia_unclassified	Clostridia_unclassified	0.000206398	0	0	0	0	0	0.000276218	0.000179179	8.40619e-05	0	0	0.000140786	0.000272517	0.00010017	0	0.000102197	0	0	0	0	0	0	0	8.8269e-05	0	7.3551e-05	0	0	0	0	0	0.000111062	0.000112676	0	0	0	0	0.000114175	0	0	0	0	0	6.95846e-05
ASV_fmb_gki	Firmicutes	Clostridia	Lachnospirales	Lachnospiraceae	Fusicatenibacter	0.000412797	0.000824208	0.000717051	0.00145545	0.00174672	0.0019698	0.000552435	0.000358359	0.000588433	0.00035171	0.000803052	0.000422357	0.000136258	0.000300511	0.000871688	0.00102197	0.00161674	0.00151286	0.00120437	0.000672043	0.00238464	0.000679084	0.000811269	0.00132404	0.00228941	0.00220653	0.000440577	0.000921022	0.00120603	0.00341807	0.00198054	0.00222124	0.000112676	0.000448531	0.000188182	0.000389307	7.48223e-05	0.000856311	8.97263e-05	0.000128057	0.000225517	0.000650524	0.000493201	0.000417507
ASV_fni_xvx	Firmicutes	Clostridia	Lachnospirales	Lachnospiraceae	Coprococcus	0	0	0	0	0	0	0	0	0	0	0	0	0	0	0	0	0	0	0	0	0	0	0	0	0	0	0	0	0	0	0	0	0.000112676	0	0	0	0	0	0	0	0	0	0	0
ASV_fno_l1c	Bacteroidota	Bacteroidia	Bacteroidales	Rikenellaceae	Alistipes	0.000206398	0.000353232	0.00014341	0	0	8.20749e-05	0	0.000179179	0.000168124	0	0.000100381	0	0	0	8.71688e-05	0	0	0	0	0	0	0	0	0	0	0	0	0	0	0	8.61104e-05	0.000111062	0	0	0	0	0	5.70874e-05	0	0	0	0	0	0
ASV_foh_if7	Firmicutes	Clostridia	Oscillospirales	Oscillospiraceae	Oscillospiraceae_unclassified	0	0	0	0	0	0	0	0	0	0	0.000100381	0	0	0	0	0	0	0.000151286	0	0	0	0	7.37518e-05	0	0	0	0	0	0	0	0	0	0	0.000112133	0	0	0	0	0	0	0	0	0	0
ASV_fpy_ixp	Firmicutes	Clostridia	Lachnospirales	Lachnospiraceae	Lachnospiraceae_unclassified	0.000103199	0	0	0	0	0	0	0	0	0	0	0	0	0	0	0	0	0	0	0	0	0	0	0	0	0	0	0	0	0	0	0	0	0	0	0	0	0	0	0	0	0	0	0
ASV_fq2_k2s	Firmicutes	Clostridia	Oscillospirales	Ruminococcaceae	Ruminococcaceae_unclassified	0	0	0	0	0	0	0	0	0	0	0	0	0	0	0	0	0	0	0	0	0	0	0	0	0	0	0	0	0	0	0	0	0	0	0	0	0	0	0	0	0	0	0	0
ASV_fqr_2sh	Verrucomicrobiota	Lentisphaeria	Victivallales	Victivallaceae	Victivallis	0.00474716	0.00470976	0.00315503	0.000831687	0.000436681	0.00180565	0.0026701	0.00197097	0.00277404	0.000263783	0.000401526	0.000281571	0.000545033	0.000701192	0.00174338	0.000613183	0.00209225	0.00075643	0.000150546	0.00078405	0.000596161	0.000194024	0.000368759	0.000794421	0.00149996	0.000809061	0.00077101	0.00103615	0.000603015	0.000427259	8.61104e-05	0.000555309	0.000338028	0.000112133	0.000752729	0.000519076	0.000523756	0.000342524	0.000179453	0.000384172	0.000225517	0.000144561	0.000352286	0.000139169
ASV_fsn_ucu	Firmicutes	Clostridia	Lachnospirales	Lachnospiraceae	Lachnospiraceae_unclassified	0	0	0	0	0	0	0	0	0	0	0	0	0	0	0	0	0	0	0	0	0	0	0	0	0	0	0	0	0	0	0	0	0.000112676	0	0	0	0	0	0	0	0	0	0	0
ASV_fso_9lz	Firmicutes	Clostridia	Lachnospirales	Lachnospiraceae	Lachnoclostridium	0	0	0	0	0	0	0	0	0	0	0	0	0	0	0	0	0	0	0	0	0	0	0	0	0	0	0	0	0	0	0	0	0	0	0.000188182	0	0	0	0	0	0	0	0	0
ASV_ft4_r8e	Firmicutes	Clostridia	Lachnospirales	Lachnospiraceae	Lachnospiraceae_unclassified	0	0	0	0	0	0	0	0	0	0	0	0	0	0	0	0	0	0	0	0	0	0	0	0	0	0	0	0	0	0	0	0	0	0	0	0	0	0	0	0	0	0	7.04573e-05	0
ASV_fu7_sb0	Bacteroidota	Bacteroidia	Bacteroidales	Tannerellaceae	Parabacteroides	0	0	0	0	0	0	0	0	0	0	0	0	0	0	0	0	0	0	0	0	0	0	0	0	0	0	0	0	0	0	0	0	0	0	0	0	0	0	0	0	0	0	0	6.95846e-05
ASV_fua_rfp	Firmicutes	Clostridia	Lachnospirales	Lachnospiraceae	Anaerostipes	0.0143447	0.014247	0.0121899	0.0299407	0.0303493	0.0280696	0.00911518	0.0109299	0.00891056	0.0211905	0.0310179	0.0195692	0.00436027	0.00340579	0.0267608	0.0314768	0.0234903	0.0332829	0.0313888	0.0291219	0.0290926	0.0334692	0.0276569	0.0470474	0.0416042	0.049647	0.0103536	0.0135851	0.0145729	0.0888699	0.109705	0.0673034	0.0075493	0.0103162	0.00715092	0.0138853	0.0122709	0.0133585	0.0119336	0.0131899	0.0124598	0.013661	0.0117664	0.0114815
ASV_fw3_idy	Firmicutes	Clostridia	Clostridia_unclassified	Clostridia_unclassified	Clostridia_unclassified	0	0	0	0.000103961	0	0	9.20726e-05	0	8.40619e-05	0	0	0	0	0	0	0	0	0	0	0	0	0	0	0	0	0	0	0	0	0	0	0	0	0	0	0	0	0	0	0	5.63793e-05	0	0	0
ASV_fwe_jsl	Firmicutes	Clostridia	Oscillospirales	Butyricicoccaceae	Butyricicoccus	0	0	0.000286821	0.000103961	0.00010917	8.20749e-05	9.20726e-05	0.000179179	0	8.79275e-05	0.000200763	0.000281571	0	0	0	0	0	0	0	0.000112007	0	9.7012e-05	0.000147504	0	0	0	0.000110144	0.000115128	0.000100503	0	8.61104e-05	0	0	0.000112133	0.000188182	0	0.000149645	0.000171262	0	6.40287e-05	5.63793e-05	7.22804e-05	0.000211372	0.000139169
ASV_fx0_9yv	Firmicutes	Clostridia	Lachnospirales	Lachnospiraceae	Lachnospiraceae_unclassified	0	0	0	0	0	8.20749e-05	0	0	8.40619e-05	0	0	0	0	0	0	0	0	0	0	0	0	0	0	0	0	0	0	0	0	0	0	0.000111062	0	0	0	0	0	0	8.97263e-05	0	0	0	0	0
ASV_fx5_cyy	Firmicutes	Clostridia	Peptostreptococcales-Tissierellales	Anaerovoracaceae	Family XIII AD3011 group	0.000206398	0.000353232	0.000286821	0	0	8.20749e-05	0	0.000358359	8.40619e-05	0	0.000100381	0	0	0	0	0.000102197	0	0	7.52729e-05	0	0.000238464	9.7012e-05	0	0	0	0	0.000330433	0.000115128	0.000100503	0	8.61104e-05	0	0.000112676	0.000112133	0.000188182	0	0	0.000171262	8.97263e-05	0	0.000225517	7.22804e-05	0	6.95846e-05
ASV_g10_9x8	Firmicutes	Clostridia	Oscillospirales	Ruminococcaceae	Faecalibacterium	0	0	0	0	0	0	0	0	0	0	0	0	0	0	0	0	0	0	0	0	0	0	0	0	0	0	0	0	0	0	0	0	0	0	0	0	0	0	0	0	0	0	7.04573e-05	0
ASV_g1r_otw	Firmicutes	Clostridia	Oscillospirales	UCG-010	UCG-010_unclassified	0.00134159	0.0010597	0.00100387	0.000727726	0.000545852	0.000574524	9.20726e-05	0.000358359	0.000756557	0.000175855	0.000100381	0	0.000136258	0.000200341	0.00069735	0.000715381	0.000665716	0.000605144	0.000150546	0.000560036	0.000357696	0.000194024	0.000295007	0.000353076	0.000947343	0.000588408	0	0.000115128	0	0.000640889	0.000430552	0.000555309	0	0.000224266	0.000188182	0.000259538	0.000224467	0.000342524	0.000358905	0.000256115	0.000225517	7.22804e-05	0.000211372	6.95846e-05
ASV_g1t_iba	Bacteroidota	Bacteroidia	Bacteroidales	Bacteroidaceae	Bacteroides	0.00247678	0.00200165	0.00172092	0.00291091	0.00360262	0.00270847	0.00257803	0.00483784	0.00252186	0.000439638	0.000501907	0.000563142	0.00136258	0.000601022	0.0069735	0.0102197	0.00808369	0.00680787	0.00572074	0.00425627	0.00488852	0.00397749	0.00317133	0.00264807	0.00355254	0.00301559	0.00110144	0	0.000502513	0.00149541	0.00129166	0.0023323	0.00371831	0.00325185	0.00244637	0.00389307	0.00501309	0.00422447	0.00349933	0.00403381	0.00400293	0.00426455	0.00401606	0.00431424
ASV_g28_q0w	Firmicutes	Clostridia	Clostridia vadinBB60 group	Clostridia vadinBB60 group_unclassified	Clostridia vadinBB60 group_unclassified	0.000619195	0.000470976	0.000860462	0.000103961	0.00010917	0	9.20726e-05	0.000179179	0.000504371	8.79275e-05	0	0.000140786	0	0.00010017	8.71688e-05	0	0	0	0.000225819	0	0	9.7012e-05	7.37518e-05	0	0.000236836	7.3551e-05	0.000110144	0	0	0	8.61104e-05	0	0	0.000448531	0	0.000259538	7.48223e-05	5.70874e-05	8.97263e-05	0	5.63793e-05	0	0	0.000208754
ASV_g40_93o	Firmicutes	Clostridia	Oscillospirales	Oscillospiraceae	UCG-003	0.000103199	0	0	0	0	0	0	0	0	0	0	0	0	0	0	0	0	0	0	0	0	0	0	0.000176538	0	7.3551e-05	0	0	0	0	0	0.000111062	0	0.000112133	0	0	0	5.70874e-05	0	6.40287e-05	0.000112759	0	7.04573e-05	6.95846e-05
ASV_g5h_jsx	Firmicutes	Clostridia	Oscillospirales	Oscillospirales_unclassified	Oscillospirales_unclassified	0	0	0	0	0	0	0	0	0	0	0	0	0	0	0	0	0	0	0	0	0	0	0	0	0	0	0	0	0	0	0	0	0	0	0	0	0	0	0	0	0	0	0	6.95846e-05
ASV_g5s_bqe	Bacteroidota	Bacteroidia	Bacteroidales	Prevotellaceae	Prevotella_9	0	0	0	0	0	8.20749e-05	0	0	0	0	0	0	0	0	0	0	0	0	0	0	0	0	0	0	0	0	0	0	0	0	0	0	0	0	0	0	0	0	0	0	0	0	0	0
ASV_g64_5w0	Firmicutes	Clostridia	Lachnospirales	Lachnospiraceae	Lachnospiraceae_unclassified	0.000103199	0.000353232	0.000286821	0	0	0	0.000184145	0.000537538	8.40619e-05	8.79275e-05	0.0011042	0.000281571	0	0	8.71688e-05	0.000306592	9.51022e-05	0	7.52729e-05	0.000112007	0.000119232	0	7.37518e-05	8.8269e-05	0	0	0.000330433	0.000345383	0.000100503	0	0	0	0.000338028	0.000784929	0.000564546	0.000778614	0.00127198	0.0018268	0.0017048	0.00166475	0.00219879	0.00195157	0.00155006	0.0018092
ASV_g69_fxg	Firmicutes	Clostridia	Oscillospirales	Oscillospiraceae	Colidextribacter	0.000619195	0.000470976	0.000717051	0.000103961	0.000218341	0.000246225	0.000644508	0.000895897	0.000252186	8.79275e-05	0.000301144	0.000281571	0.000136258	0	8.71688e-05	0.000204394	0.000190204	0	0	0	0.000238464	0.000194024	7.37518e-05	0	0.000236836	0.000220653	0.000330433	0.000115128	0.000100503	0	8.61104e-05	0.000333185	0.000225352	0.000336398	0.000188182	0.000129769	7.48223e-05	0	0.000179453	0.000128057	0.000169138	0.000433683	0.000140915	6.95846e-05
ASV_g7t_4vv	Firmicutes	Clostridia	Christensenellales	Christensenellaceae	Christensenellaceae R-7 group	0.00237358	0.00341458	0.00501936	0.000935648	0.000436681	0.000820749	0.00359083	0.00358359	0.00378278	0.00035171	0.000100381	0.000422357	0.00149884	0.00110187	0.00113319	0.000613183	0.000570613	0.000605144	0.000451637	0.000336022	0.00155002	0.000873108	0.000442511	0.000706152	0.000631562	0.000441306	0.00187245	0.00287819	0.00261307	0.000427259	8.61104e-05	0.000555309	0.000676056	0	0.000188182	0.000129769	0.000149645	0.000171262	0.000179453	0.000256115	0.000225517	0.000216841	0.000493201	6.95846e-05
ASV_g83_kyg	Firmicutes	Clostridia	Peptococcales	Peptococcaceae	uncultured	0	0	0	0	0	0	0	0	0	0	0	0	0	0	0	0	0	0	0	0	0	0	0	0	0	0	0	0.000115128	0	0	0	0	0	0	0	0	0	0	0	0	0	0	0	0
ASV_g87_7xo	Firmicutes	Clostridia	Clostridia_unclassified	Clostridia_unclassified	Clostridia_unclassified	0	0	0	0	0	0	0	0	0	0	0	0	0	0	0	0	0	0	0	0	0	0	0	0	0	0	0	0	0	0	0	0	0	0	0	0	0	5.70874e-05	0	0	0	0	0	0
ASV_g91_iho	Bacteroidota	Bacteroidia	Bacteroidales	Tannerellaceae	Parabacteroides	0.000515996	0.000117744	0.00014341	0.000415844	0.000436681	0.000410374	0.00036829	0.000537538	0.000588433	8.79275e-05	0.000200763	0	0	0	0.000523013	0.000204394	0.000285307	0.000302572	0.000376364	0.000112007	0.000357696	0	0.000368759	8.8269e-05	0.000236836	0	0.000330433	0.000230256	0	0.00021363	0.000172221	0	0.000450704	0.000224266	0.000752729	0.000778614	0.000224467	0.000627961	0.000358905	0.000512229	0.000732931	0.000795085	0.000493201	0.000347923
ASV_ga4_7t2	Firmicutes	Clostridia	Christensenellales	Christensenellaceae	Christensenellaceae R-7 group	0.000412797	0	0.000430231	0	0.000218341	0	0.000184145	0.000179179	8.40619e-05	0	0	0	0	0.00010017	0.000174338	0	9.51022e-05	0.000151286	0	0	0.000357696	0	0.000147504	8.8269e-05	7.89453e-05	0.000220653	0	0	0	0	8.61104e-05	0.000222124	0	0.000336398	0	0.000129769	0	0.000114175	0	0.000128057	0	0	0	6.95846e-05
ASV_gb3_zgd	Actinobacteriota	Coriobacteriia	Coriobacteriales	Eggerthellaceae	Eggerthellaceae_unclassified	0.000412797	0.000117744	0.000573641	0.000311883	0.00010917	0.000328299	9.20726e-05	0.000179179	0.000420309	0	0.000100381	0.000281571	0	0.000300511	8.71688e-05	0	0	0	0	0	0.000119232	0	7.37518e-05	0.000176538	0.000236836	0.000147102	0.000220289	0	0.000201005	0.00021363	0	0.000222124	0.000112676	0.000224266	0.000188182	0.000259538	0	0.00022835	0.000269179	6.40287e-05	0.000169138	0.000289122	0.000281829	6.95846e-05
ASV_gbh_v7w	Firmicutes	Clostridia	Clostridia_unclassified	Clostridia_unclassified	Clostridia_unclassified	0	0	0	0	0	0	0	0	0	0	0	0	0	0	0	0	0	0	0	0	0	0	0	0	0	0	0	0	0	0	0	0	0.000112676	0	0	0	0	0	0	0	0	0	0	0
ASV_gf4_m54	Firmicutes	Clostridia	Lachnospirales	Lachnospiraceae	Coprococcus	0	0.000235488	0	0	0	0	9.20726e-05	0.000179179	8.40619e-05	0.000175855	0.000100381	0	0	0	0	0	0	0	0	0	0	0	7.37518e-05	0	7.89453e-05	7.3551e-05	0.000110144	0	0.000100503	0	0	0.000111062	0	0.000224266	0	0.000259538	0	5.70874e-05	0.000179453	0.000128057	5.63793e-05	0.000216841	0.000211372	0
ASV_gi1_2h1	Firmicutes	Clostridia	Clostridia_unclassified	Clostridia_unclassified	Clostridia_unclassified	0.000206398	0.000353232	0	0	0.00010917	0	0	0.000179179	0.000252186	0	0	0	0.000136258	0	0	0	0	0.000151286	0	0	0	9.7012e-05	0	0	0.000157891	7.3551e-05	0.000110144	0	0	0	0	0	0	0	0	0	0	0	0	0	0	0	0	0
ASV_gi1_y6m	Firmicutes	Clostridia	Lachnospirales	Lachnospiraceae	Coprococcus	0	0	0	0	0	0	0	0	0	0	0	0	0	0	0	0	0	0	0	0	0	0	0	0	0	0	0	0	0	0	0	0	0	0	0	0	0	0	0	0	0	0	0	0
ASV_gke_ycn	Firmicutes	Clostridia	Oscillospirales	Oscillospiraceae	Oscillibacter	0	0.000353232	0.00014341	0.000207922	0	0	9.20726e-05	0.000179179	0.000252186	0	0	0	0.000136258	0	0.000174338	0.000102197	0.000190204	0	7.52729e-05	0.000112007	0.000357696	9.7012e-05	0	0	0	7.3551e-05	0	0	0.000301508	0	8.61104e-05	0	0.000112676	0.000336398	0.000188182	0	0.000149645	5.70874e-05	8.97263e-05	6.40287e-05	0.000225517	0.000289122	0	0
ASV_gki_8lj	Firmicutes	Clostridia	Lachnospirales	Lachnospiraceae	Blautia	0.000103199	0.000235488	0.00014341	0.000311883	0.000218341	0.00016415	0	0.000179179	8.40619e-05	0.000175855	0	0.000140786	0.000136258	0.00010017	8.71688e-05	0	0.000380409	0.000453858	7.52729e-05	0.000224014	0	9.7012e-05	0.000147504	0.000353076	7.89453e-05	0.000367755	0.000220289	0	0.000201005	0	0.000172221	0	0	0	0	0.000129769	0.000149645	5.70874e-05	0	6.40287e-05	5.63793e-05	0	0	6.95846e-05
ASV_gkv_tuc	Firmicutes	Clostridia	Lachnospirales	Lachnospiraceae	Lachnospiraceae_unclassified	0	0	0	0	0	0	0	0	0	0	0	0	0	0	0	0	0	0	0	0	0	0	0	0	0	0	0	0	0	0	0	0	0.000112676	0	0	0	0	0	0	0	0	0	0	0
ASV_gl1_jxi	Firmicutes	Clostridia	Clostridiales	Clostridiaceae	Clostridium sensu stricto 1	0.000103199	0	0	0.000415844	0.00120087	0.000738674	0	0	0	0	0	0.000281571	0	0	0.000784519	0.00204394	0.000665716	0.00166415	0.00225819	0.00235215	0.000119232	0.00252231	0.00339258	0.00132404	0.00268414	0.00235363	0	0	0	0.000640889	0.00129166	0.000333185	0	0	0	0.000129769	0	0	0	6.40287e-05	0.000112759	7.22804e-05	7.04573e-05	0.000208754
ASV_gmd_u62	Firmicutes	Clostridia	Lachnospirales	Lachnospiraceae	Lachnoclostridium	0.000722394	0.000470976	0.00186433	0.00103961	0.000436681	0.000410374	0.000552435	0.000358359	0.000504371	0.00123099	0.00140534	0.00239335	0.000545033	0.000601022	0.000435844	0.000715381	0.000285307	0.000151286	0.000376364	0.000224014	0.000596161	0.000582072	7.37518e-05	0.000353076	0.000315781	0.000220653	0.000991299	0.000805895	0.000603015	0	0	0.000111062	0.00191549	0.00213052	0.00150546	0.000648845	0.00112233	0.00114175	0.000807537	0.00115252	0.00124035	0.00144561	0.00133869	0.000487092
ASV_gn9_mix	Firmicutes	Clostridia	Oscillospirales	Oscillospiraceae	Oscillospiraceae_unclassified	0	0	0	0	0	0	0	0	0	0	0	0	0	0	0	0	0	0	0	0	0	0	0	0	0	0	0	0	0	0	8.61104e-05	0	0	0	0	0	0	0	0	0	0	0	0	0
ASV_gnk_i3z	Firmicutes	Clostridia	Lachnospirales	Lachnospiraceae	Lachnospiraceae_unclassified	0	0.000117744	0	0	0	0	0	0	0	0	0.000100381	0	0	0	0	0.000102197	0	0	7.52729e-05	0	0	0	7.37518e-05	0	0	0	0	0	0.000100503	0	0	0	0	0.000112133	0	0	0	0	0	0	0	0	0	6.95846e-05
ASV_gpz_n80	Firmicutes	Bacilli	Lactobacillales	Streptococcaceae	Streptococcus	0	0	0	0	0	0	0	0	0	0	0	0	0	0	8.71688e-05	0	0	0	0	0	0	0	0	0	0	0	0	0	0	0	0	0	0	0	0	0	0	0	0	0	0	0	0	0
ASV_gqe_ypj	Firmicutes	Clostridia	Lachnospirales	Lachnospiraceae	Fusicatenibacter	0.000309598	0.000235488	0.000286821	0.000935648	0.000982533	0.000410374	0.000276218	0.000358359	0.000252186	8.79275e-05	0.000200763	0.000140786	0.000272517	0	0.000348675	0.000510986	0.000475511	0.00075643	0.000602183	0.000112007	0.000715393	0.000873108	0.000663766	0.00088269	0.000315781	0.000882613	0.000110144	0.000460511	0.000100503	0.000854518	0.00154999	0.000999556	0.000225352	0	0	0.000129769	7.48223e-05	0.000171262	8.97263e-05	0.000128057	0.000112759	0.000289122	0.000140915	0.000208754
ASV_gqy_9ju	Firmicutes	Clostridia	Oscillospirales	Oscillospirales_unclassified	Oscillospirales_unclassified	0	0	0	0	0	8.20749e-05	9.20726e-05	0	0	0	0.000100381	0	0	0	0	0	0	0	0	0	0	0	0	0	0	0	0	0.000115128	0	0	0	0	0	0	0	0	0	0	0	0	0	0	0	0
ASV_grn_7kg	Firmicutes	Clostridia	Oscillospirales	Ruminococcaceae	Faecalibacterium	0	0	0	0	0	0	0	0	0	0	0	0	0	0	0	0	0	0	0	0	0	0	0	0	0	0	0	0	0	0	0	0	0	0	0	0.000129769	0	0	0	0	0	0	0	0
ASV_grv_h2t	Bacteroidota	Bacteroidia	Bacteroidales	Bacteroidaceae	Bacteroides	0.000515996	0.000117744	0.000286821	0.000519805	0.000436681	0.000246225	0.000184145	0	8.40619e-05	0.000175855	0.000903433	0.000703928	0	0.00010017	0.000174338	0.000510986	0.000475511	0.000302572	0.000150546	0.000336022	0.000119232	0.000194024	0.000221255	0	7.89453e-05	7.3551e-05	0.000110144	0.000115128	0.000201005	0.000427259	8.61104e-05	0.000111062	0.000338028	0.000112133	0.000188182	0.000129769	0.000299289	0.000513787	0.000358905	0.000256115	0.000281897	0.000289122	0.000422744	0.000626261
ASV_gs5_5sa	Firmicutes	Firmicutes_unclassified	Firmicutes_unclassified	Firmicutes_unclassified	Firmicutes_unclassified	0	0	0	0	0	0	0	0	0	0	0	0	0	0	0	0	0	0	0	0	0	0	0	0	0	0	0	0	0	0	0	0	0	0	0	0	0	0	0	0	0	0	0	0
ASV_gui_c1i	Proteobacteria	Gammaproteobacteria	Burkholderiales	Sutterellaceae	Sutterella	0	0	0	0	0	0	0	0	0	8.79275e-05	0	0	0	0	0	0	0	0	0	0	0.000119232	0	7.37518e-05	0	0	0	0	0	0	0	0	0	0	0	0	0	0	0.000114175	8.97263e-05	0	0.000112759	7.22804e-05	7.04573e-05	6.95846e-05
ASV_gvi_4ji	Bacteroidota	Bacteroidia	Bacteroidales	Prevotellaceae	Prevotella_9	0.00247678	0.00247262	0.00243798	0.00415844	0.00556769	0.00599146	0.00303839	0.00250851	0.00294217	0.00184648	0.0016061	0.00154864	0.00149884	0.00130221	0.00627615	0.00449668	0.00466001	0.00423601	0.00338728	0.00336022	0.00190771	0.00329841	0.00258131	0.00203019	0.00189469	0.00235363	0.00121159	0.00126641	0.000703518	0.00106815	0.000774994	0.000333185	0.00191549	0.00246692	0.00207	0.00220607	0.00127198	0.00199806	0.00493495	0.00185683	0.00214241	0.00231297	0.0014796	0.00118294
ASV_gxx_a43	Firmicutes	Clostridia	Lachnospirales	Lachnospiraceae	Lachnospiraceae_unclassified	0	0	0	0	0	0	0	0	0	0	0	0	0	0	0	0	0	0	0	0	0	0	0	0	0	0	0	0	0	0	0	0	0	0	0	0	0	0	0	0	5.63793e-05	0	0	0
ASV_gz6_squ	Firmicutes	Clostridia	Oscillospirales	Ruminococcaceae	Ruminococcus	0	0.000117744	0	0	0	0	0	0	0	0	0	0	0	0	0	0	0	0	0	0	0	0	0	0	0	0	0	0	0	0	0	0	0	0	0	0	0	0	0	0	0	0	0	0
ASV_h0q_e4c	Firmicutes	Clostridia	Clostridia_unclassified	Clostridia_unclassified	Clostridia_unclassified	0	0	0	0	0	0	9.20726e-05	0	0	0	0	0	0	0	0	0	0	0	0	0	0	0	0	0	0	0	0	0	0	0	0	0	0	0	0	0	0	0	0	0	0	0	0	0
ASV_h22_win	Bacteroidota	Bacteroidia	Bacteroidales	Tannerellaceae	Parabacteroides	0	0	0	0	0	0	0	0	0	0	0	0	0	0	0	0	0	0	0	0	0	0	0	0	0	0	0	0	0	0	0	0	0	0	0	0	0	0	0	0	0	0	0	0
ASV_h3b_yoj	Bacteroidota	Bacteroidia	Bacteroidales	Muribaculaceae	Muribaculaceae_unclassified	0	0	0	0	0	0	0	0	0	0	0	0	0	0	0	0	0	0	0	0	0	0	0	0	0	0	0	0	0	0	0	0	0	0	0	0	7.48223e-05	0	0	0	0	0	0	0
ASV_h3e_wsz	Firmicutes	Clostridia	Oscillospirales	Ruminococcaceae	Faecalibacterium	0.000412797	0.000117744	0.000430231	0	0.00010917	0.00016415	0.000552435	0.000537538	0.000168124	0.000527565	0.000401526	0.000281571	0	0.000200341	0.000261506	0.000204394	0	0.000151286	0	0.000112007	0.000596161	0.000194024	0	8.8269e-05	0.000315781	0.000147102	0.000220289	0.000230256	0.000301508	0.000854518	0.000172221	0.000333185	0.000450704	0.000336398	0.000752729	0.000389307	0.000448934	0.00022835	0.000628084	0.000320143	0.000338276	0.000361402	0.000211372	0.000695846
ASV_h46_wnb	Proteobacteria	Gammaproteobacteria	Burkholderiales	Sutterellaceae	Sutterella	0.000103199	0	0	0	0	0	0	0	0	0	0	0	0	0	0	0	0	0	0	0	0	0	0	0	0	0	0	0	0	0	0	0	0	0	0	0	0	0	0	0	0	0	0	0
ASV_h4m_ugv	Firmicutes	Clostridia	Lachnospirales	Lachnospiraceae	Lachnospiraceae_unclassified	0.000412797	0.000235488	0.000717051	0.000207922	0	8.20749e-05	0	0.000179179	8.40619e-05	0	0.000200763	0	0	0.00010017	0	0	0	0	0.000150546	0.000224014	0.000119232	9.7012e-05	0	0.000264807	7.89453e-05	0	0.000220289	0.000115128	0.000201005	0	0.000172221	0.000222124	0	0.000112133	0.000188182	0.000129769	0	0.000114175	0	0.000128057	5.63793e-05	0	0	6.95846e-05
ASV_h4w_2k8	Bacteroidota	Bacteroidia	Bacteroidales	Prevotellaceae	Prevotella_9	0	0	0	0	0	0	0	0	0	0	0	0	0	0	0	0	0	0	0	0	0	0	0	0	0	0	0	0	0	0	0	0	0	0	0	0	7.48223e-05	0	0	0	0	0	0	0
ASV_h57_ij8	Firmicutes	Bacilli	Lactobacillales	Streptococcaceae	Streptococcus	0	0	0	0	0	0	0	0	0	0	0	0	0	0	0	0	0	0	0	0	0	0	0	0	0	0	0	0	0	0	0	0	0	0	0	0	0	0	0	0	5.63793e-05	0	0	0
ASV_h5f_wvk	Firmicutes	Clostridia	Lachnospirales	Lachnospiraceae	[Eubacterium] hallii group	0	0	0	0	0	0	0	0	0	0	0	0	0	0	0	0	0	0	0	0	0.000119232	0	0	0	0	0	0	0	0	0	0	0	0	0	0	0	0	0	0	0	0	0	0	0
ASV_h5l_shg	Firmicutes	Clostridia	Lachnospirales	Lachnospiraceae	[Ruminococcus] torques group	0	0	0	0	0	0	0	0	0	0	0	0	0	0	0	0	0	0	0	0	0	0	0	0	0	0	0	0	0	0	0	0	0	0	0.000188182	0	0	0	0	0	0	0	0	0
ASV_h5p_7og	Firmicutes	Clostridia	Lachnospirales	Lachnospiraceae	Lachnospiraceae_unclassified	0.000309598	0.00129518	0.00200774	0.00124753	0.000655022	0.000410374	0.00128902	0	0.00100874	0.00035171	0.000803052	0.000563142	0.000272517	0.000200341	0.000435844	0.00102197	0.000951022	0.000302572	0.000451637	0.000448029	0.000953857	0.000388048	0.000590014	0.000617883	0.000868398	0.00110327	0.000550721	0.00126641	0.000603015	0.00106815	0.000947214	0.00111062	0.000450704	0.000112133	0.000752729	0.000389307	0.000149645	0.000171262	0.000358905	0.000256115	0.000281897	0.000433683	0.000281829	0.000417507
ASV_h7a_l4h	Firmicutes	Clostridia	Clostridia_unclassified	Clostridia_unclassified	Clostridia_unclassified	0	0	0	0	0	0	0	0	0	8.79275e-05	0	0	0	0	0	0	0	0	0	0	0	0	0	0	0	0	0	0	0	0	0	0	0	0	0	0	0	0	0	0	0	0	0	0
ASV_h7c_owq	Actinobacteriota	Coriobacteriia	Coriobacteriia_unclassified	Coriobacteriia_unclassified	Coriobacteriia_unclassified	0.000515996	0	0.000286821	0.000207922	0.000327511	0	9.20726e-05	0	0	8.79275e-05	0.000100381	0	0	0.000200341	0	0	0	0.000302572	0.000451637	0	0.000476929	9.7012e-05	7.37518e-05	0.000264807	0.000157891	0.000294204	0.000220289	0	0	0	8.61104e-05	0.000555309	0	0	0	0.000129769	7.48223e-05	0.000114175	0.000269179	0.000128057	5.63793e-05	0.000289122	7.04573e-05	6.95846e-05
ASV_h9c_b7c	Firmicutes	Clostridia	Lachnospirales	Lachnospiraceae	uncultured	0	0	0.00014341	0.000207922	0	8.20749e-05	0	0	0	8.79275e-05	0.000200763	0.000140786	0	0	0	0	9.51022e-05	0	7.52729e-05	0	0.000119232	9.7012e-05	0	0	7.89453e-05	7.3551e-05	0.000110144	0.000115128	0.000100503	0	0	0.000222124	0.00056338	0.000560664	0.000564546	0.000908383	0.000374111	0.000285437	0.000358905	0.000768344	0.000676552	0.000433683	0.000704573	0.000417507
ASV_ha4_fmj	Firmicutes	Clostridia	Lachnospirales	Lachnospiraceae	Lachnospiraceae_unclassified	0	0	0	0	0	0	0	0	0	0	0	0	0	0	0	0	0	0	0	0	0	0	0	0	0	0	0	0	0	0	0	0	0	0.000112133	0	0	0	0	0	0	0	0	0	0
ASV_hcj_gge	Firmicutes	Clostridia	Oscillospirales	Oscillospiraceae	uncultured	0.000206398	0	0	0.000207922	0.000218341	0	0.000460363	0.000179179	0.000168124	8.79275e-05	0.000100381	0	0	0	0	0	0	0	0	0	0	0	0	0	0	0	0.000220289	0	0	0	0	0	0	0.000336398	0.000376364	0.000259538	7.48223e-05	5.70874e-05	0.000358905	0.000128057	0.000225517	0.000144561	0.000281829	0.000139169
ASV_hdz_81b	Firmicutes	Clostridia	Oscillospirales	Oscillospiraceae	Oscillospiraceae_unclassified	0.000103199	0.000353232	0.000430231	0.000311883	0.000218341	0.000246225	0.000276218	0.000179179	0.000252186	0.000263783	0.000401526	0.000281571	0	0	0.000348675	0.000102197	9.51022e-05	0.000151286	7.52729e-05	0.000112007	0.000476929	0.000291036	0.000221255	0.000176538	0.000236836	0.000367755	0.000550721	0.000345383	0.00040201	0	0.000430552	0.000555309	0.000450704	0.00100919	0.00112909	0.000908383	0.00104751	0.000285437	0.00098699	0.00108849	0.000958448	0.000939646	0.00077503	0.00104377
ASV_hf0_ki1	Firmicutes	Clostridia	Lachnospirales	Lachnospiraceae	Lachnospiraceae FCS020 group	0	0.000353232	0	0.000103961	0	0	9.20726e-05	0	0.000252186	0	0.000200763	0.000140786	0.000136258	0	0	0	9.51022e-05	0	0	0	0	9.7012e-05	7.37518e-05	8.8269e-05	0	0.000147102	0	0	0.000502513	0	0	0	0	0	0	0.000129769	0	0.000114175	0	0	0	7.22804e-05	0	6.95846e-05
ASV_hfl_so0	Firmicutes	Clostridia	Lachnospirales	Lachnospiraceae	Agathobacter	0	0	0	0	0	0	0	0	0	8.79275e-05	0	0	0.000136258	0	0	0	0	0	0	0	0	0	0	0	0	0	0	0	0	0	0	0	0	0	0	0	0	0	0	0	0	0	0	0
ASV_hgy_7j7	Firmicutes	Clostridia	Clostridia_unclassified	Clostridia_unclassified	Clostridia_unclassified	0	0	0.00014341	0	0	0	0	0	0	0	0	0	0	0	0	0	0	0	0	0	0	0	0	0	0	0	0	0	0	0	0	0	0	0	0	0	0	0	0	0	0	0	0	0
ASV_hhz_s05	Actinobacteriota	Coriobacteriia	Coriobacteriales	Eggerthellaceae	Gordonibacter	0	0	0	0	0	0	0	0	0	0	0	0	0	0	0	0	0	0.000302572	0	0	0.000238464	0	0	0	7.89453e-05	7.3551e-05	0	0	0	0	0	0	0	0	0	0	0	5.70874e-05	0	6.40287e-05	0.000112759	0	0	0
ASV_hi6_br7	Firmicutes	Clostridia	Clostridia_unclassified	Clostridia_unclassified	Clostridia_unclassified	0	0	0	0.000103961	0	0	0	0	0.000168124	0	0	0	0	0	0	0	0	0	0.000150546	0.000112007	0.000119232	0	0	8.8269e-05	0	7.3551e-05	0	0	0	0	0	0.000222124	0.000112676	0	0	0.000259538	7.48223e-05	0.000114175	0	0.000128057	0	0.000216841	7.04573e-05	6.95846e-05
ASV_hif_k26	Firmicutes	Clostridia	Lachnospirales	Lachnospiraceae	Fusicatenibacter	0	0	0	0	0	0	0	0	0	0	0	0	0	0	0	0	0	0	0	0	0	0	0	0	0	0	0	0	0	0	0	0	0	0	0	0	0	5.70874e-05	0	0	0	0	0	0
ASV_hje_o7v	Firmicutes	Bacilli	Lactobacillales	Streptococcaceae	Lactococcus	0.000412797	0.000235488	0	0.000103961	0.00010917	0	0.000184145	0.000358359	0.000420309	0	0	0	0.000272517	0	0.000174338	0	0.000285307	0	0.000301091	0.000560036	0.000119232	0.000776096	0.000221255	0.000441345	0.000157891	0.000147102	0.000220289	0.000805895	0.000703518	0.000854518	0.000344442	0.000444247	0	0	0	0	0	0	8.97263e-05	0	0	0	0	6.95846e-05
ASV_hll_1bv	Bacteroidota	Bacteroidia	Bacteroidales	Bacteroidaceae	Bacteroides	0.0433437	0.0393265	0.0289689	0.0686142	0.0713974	0.0599967	0.0285425	0.0361942	0.0242098	0.0196958	0.0140534	0.01971	0.0103556	0.00761294	0.0846409	0.0838017	0.0751308	0.0515885	0.0417764	0.0440188	0.0420889	0.0493791	0.0343683	0.0100627	0.0182364	0.00978229	0.00859125	0.00218743	0.00211055	0.00555437	0.0041333	0.00733008	0.0226479	0.0256784	0.0246519	0.0277706	0.0298541	0.0247188	0.0309556	0.0351517	0.0297683	0.0238525	0.022335	0.0229629
ASV_hmg_r2i	Proteobacteria	Gammaproteobacteria	Enterobacterales	Enterobacteriaceae	Escherichia-Shigella	0	0	0	0	0	0	0	0	0	0	0	0	0	0	0	0	0	0	0	0	0	0	0	0	0	0	0	0	0	0	0	0	0	0.000112133	0	0	0	0	0	0	0	0	0	0
ASV_hnc_tuz	Firmicutes	Clostridia	Lachnospirales	Lachnospiraceae	Lachnospiraceae_unclassified	0	0	0	0	0	0	0	0	0	0	0	0	0	0	0	0	0	0	0	0	0	0	7.37518e-05	8.8269e-05	0	0	0	0	0	0	0	0	0	0	0	0	0	0	0	0	0	0	0	0
ASV_hoh_0i0	Firmicutes	Clostridia	Oscillospirales	Oscillospiraceae	UCG-002	0	0	0	0	0	0	0	0	0	0	0	0	0	0	0	0	0	0	0	0	0	0	0	0	0	0	0	0	0	0	0	0	0	0	0	0.000129769	0	0	0	0	0	0	0	0
ASV_hp3_9p9	Firmicutes	Clostridia	Lachnospirales	Lachnospiraceae	Agathobacter	0	0	0	0	0	0	0	0	0	0	0	0	0	0	0	0	0	0	0	0	0.000119232	0	0	0	0	0	0	0	0	0	0	0	0	0	0	0	0	0	0	0	0	0	0	0
ASV_hpa_wm8	Firmicutes	Clostridia	Lachnospirales	Lachnospiraceae	Lachnospiraceae_unclassified	0	0	0	0	0	0	0	0	0	0	0	0	0	0	0	0	0	0	0	0	0	0	0	0	0	0	0	0	0	0	0	0	0	0.000112133	0	0	0	0	0	0	0	0	0	0
ASV_hpc_uuq	Bacteroidota	Bacteroidia	Bacteroidales	Bacteroidaceae	Bacteroides	0	0	0	0	0	0	0	0	0	0	0	0	0	0	0	0	0	0	0	0	0	0	0	0	0	7.3551e-05	0	0	0	0	0	0	0	0	0	0	0	0	0	0	0	7.22804e-05	0	0
ASV_hqu_9kx	Firmicutes	Clostridia	Lachnospirales	Lachnospiraceae	Blautia	0	0	0	0	0	0	0	0.000179179	8.40619e-05	8.79275e-05	0	0	0	0.00010017	0	0	0	0	0	0	0.000119232	0	0	8.8269e-05	0	0	0	0	0	0	0	0	0	0	0	0	0	0	0	0	5.63793e-05	0	7.04573e-05	0
ASV_hsa_aci	Firmicutes	Clostridia	Lachnospirales	Lachnospiraceae	Blautia	0	0	0	0	0	0	0	0	0	0	0.000100381	0	0	0	0	0	0	0	0	0	0	0	0	0	0	0	0	0	0	0	0	0	0	0	0	0	0	0	0	0	0	0	0	0
ASV_ht6_8a0	Firmicutes	Clostridia	Lachnospirales	Lachnospiraceae	Anaerostipes	0	0.000235488	0	0	0	0	0	0	0	0	0	0	0	0	0	0	9.51022e-05	0	0	0	0	0	0	0	0.000157891	0	0	0	0	0	0	0.000111062	0	0	0	0	0	0	0	0	0	0	0	0
ASV_htf_yqt	Cyanobacteria	Vampirivibrionia	Gastranaerophilales	Gastranaerophilales_unclassified	Gastranaerophilales_unclassified	0.00268318	0.0010597	0.00100387	0.0018713	0.00131004	0.00213395	0.0026701	0.00179179	0.00277404	0.000439638	0.000501907	0.000422357	0.000681292	0.00010017	0.00488145	0.00194175	0.00247266	0.00181543	0.00135491	0.00134409	0.0036962	0.0016492	0.00154879	0.000970959	0.00126312	0.000661959	0.00132173	0.000690767	0.00100503	0.00106815	0.000688883	0.00122168	0.00191549	0.00179412	0.00188182	0.00142746	0.00164609	0.0013701	0.00143562	0.00172877	0.00129672	0.00151789	0.00190235	0.00132211
ASV_i14_1vu	Firmicutes	Clostridia	Lachnospirales	Lachnospiraceae	Lachnospira	0.000103199	0.000117744	0.000286821	0.000103961	0	0	0	0.000358359	8.40619e-05	8.79275e-05	0.000100381	0.000140786	0	0.000200341	8.71688e-05	0	0	0	0	0	0	9.7012e-05	7.37518e-05	8.8269e-05	0	7.3551e-05	0.000220289	0.000230256	0.000100503	0	8.61104e-05	0.000111062	0	0	0	0	7.48223e-05	5.70874e-05	0	6.40287e-05	5.63793e-05	7.22804e-05	0	0
ASV_i1y_6bg	Firmicutes	Clostridia	Lachnospirales	Lachnospiraceae	Lachnospiraceae_unclassified	0	0	0	0	0	0	0	0	0	8.79275e-05	0	0	0	0	0	0	0	0	0	0	0	0	0	0	0	0	0	0	0	0	0	0	0	0	0	0	0	0	0	0	0	0	0	0
ASV_i2g_aa9	Proteobacteria	Gammaproteobacteria	Enterobacterales	Enterobacteriaceae	Escherichia-Shigella	0	0	0	0	0	0	0	0	0	0	0	0	0	0	0	0	0	0.000151286	0	0	0	0	0	0	0	0	0	0	0	0	0	0	0	0	0	0	0	0	0	0	0	0	0	0
ASV_i36_qfz	Firmicutes	Bacilli	Lactobacillales	Streptococcaceae	Streptococcus	0	0	0	0	0	0	0	0	0	0	0.000100381	0	0	0	0	0	0	0	0	0	0	0	0	0	0	0	0	0	0	0	0	0	0	0	0	0	0	0	0	0	0	0	0	0
ASV_i3o_sw6	Firmicutes	Clostridia	Peptococcales	Peptococcaceae	Peptococcus	0	0.000117744	0.000286821	0	0	0	9.20726e-05	0.000358359	8.40619e-05	0	0	0.000140786	0	0.00010017	0	0	0.000190204	0	0	0.000112007	0	0	7.37518e-05	0	7.89453e-05	0	0.000110144	0.000115128	0.000100503	0	0	0	0	0	0	0	0	0	0	0	0	0	7.04573e-05	0
ASV_i3r_fsq	Proteobacteria	Gammaproteobacteria	Burkholderiales	Sutterellaceae	Sutterella	0	0	0	0	0	0	9.20726e-05	0	0	0	0	0	0	0	0	0	0	0	0	0	0	0	0	0	0	0	0	0	0	0	0	0	0	0	0	0	0	0	0	0	0	0	0	0
ASV_i3s_rej	Firmicutes	Clostridia	Lachnospirales	Lachnospiraceae	Lachnospiraceae_unclassified	0	0	0	0	0	0	9.20726e-05	0	0	0	0	0	0	0	0	0	0	0	0	0	0	0	0	8.8269e-05	0	0	0	0	0	0	0	0	0	0	0	0	0	0	0	0	0	0	0	0
ASV_i45_s4d	Actinobacteriota	Coriobacteriia	Coriobacteriales	Eggerthellaceae	Eggerthella	0.000103199	0	0.000286821	0.000207922	0.000545852	0.00016415	9.20726e-05	0	8.40619e-05	0.000527565	0.000100381	0.000844714	0.000136258	0	8.71688e-05	0.000102197	0	0.00257186	0.000828002	0.00100806	0.0033385	0.000194024	0.000958773	0.00158884	0.00221047	0.000661959	0.000110144	0	0	0.00128178	0.000688883	0.00255442	0.000112676	0.000224266	0	0.000259538	0.000673401	0.000913398	0.00107672	0.000832373	0.00124035	0.00137333	0.000634115	0.000695846
ASV_i4b_izy	Actinobacteriota	Coriobacteriia	Coriobacteriales	Eggerthellaceae	Gordonibacter	0.000206398	0.000117744	0.00014341	0	0	0.000246225	9.20726e-05	0	0	0	0.000301144	0.000140786	0	0	8.71688e-05	0	0	0.00121029	0.000150546	0.000448029	0.000357696	9.7012e-05	0	0.000529614	0.000157891	0.000661959	0.000110144	0	0	0.00021363	0.000258331	0.000444247	0	0	0	0.000129769	0.000149645	0	8.97263e-05	6.40287e-05	5.63793e-05	0.000216841	7.04573e-05	0.000139169
ASV_i4u_j7b	Firmicutes	Clostridia	Christensenellales	Christensenellaceae	Christensenellaceae R-7 group	0.000515996	0.000117744	0.00014341	0	0	0	0.00036829	0	0.000336247	0	0	0	0.000136258	0.00010017	0.000435844	0.000102197	9.51022e-05	0.000151286	0	0	0	0	0.000147504	0	0	0	0.000220289	0	0	0	8.61104e-05	0.000222124	0	0	0	0	0	0	0.000358905	6.40287e-05	0	0	0	0
ASV_i7w_pqz	Firmicutes	Clostridia	Lachnospirales	Lachnospiraceae	Lachnospiraceae_unclassified	0	0	0	0	0	0	0	0	0	0	0.000100381	0	0	0	0	0	0	0	0	0	0	0	0	0	0	0	0	0	0	0	0	0	0	0	0	0	0	0	0	0	0	0	0	0
ASV_i8h_s99	Bacteroidota	Bacteroidia	Bacteroidales	Muribaculaceae	Muribaculaceae_unclassified	0	0	0	0	0	0	0	0	0	0	0	0	0	0	0	0	0	0	0	0	0	0	0	0	0	0	0	0	0	0	0	0	0	0	0	0	0	0	0	0	5.63793e-05	0	0	0
ASV_i9m_93p	Firmicutes	Clostridia	Clostridiales	Clostridiaceae	Clostridium sensu stricto 1	0.000206398	0.000235488	0.000286821	0	0	0	0.000184145	0	0.000168124	8.79275e-05	0	0	0	0	0.000174338	0	9.51022e-05	0.000453858	0	0.000112007	0	0.000194024	0	8.8269e-05	0	7.3551e-05	0	0.000115128	0.000201005	0.00021363	0.000172221	0	0	0	0	0	0	0	0	0	0	0	7.04573e-05	0
ASV_i9t_4m0	Firmicutes	Clostridia	Oscillospirales	Oscillospiraceae	Oscillospiraceae_unclassified	0	0.000117744	0	0	0	0	0	0	0	0	0	0	0	0	0	0	0	0	0	0	0	0	0	0	0	0	0	0	0	0	0	0	0	0	0	0	0	0	8.97263e-05	0	0.000112759	0	0	0
ASV_iaa_ki2	Firmicutes	Clostridia	Christensenellales	Christensenellaceae	Christensenellaceae R-7 group	0	0	0	0	0	8.20749e-05	0	0.000179179	0	0	0.000100381	0	0	0	0	0	0	0	0	0.000112007	0.000119232	0	0	0	0	7.3551e-05	0	0	0	0	0	0.000111062	0	0	0	0	7.48223e-05	0.000171262	0	0	5.63793e-05	7.22804e-05	0	0
ASV_iak_rbn	Bacteroidota	Bacteroidia	Bacteroidales	Tannerellaceae	Parabacteroides	0	0	0	0.000207922	0	0	0	0	0	0	0	0	0	0	0	0	0	0	0	0	0	0	0	0	0	0	0	0	0	0	0	0	0	0	0	0	0	0	0	0	0	0	7.04573e-05	0
ASV_ial_yje	Firmicutes	Clostridia	Oscillospirales	Oscillospiraceae	Colidextribacter	0.000309598	0.000470976	0.00014341	0	0.000327511	0	9.20726e-05	0.000358359	0.000168124	0.000967203	0.000602289	0.000703928	0	0.00010017	0.000348675	0.000408789	0.000380409	0	0.000150546	0.000336022	0.000238464	9.7012e-05	0.000147504	0.000264807	0.000236836	0.000294204	0.000881154	0.000345383	0.000301508	0.000427259	0.000258331	0.000222124	0.00507042	0.00515811	0.0052691	0.00441215	0.00381594	0.00422447	0.00394796	0.00332949	0.00389017	0.00527647	0.00422744	0.00494051
ASV_ica_qp9	Firmicutes	Firmicutes_unclassified	Firmicutes_unclassified	Firmicutes_unclassified	Firmicutes_unclassified	0	0	0	0	0	0	0	0	0	0	0	0	0	0	0	0	0	0	0	0	0	0	0	0	0	0	0	0	0	0	0	0	0	0	0	0	0	0	0	0	0	0	0	0
ASV_ien_qys	Firmicutes	Clostridia	Oscillospirales	Ruminococcaceae	Negativibacillus	0	0	0	0	0	0	0	0	0	0	0	0	0	0	0	0	0	0	0	0	0	0	0	0	0	0	0	0	0	0	0	0	0	0.000112133	0.000188182	0	0	0	0	0	0	0	0	0
ASV_iet_ing	Bacteroidota	Bacteroidia	Bacteroidales	Tannerellaceae	Parabacteroides	0.000309598	0.000235488	0.00014341	0.000207922	0.000545852	0.000492449	0.000184145	0	0.000168124	8.79275e-05	0.000200763	0	0	0	0.000174338	0.000102197	0.00104612	0.000302572	7.52729e-05	0.000336022	0.000596161	9.7012e-05	0.000295007	8.8269e-05	0.000473672	7.3551e-05	0	0	0.000201005	0	8.61104e-05	0.000111062	0.00056338	0.000112133	0.000752729	0.000259538	0.000598578	0.000627961	0.000538358	0.000256115	0.000620173	0	0.000140915	0.000208754
ASV_iey_ifw	Bacteroidota	Bacteroidia	Bacteroidales	Bacteroidaceae	Bacteroides	0	0	0	0	0	0	0	0	0	0	0	0	0	0	0	0	0	0	0	0	0	0	0	0	0	0	0	0	0	0	0	0	0	0	0	0	0	0	0	6.40287e-05	0	0	0	0
ASV_iff_0a7	Firmicutes	Clostridia	Lachnospirales	Lachnospiraceae	Lachnospiraceae_unclassified	0.000412797	0.000353232	0.000860462	0.000935648	0.0010917	0.00123112	9.20726e-05	0.000179179	0.000420309	8.79275e-05	0.000100381	0.000422357	0.000272517	0.000200341	0.000348675	0.000306592	0.000285307	0.000907716	0.000677456	0.000560036	0.000119232	0.000679084	0.000516262	0.002295	0.00181574	0.00147102	0.000220289	0.000230256	0.000201005	0.000640889	0.00215276	0.00122168	0.000112676	0.000224266	0	0	0.000149645	0	0	0	0	0	0	0
ASV_ii9_hig	Firmicutes	Clostridia	Lachnospirales	Lachnospiraceae	Blautia	0	0	0	0	0	0	0	0	0	0	0	0	0	0.00010017	0	0	0	0	0	0	0	0	0	0	0	0	0	0	0	0	0	0	0	0	0	0	0	0	0	0	0	0	0	0
ASV_iih_qfh	Firmicutes	Firmicutes_unclassified	Firmicutes_unclassified	Firmicutes_unclassified	Firmicutes_unclassified	0	0	0	0	0	0	0	0	0	0	0	0	0	0	0	0	0	0	0	0	0	0	0	0	0	0	0	0	0	0	0	0	0	0	0	0	0	0	0	0	0	0	0	0
ASV_iin_i5f	Firmicutes	Clostridia	Oscillospirales	Oscillospiraceae	NK4A214 group	0.000206398	0.000706464	0.000717051	0	0.00010917	0	9.20726e-05	0.000179179	0.000336247	0	0	0.000140786	0.000272517	0.00010017	0.000174338	0.000102197	0	0	0	0.000112007	0.000238464	9.7012e-05	0.000147504	8.8269e-05	0	0	0.000110144	0.000230256	0	0.00021363	0	0.000333185	0	0	0.000188182	0	0.000149645	0	0	0	0.000112759	0	0	0
ASV_iio_wlz	Firmicutes	Clostridia	Oscillospirales	Ruminococcaceae	Faecalibacterium	0	0	0	0	0	0	0	0	0	0	0	0	0	0	0	0	0	0	0	0	0	0	0	0	0	0	0	0	0	0	0	0	0	0	0	0	0	0	0	0	5.63793e-05	0	0	0
ASV_iiv_sje	Bacteroidota	Bacteroidia	Bacteroidales	Bacteroidaceae	Bacteroides	0	0	0	0	0	0	0	0	0	8.79275e-05	0	0	0	0	0	0	0	0	0	0	0	0	0	0	0	0	0	0	0	0	0	0	0	0	0	0	0	0	0	0	0	0	0	0
ASV_ijp_a7s	Bacteroidota	Bacteroidia	Bacteroidales	Tannerellaceae	Parabacteroides	0	0	0	0	0	0	0	0	0	0	0	0	0	0	0	0	0	0	0	0	0	0	0	0	0	0	0	0	0	0	0	0	0	0	0	0	0	0	0	0	0	0	0	0
ASV_iks_kd1	Firmicutes	Clostridia	Oscillospirales	Oscillospiraceae	UCG-005	0	0.000117744	0.000286821	0	0	0	0	0	8.40619e-05	0	0	0	0	0	0	0	9.51022e-05	0	0	0	0	0	0	8.8269e-05	0	0	0	0	0.000100503	0	0	0	0	0	0	0.000129769	0	0	0	0	0	0	0	6.95846e-05
ASV_iky_lni	Firmicutes	Clostridia	Christensenellales	Christensenellaceae	Christensenellaceae R-7 group	0.000206398	0.000235488	0	0.000103961	0.00010917	0	0.000276218	0.000179179	8.40619e-05	0.000175855	0	0	0.000136258	0	0	0	0	0	0	0.000112007	0.000119232	9.7012e-05	0	8.8269e-05	7.89453e-05	0	0.000110144	0	0.000201005	0	8.61104e-05	0	0	0	0	0	0	0	0	0	0	7.22804e-05	7.04573e-05	0
ASV_im3_z11	Firmicutes	Clostridia	Lachnospirales	Lachnospiraceae	[Eubacterium] xylanophilum group	0	0.000235488	0	0.000103961	0.000218341	0	0	0	8.40619e-05	0	0	0	0	0	0	0.000102197	0	0	0	0	0	0	0	0	0	0	0	0.000230256	0	0	0	0	0	0	0	0	0	0	0	0	0	0	0	0
ASV_inb_ek4	Firmicutes	Clostridia	Oscillospirales	Ruminococcaceae	Faecalibacterium	0.000619195	0.000941952	0.000573641	0	0.000327511	0.000410374	0.000552435	0.000895897	0.000420309	0.000527565	0.0011042	0.000844714	0	0.000400681	0.000174338	0	0.000285307	0.000302572	0.000225819	0.000224014	0.000834625	0.000291036	0.000147504	0.000264807	0.000157891	0.000147102	0.00110144	0.000345383	0.000703518	0.000640889	0.000258331	0.000222124	0.00157746	0.00168199	0.00207	0.0020763	0.000748223	0.00154136	0.0013459	0.000768344	0.00084569	0.000650524	0.00169097	0.00104377
ASV_ipf_9or	Bacteroidota	Bacteroidia	Bacteroidales	Bacteroidales_unclassified	Bacteroidales_unclassified	0	0	0	0	0	0	0	0	0	0	0	0	0	0	0	0	0	0	0	0	0	0	0	0	0	0	0	0	0	0	0	0	0	0	0	0.000129769	0	0	0	0	0	0	0	6.95846e-05
ASV_ipf_d80	Firmicutes	Clostridia	Lachnospirales	Lachnospiraceae	Agathobacter	0	0	0	0	0	0	0	0	0	0	0	0	0	0	0	0	0	0	0	0	0.000119232	0	0	0	0	0	0	0	0	0	0	0	0	0	0	0	0	0	0	0	0	0	0	0
ASV_iq1_sq3	Firmicutes	Clostridia	Lachnospirales	Lachnospiraceae	Lachnospiraceae NK4A136 group	0.00423117	0.00459202	0.005593	0.00353467	0.00338428	0.00311884	0.00497192	0.00537538	0.00546402	0.00175855	0.00260992	0.00239335	0.00231639	0.00190324	0.00409693	0.00419009	0.0043747	0.00378215	0.00218291	0.00179211	0.00250388	0.00135817	0.00236006	0.00264807	0.00268414	0.0034569	0.00495649	0.00322358	0.0039196	0.00299081	0.00370275	0.00466459	0.00101408	0.00134559	0.000940911	0.000908383	0.000748223	0.00108466	0.000538358	0.00096043	0.000902069	0.00115649	0.000634115	0.0009046
ASV_iq4_8xq	Firmicutes	Clostridia	Oscillospirales	Oscillospiraceae	Oscillospiraceae_unclassified	0	0.000235488	0	0.000103961	0	0	9.20726e-05	0	0	0	0	0	0	0	0	0.000102197	9.51022e-05	0	0	0	0	0	0	0	0	0	0	0.000115128	0	0	0	0	0.000338028	0.000224266	0.000564546	0.00103815	0.000299289	0.000342524	8.97263e-05	0.000512229	0.000507414	0.000433683	0.000422744	0.000347923
ASV_iqh_ocz	Firmicutes	Clostridia	Lachnospirales	Lachnospiraceae	Anaerostipes	0	0	0	0	0	0	9.20726e-05	0	0	0	0	0	0	0	0	0	0	0	0	0	0	0	0	0	0	0	0	0	0	0	0	0	0	0	0	0	0	0	0	0	0	0	0	0
ASV_irw_dc1	Firmicutes	Clostridia	Oscillospirales	UCG-010	UCG-010_unclassified	0.000103199	0.000470976	0.00014341	0.000103961	0	0	0.000644508	0.000358359	8.40619e-05	0	0	0.000140786	0	0.00010017	0	0.000204394	0	0	0	0	0	0	7.37518e-05	0.000264807	0.000157891	0	0.000110144	0.000230256	0	0	0	0	0.000112676	0	0	0	0	0	0	0	5.63793e-05	7.22804e-05	0	0
ASV_iw9_dxz	Firmicutes	Clostridia	Lachnospirales	Lachnospiraceae	Lachnospiraceae ND3007 group	0.000309598	0	0.00014341	0	0	0.00016415	0.000184145	0.000179179	0.000168124	0.000263783	0.000100381	0.000140786	0	0.00010017	0.000348675	0	9.51022e-05	0	0	0	0	9.7012e-05	0	8.8269e-05	0.000157891	7.3551e-05	0.000220289	0.000345383	0.000301508	0	0	0	0	0	0	0	0	0.000114175	8.97263e-05	0	0	7.22804e-05	7.04573e-05	6.95846e-05
ASV_iwa_xbe	Bacteroidota	Bacteroidia	Bacteroidales	Marinifilaceae	Butyricimonas	0.000103199	0.000117744	0.000286821	0	0	8.20749e-05	0	0	0.000168124	8.79275e-05	0	0.000140786	0.000136258	0.000200341	8.71688e-05	0.000102197	9.51022e-05	0	0	0	0.000119232	0	0	0	0	0	0	0	0	0	0	0	0	0.000112133	0	0	7.48223e-05	5.70874e-05	0	0.000192086	0	0.000144561	7.04573e-05	0
ASV_iwg_9to	Proteobacteria	Gammaproteobacteria	Burkholderiales	Sutterellaceae	Sutterella	0.000309598	0	0.00014341	0.000103961	0	8.20749e-05	0	0	8.40619e-05	0.000791348	0.000602289	0.000422357	0	0.00010017	0.000523013	0.000204394	9.51022e-05	0.000302572	0	0	0	0	0	8.8269e-05	7.89453e-05	0	0.000110144	0	0	0	0	0.000111062	0.000225352	0.000112133	0	0.000389307	0.000224467	0.000399612	0.000358905	0.000448201	0.000225517	0.000144561	0.000986402	0.000695846
ASV_iwy_rb0	Actinobacteriota	Actinobacteria	Bifidobacteriales	Bifidobacteriaceae	Bifidobacterium	0.00309598	0.00365006	0.00788757	0.00873272	0.00720524	0.0107518	0.00285425	0.00286687	0.00386685	0.00202233	0.00190725	0.00323807	0.000681292	0.000701192	0.00828103	0.00541645	0.0084641	0.00786687	0.00316146	0.00436828	0.016454	0.00271634	0.0022863	0.00820902	0.0092366	0.00485437	0.00077101	0.000690767	0.000603015	0.00640889	0.00258331	0.016215	0.00056338	0.00134559	0.00225819	0.000908383	0.00127198	0.00199806	0.00143562	0.00185683	0.00140948	0.00122877	0.0014796	0.00167003
ASV_ix9_6o4	Firmicutes	Bacilli	RF39	RF39_unclassified	RF39_unclassified	0	0	0	0	0	0	0	0	0	0	0	0	0	0	0	0	0	0	0	0	0	9.7012e-05	0	0	0	0	0	0.000115128	0	0	0	0	0	0	0	0	0	0	0	0	5.63793e-05	0	0	0
ASV_ixl_bx4	Firmicutes	Clostridia	Oscillospirales	Ruminococcaceae	Subdoligranulum	0	0.000117744	0	0	0	0	9.20726e-05	0	0	0	0	0	0	0	0	0	0	0	0	0	0	0	0	0	0	0	0	0	0	0	0	0	0	0	0	0	0	0	0	0	0	0	0	0
ASV_ixo_0kg	Bacteroidota	Bacteroidia	Bacteroidales	Bacteroidaceae	Bacteroides	0	0	0	0	0	0	0	0	0	0	0	0	0	0	0	0	0	0	0	0	0	0	0	0	0	0	0	0	0	0	0	0	0	0	0	0	0	0	0	0	0	0	0	0
ASV_iy8_45w	Firmicutes	Clostridia	Oscillospirales	Oscillospiraceae	Oscillospiraceae_unclassified	0	0	0	0	0	0	0	0	8.40619e-05	0	0.000100381	0	0	0	8.71688e-05	0.000102197	0	0.000151286	0	0	0.000119232	0	0	0	0	0	0	0	0	0	0	0	0.000112676	0	0	0.000129769	7.48223e-05	5.70874e-05	0	6.40287e-05	5.63793e-05	0	0	6.95846e-05
ASV_iyn_6tn	Firmicutes	Clostridia	Oscillospirales	Ruminococcaceae	Faecalibacterium	0	0	0	0	0	0	0	0	0	0	0	0	0	0	0	0	0	0	0	0	0	0	0	0	0	0	0	0	0	0	0	0	0.000112676	0	0	0	0	0	0	0	0	0	0	0
ASV_izr_fga	Firmicutes	Clostridia	Clostridiales	Clostridiaceae	Clostridium sensu stricto 1	0.000619195	0.00117744	0.00100387	0.0175694	0.0199782	0.0201904	0.00073658	0.00107508	0.000672495	0.0015827	0.00260992	0.00183021	0.000681292	0.000701192	0.0136855	0.0159428	0.0171184	0.0223903	0.0381633	0.0380824	0.0144271	0.0273574	0.0374659	0.0266573	0.0266835	0.0355987	0.00143188	0.00184204	0.00160804	0.0117496	0.0136916	0.00799645	0.00056338	0.00100919	0.000564546	0.00142746	0.00112233	0.00119884	0.00152535	0.000896402	0.0019169	0.00173473	0.0019728	0.00208754
ASV_j0c_bx1	Actinobacteriota	Coriobacteriia	Coriobacteriales	Eggerthellaceae	uncultured	0	0	0	0	0	0	0	0	0	0	0	0	0	0	0	0	0	0	0	0	0	0	0	0	0	0	0	0	0	0	0	0	0	0	0	0	0	0	8.97263e-05	0	5.63793e-05	0	0	0
ASV_j1j_iya	Bacteroidota	Bacteroidia	Bacteroidales	Bacteroidaceae	Bacteroides	0	0	0	0	0	0	0	0	0	0	0	0	0	0	0	0	0	0	0	0	0.000119232	0	0	0	0	0	0	0	0	0	0	0	0	0	0	0	0	0	0	0	0	0	0	0
ASV_j2h_9tk	Firmicutes	Clostridia	Oscillospirales	Oscillospiraceae	Flavonifractor	0.000515996	0.000470976	0.000717051	0.000207922	0	0.00016415	0.00036829	0.000716717	0.000336247	8.79275e-05	0.000200763	0.000140786	0.000136258	0.00010017	0.000174338	0	0.000285307	0	0.000150546	0	0.000119232	9.7012e-05	0	0	7.89453e-05	0	0	0.000115128	0	0	0	0	0.000450704	0.000448531	0.000376364	0.000908383	0.000598578	0.000913398	0.000807537	0.000576258	0.000676552	0.00115649	0.000422744	0.000556677
ASV_j3m_g9g	Firmicutes	Clostridia	Lachnospirales	Lachnospiraceae	Lachnospiraceae_unclassified	0	0	0	0	0	0	0	0	0	0	0	0	0	0	0	0	0	0	0	0	0.000119232	0	0	0	0	0	0	0	0	0	0	0	0	0	0	0	0	0	0	0	0	0	0	0
ASV_j4u_eky	Firmicutes	Clostridia	Oscillospirales	Ruminococcaceae	Ruminococcaceae_unclassified	0	0	0	0	0	8.20749e-05	9.20726e-05	0.000179179	0	0	0	0	0	0	0	0	0	0	0	0	0.000119232	0	0	0	0	0	0	0	0	0	0	0	0	0	0.000188182	0	0	0	0	0	0	0	0	0
ASV_j6g_1ea	Firmicutes	Clostridia	Lachnospirales	Lachnospiraceae	Frisingicoccus	0	0	0	0.000311883	0.00010917	0.00016415	9.20726e-05	0	0	8.79275e-05	0.000200763	0	0	0	8.71688e-05	0	0	0.000151286	7.52729e-05	0.000112007	0.000357696	9.7012e-05	0	0.000353076	7.89453e-05	7.3551e-05	0.000330433	0.000230256	0	0	0	0.000111062	0	0	0.000188182	0	0	0.000171262	0	0	0.000112759	7.22804e-05	0.000211372	0
ASV_j7z_dmj	Firmicutes	Clostridia	Peptostreptococcales-Tissierellales	Peptostreptococcaceae	Romboutsia	0	0	0	0	0	0	0	0	0	0	0	0	0	0	0	0	0	0	0	0	0	0	0	0	0	0	0	0	0	0	0	0	0	0	0	0.000129769	0	0	0	0	0	0	0	0
ASV_j86_bu6	Bacteroidota	Bacteroidia	Bacteroidales	Prevotellaceae	Prevotella_9	0	0.000235488	0.00014341	0	0	0	9.20726e-05	0	0	8.79275e-05	0	0	0	0.00010017	8.71688e-05	0	9.51022e-05	0.000151286	7.52729e-05	0	0	0.000194024	0	0	7.89453e-05	0	0	0	0	0	0	0	0	0	0	0	0	0	8.97263e-05	6.40287e-05	5.63793e-05	7.22804e-05	0	0
ASV_j8k_9i6	Firmicutes	Clostridia	Peptostreptococcales-Tissierellales	Anaerovoracaceae	[Eubacterium] brachy group	0	0	0	0	0	8.20749e-05	0	0	0	0	0	0	0	0	0	0	0	0	0	0	0	0	0	0	0	0	0	0	0	0	0	0	0	0	0	0	0	5.70874e-05	0	0	0	0	0	6.95846e-05
ASV_ja8_s4f	Firmicutes	Clostridia	Oscillospirales	[Eubacterium] coprostanoligenes group	[Eubacterium] coprostanoligenes group_unclassified	0.00268318	0.00435653	0.00344185	0.00114357	0.000873362	0.00155942	0.00386705	0.00358359	0.00319435	0.000263783	0.000501907	0	0.000953808	0.000901533	0.000348675	0.000102197	0.000570613	0.00075643	0.000225819	0.000448029	0.000596161	0.00097012	0.000368759	0.000176538	0.000552617	0.000441306	0.00187245	0.00195717	0.00170854	0.000427259	0.000258331	0.000555309	0.000450704	0.000112133	0.000564546	0.000519076	0.000299289	0.000114175	0.000179453	0.000192086	0.000225517	0.000650524	0.000140915	0.000417507
ASV_jcb_pt0	Firmicutes	Clostridia	Eubacteriales	Anaerofustaceae	Anaerofustis	0	0	0	0	0	0	9.20726e-05	0	8.40619e-05	8.79275e-05	0	0	0	0	8.71688e-05	0	0	0	7.52729e-05	0	0	0	7.37518e-05	0	0	0	0.000110144	0	0	0	0	0	0	0	0	0	7.48223e-05	0	0	0	0	0	0	0
ASV_jci_rii	Firmicutes	Clostridia	Lachnospirales	Lachnospiraceae	[Eubacterium] hallii group	0	0	0	0	0	0	0	0	0	0	0	0	0	0	0	0	0	0	0	0	0	0	0	0	0	0	0	0	0	0	0	0	0	0	0	0	0	0	0	0	0	0	0	6.95846e-05
ASV_jee_dfb	Firmicutes	Clostridia	Oscillospirales	Butyricicoccaceae	Butyricicoccus	0	0	0	0	0	0	0	0	0	0	0	0	0	0	0	0	0	0	0	0	0	0	0	0	0	0	0	0	0	0	0	0.000111062	0	0	0	0	0	5.70874e-05	0	0	0	0	0	6.95846e-05
ASV_jem_yj1	Firmicutes	Clostridia	Lachnospirales	Lachnospiraceae	Lachnospiraceae_unclassified	0	0	0	0	0	0	9.20726e-05	0	0	0	0.000100381	0	0	0	8.71688e-05	0	0	0	7.52729e-05	0	0	0	0	0	0	0	0	0	0	0	0	0	0	0	0.000188182	0	7.48223e-05	0	0	0	0	0	0	6.95846e-05
ASV_jh4_d40	Firmicutes	Clostridia	Oscillospirales	Ruminococcaceae	Faecalibacterium	0.00196078	0.00141293	0.00172092	0.00103961	0.0010917	0.0016415	0.00147316	0.00143343	0.0010928	0.00131891	0.000903433	0.00126707	0.00109007	0.000701192	0.00148187	0.000510986	0.00152164	0.000453858	0.000677456	0.00078405	0.00107309	0.000582072	0.00118003	0.0011475	0.000789453	0.000882613	0.000881154	0.00161179	0.00120603	0.00128178	0.00137777	0.000999556	0.00135211	0.00134559	0.00112909	0.00116792	0.000598578	0.00102757	0.00125617	0.00140863	0.000620173	0.00122877	0.000704573	0.00104377
ASV_jhl_q2w	Firmicutes	Clostridia	Oscillospirales	Ruminococcaceae	Ruminococcus	0.00536636	0.00718239	0.00817439	0.00124753	0.00305677	0.0022981	0.00690544	0.00645046	0.00386685	0.000967203	0.00150572	0.000844714	0.00408775	0.00300511	0.0013947	0.00214614	0.00190204	0.00121029	0.00158073	0.00268817	0.00226541	0.00174622	0.0022863	0.00167711	0.00228941	0.00139747	0.00892169	0.0148515	0.0138693	0.00277718	0.00198054	0.00255442	0.000676056	0.000784929	0.00169364	0.000908383	0.000374111	0.000456699	0.000717811	0.00121655	0.00084569	0.000505963	0.000986402	0.000974184
ASV_jin_da2	Bacteroidota	Bacteroidia	Bacteroidales	Bacteroidaceae	Bacteroides	0	0	0	0	0	0	0	0	8.40619e-05	0	0	0	0	0	0	0	0	0	0	0	0	0	0	0	0	0	0	0	0	0	0	0	0	0	0	0	0	0	0	0	0	0	0	0
ASV_jk7_vwz	Firmicutes	Clostridia	Lachnospirales	Lachnospiraceae	Lachnospiraceae_unclassified	0	0	0	0.000207922	0.00010917	8.20749e-05	0	0	0	0	0	0.000422357	0	0	8.71688e-05	0	0	0.000151286	7.52729e-05	0.000224014	0	0	0	8.8269e-05	0	7.3551e-05	0	0	0	0	0	0.000111062	0	0.000336398	0.000188182	0	0	5.70874e-05	8.97263e-05	6.40287e-05	0	0	0	6.95846e-05
ASV_jm6_lyt	Firmicutes	Clostridia	Lachnospirales	Lachnospiraceae	Lachnospiraceae_unclassified	0	0	0	0	0	0	0	0	0	0	0	0.000140786	0	0	0	0	0	0	0	0	0	0	0	0	0	0	0	0	0	0	0	0	0	0	0	0	0	0	0	0	0	7.22804e-05	0	0
ASV_jne_t65	Firmicutes	Clostridia	Oscillospirales	Oscillospiraceae	Oscillospiraceae_unclassified	0	0	0	0	0	0	0	0	0	0	0	0	0	0	0	0	0	0	0	0	0	0	0	0	0	0	0	0	0	0	0	0	0.000112676	0	0	0	0	0	0	0	0	0	0	0
ASV_jng_9x5	Firmicutes	Clostridia	Oscillospirales	Ruminococcaceae	Faecalibacterium	0	0	0	0	0	0	0	0	0	0	0	0	0	0	0	0	0	0	0	0	0	0	0	0	0	0	0	0	0	0	0	0	0	0	0	0	0	0	0	0	0	7.22804e-05	0	0
ASV_jor_vxp	Firmicutes	Bacilli	Lactobacillales	Streptococcaceae	Streptococcus	0	0	0	0	0	0	0	0	0	0	0	0	0	0	0	0	0	0	0	0	0	0	0	0	0	0	0	0	0	0	0	0.000111062	0	0	0	0	0	0	0	0	0	0	0	0
ASV_jow_e7y	Firmicutes	Clostridia	Clostridia UCG-014	Clostridia UCG-014_unclassified	Clostridia UCG-014_unclassified	0	0.000235488	0.00014341	0.000207922	0	0	9.20726e-05	0.000537538	0.000168124	8.79275e-05	0	0	0	0	8.71688e-05	0.000102197	0	0	7.52729e-05	0.000224014	0.000119232	0.000388048	0.000295007	0.000353076	0	0.000220653	0.000110144	0	0.000100503	0.000427259	0.000516662	0.000111062	0	0	0.000188182	0.000259538	0	5.70874e-05	0	0	0	0	0	0
ASV_jpi_eoq	Firmicutes	Clostridia	Lachnospirales	Lachnospiraceae	Lachnospiraceae_unclassified	0	0	0	0	0	0	0	0	0	0	0	0	0	0	0	0	0	0	0	0	0	0	0	0	0	0	0	0	0	0	0	0	0	0	0	0	0	0	0	0	0	0	0	0
ASV_jpq_8iw	Firmicutes	Clostridia	Clostridia vadinBB60 group	Clostridia vadinBB60 group_unclassified	Clostridia vadinBB60 group_unclassified	0.000206398	0	0	0	0.00010917	0	0	0	0	0	0	0	0	0.00010017	0	0	0	0	0	0	0	0	0	0	0	0	0	0	0	0	0	0	0	0	0	0	7.48223e-05	0	0	0	0	0	0	0
ASV_jqj_t1z	Firmicutes	Negativicutes	Veillonellales-Selenomonadales	Veillonellaceae	Veillonella	0	0	0.00014341	0	0.00010917	0	0.000276218	0	8.40619e-05	0.000175855	0	0.000281571	0	0	0	0	0	0.000151286	0	0	0.000238464	0	7.37518e-05	0	0	0	0	0.000115128	0	0	8.61104e-05	0	0.000225352	0.000336398	0	0	0	0.000171262	8.97263e-05	0.000128057	0.000112759	0.000361402	7.04573e-05	6.95846e-05
ASV_jsd_ek8	Firmicutes	Clostridia	Oscillospirales	Ruminococcaceae	Faecalibacterium	0	0	0	0	0	0	0	0	0	0	0.000100381	0	0	0	0	0	0	0	0	0	0	0	0	0	0	0	0	0	0	0	0	0	0	0	0	0	0	0	0	0	0	0	0	0
ASV_jte_gh8	Firmicutes	Clostridia	Clostridia_unclassified	Clostridia_unclassified	Clostridia_unclassified	0	0	0	0	0	0	0	0	0	0	0	0	0	0	0	0	0	0	0	0	0	0	0	0	0	0	0	0	0	0	0	0	0	0.000112133	0	0	0	5.70874e-05	0	0	0	7.22804e-05	0	0
ASV_jts_m7g	Firmicutes	Clostridia	Oscillospirales	Oscillospiraceae	UCG-002	0	0	0	0	0	0	0	0	0	0	0	0	0	0	0	0	0	0	0	0	0	0	0	0	0	0	0	0	0	0	0	0	0	0	0	0	0	5.70874e-05	0	0	0	0	0	0
ASV_jui_zjx	Firmicutes	Clostridia	Oscillospirales	Oscillospirales_unclassified	Oscillospirales_unclassified	0	0	0	0	0	0	0	0	8.40619e-05	0	0	0	0	0	0	0	0	0	0	0	0	0	0	0	0	0	0	0	0	0	0	0	0	0	0	0	0	0	0	0	0	0	0	0
ASV_jvb_dot	Firmicutes	Clostridia	Oscillospirales	Ruminococcaceae	Faecalibacterium	0.000309598	0.00058872	0.00014341	0.000207922	0.000218341	0.00016415	0.000460363	0	0.000168124	0.000263783	0.00070267	0.000422357	0.000136258	0.00010017	0.000261506	0.000102197	0.000190204	0.000151286	0	0.000112007	0.000357696	9.7012e-05	7.37518e-05	8.8269e-05	0.000157891	0.000220653	0	0.000345383	0	0	0.000172221	0.000333185	0.000225352	0.000112133	0	0.000129769	0.000374111	0.00022835	0.000269179	0.000384172	0.000112759	0.000216841	0.000352286	0.000347923
ASV_jvu_4yq	Firmicutes	Clostridia	Lachnospirales	Lachnospiraceae	[Eubacterium] ventriosum group	0.000206398	0.00058872	0.000573641	0.000623765	0.00120087	0.000656599	0.000828653	0.000358359	0.000504371	0.000263783	0.000200763	0.000281571	0	0.00010017	0.00069735	0.000306592	0.000570613	0.00075643	0.00135491	0.000672043	0.000238464	0.000291036	0.000368759	0.000264807	0.000631562	0.00073551	0.000110144	0.000115128	0.00040201	0	0.00103332	0.00166593	0	0	0.000188182	0	0.000149645	0.00022835	0	0.000192086	5.63793e-05	0.000144561	7.04573e-05	0.000139169
ASV_jwl_317	Bacteroidota	Bacteroidia	Bacteroidales	Rikenellaceae	Alistipes	0	0	0	0	0	0	0	0	0	0	0	0	0	0	0	0	0	0	0	0	0	0	0	8.8269e-05	7.89453e-05	0	0	0	0	0	0	0	0	0	0	0	0	0	0	0	0	0	0	0
ASV_jxs_w1n	Firmicutes	Clostridia	Oscillospirales	Butyricicoccaceae	Butyricicoccus	0.00257998	0.00388555	0.00229456	0.00135149	0.000982533	0.000984898	0.00174938	0.00340441	0.00243779	0.00553944	0.00772937	0.00661692	0.000545033	0.000701192	0.000958856	0.000715381	0.00104612	0.000302572	0.000903274	0.00078405	0.00131155	0.00116414	0.00103252	0.000706152	0.000868398	0.00102971	0.00286375	0.00264794	0.00221106	0.00170904	0.00146388	0.00155486	0.00270423	0.00358825	0.00357546	0.0037633	0.00142162	0.00319689	0.00278152	0.00339352	0.00264983	0.00281894	0.00218418	0.00327048
ASV_jy3_r8e	Firmicutes	Bacilli	Lactobacillales	Lactobacillales_unclassified	Lactobacillales_unclassified	0	0	0	0	0	0	0	0	0	0	0.000100381	0	0	0	0	0	0	0	0	0	0	0	0	0	0	0	0	0	0	0	0	0	0	0	0	0	0	0	0	0	0	0	0	0
ASV_jz5_7l1	Firmicutes	Clostridia	Lachnospirales	Lachnospiraceae	uncultured	0	0	0.000286821	0	0	0	0	0	8.40619e-05	0	0	0.000140786	0	0	8.71688e-05	0	0	0	0	0	0.000119232	0	0	0	0	7.3551e-05	0	0.000115128	0.000201005	0	8.61104e-05	0	0	0	0	0	0	5.70874e-05	0	0	5.63793e-05	0	0.000140915	0
ASV_jzy_vik	Bacteroidota	Bacteroidia	Bacteroidales	Bacteroidaceae	Bacteroides	0	0	0	0	0	0	0	0	0	0	0	0	0	0	0	0	0	0	0	0	0	0	0	0	0	0	0	0	0	0	0	0	0	0	0	0.000129769	0	0	0	0	0	0	0	0
ASV_k1t_4ej	Firmicutes	Bacilli	Izemoplasmatales	Izemoplasmatales_unclassified	Izemoplasmatales_unclassified	0	0	0	0.000103961	0	0	0	0	0	0	0	0	0	0	0	0	0	0	0	0	0	0	0	0	0	7.3551e-05	0.000110144	0	0	0	0	0	0	0	0	0.000129769	0	5.70874e-05	0	0	5.63793e-05	0	0	0
ASV_k3p_vr6	Firmicutes	Clostridia	Oscillospirales	Ruminococcaceae	Faecalibacterium	0.0293086	0.0385023	0.0338448	0.0257823	0.0224891	0.0224064	0.0337906	0.0297438	0.0284129	0.021894	0.0177675	0.0194284	0.0155335	0.0154262	0.0114191	0.0123659	0.0129339	0.0121029	0.00933384	0.0106407	0.0233695	0.0102833	0.00885021	0.0149175	0.0153154	0.0120624	0.02291	0.0222197	0.0198995	0.0164495	0.0136054	0.0194358	0.027493	0.0232115	0.0238991	0.0310148	0.0337449	0.0283154	0.0367878	0.0317582	0.0308959	0.0353451	0.0327626	0.0324264
ASV_k3v_lx3	Firmicutes	Bacilli	Erysipelotrichales	Erysipelatoclostridiaceae	Erysipelatoclostridium	0.000825593	0.00058872	0.000860462	0.000727726	0.000982533	0.00147735	9.20726e-05	0	0.000252186	0.000439638	0.000903433	0.000563142	0.000136258	0.00010017	0.000523013	0.00112417	0.000951022	0.000907716	0.00203237	0.00168011	0.00143079	0.00116414	0.00265506	0.00220673	0.00126312	0.00161812	0.000440577	0.000115128	0.00040201	0.00234993	0.00172221	0.00133274	0.00056338	0.000448531	0.000940911	0.000648845	0.00104751	0.00125592	0.000628084	0.000768344	0.000958448	0.00151789	0.00077503	0.00076543
ASV_k6j_pg8	Bacteria_unclassified	Bacteria_unclassified	Bacteria_unclassified	Bacteria_unclassified	Bacteria_unclassified	0.000103199	0	0	0	0	0	0	0	0	0	0	0	0	0	0	0	0	0	0	0	0	0	0	0	0	0	0	0	0	0	0	0	0	0	0	0	0	0	0	0	0	0	0	0
ASV_k7w_dx0	Firmicutes	Clostridia	Lachnospirales	Lachnospiraceae	Lachnospiraceae_unclassified	0	0	0	0	0	0	0	0	0	0	0	0	0	0	0	0	0	0	0	0	0	0	0	0	0	0	0	0	0	0	0	0	0	0	0	0	0	0	0	0	0	0	0	0
ASV_k89_2to	Firmicutes	Clostridia	Lachnospirales	Lachnospiraceae	uncultured	0	0	0.000286821	0	0.000218341	8.20749e-05	9.20726e-05	0	0	8.79275e-05	0.000301144	0	0	0.00010017	0.000261506	0.000102197	0	0.000151286	0.000225819	0	0	0.000194024	7.37518e-05	0	7.89453e-05	0.000294204	0.000110144	0.000230256	0	0.00021363	0.000172221	0	0.000450704	0.000336398	0.000376364	0.000389307	0.000224467	0.00022835	8.97263e-05	0.000192086	0.000112759	0.000289122	0.000140915	6.95846e-05
ASV_k8b_c8k	Firmicutes	Clostridia	Clostridiales	Clostridiaceae	Clostridium sensu stricto 1	0	0	0	0.000207922	0	0.000410374	0	0	0	0	0.000100381	0	0	0	0.000261506	0.000204394	0.000190204	0.000453858	0.000903274	0.00078405	0.000119232	0.000776096	0.00125378	0.000617883	0.000473672	0.00073551	0.000110144	0	0	0	0.000172221	0.000222124	0	0	0	0.000129769	0	0	0	6.40287e-05	5.63793e-05	0	7.04573e-05	0
ASV_k99_h68	Firmicutes	Clostridia	Oscillospirales	Oscillospiraceae	UCG-005	0	0.000235488	0.000286821	0	0.00010917	8.20749e-05	0.000184145	0	0	8.79275e-05	0	0	0	0.00010017	0	0.000102197	0	0	0	0	0	0	0.000147504	0	7.89453e-05	7.3551e-05	0	0	0.000100503	0	0	0.000111062	0	0	0	0	0	0	0	0	0	0	0	0
ASV_k9o_dhg	Firmicutes	Clostridia	Oscillospirales	Ruminococcaceae	Ruminococcus	0.0118679	0.0110679	0.0107558	0.00363863	0.00283843	0.00385752	0.00957555	0.00842143	0.00823806	0.000615493	0.000501907	0.000703928	0.00258891	0.00300511	0.00383543	0.00429228	0.00256776	0.00242057	0.00270982	0.00291219	0.00190771	0.00232829	0.00132753	0.00264807	0.00252625	0.00294204	0.00616808	0.011743	0.00974874	0.00277718	0.00335831	0.00188805	0.00056338	0.000560664	0.000940911	0.000519076	0.000448934	0.000285437	0.000628084	0.000768344	0.000902069	0.000578244	0.000422744	0.000695846
ASV_ka4_m34	Bacteroidota	Bacteroidia	Bacteroidales	Marinifilaceae	Odoribacter	0.00134159	0.000706464	0.00100387	0.000415844	0.000327511	0.000820749	0.00138109	0.00215015	0.00193342	0.000175855	0.000401526	0	0.000408775	0.00010017	0.0013947	0.000306592	0.000285307	0.000151286	7.52729e-05	0.000336022	0.000834625	0.000291036	0.000221255	8.8269e-05	0.000394726	0.000147102	0.000220289	0	0.000201005	0.00021363	8.61104e-05	0.000111062	0.00123944	0.00179412	0.000752729	0.00181677	0.00097269	0.00125592	0.000807537	0.000896402	0.0013531	0.000795085	0.000986402	0.00132211
ASV_kb9_0tw	Firmicutes	Clostridia	Lachnospirales	Lachnospiraceae	Lachnospiraceae_unclassified	0	0	0	0	0	0	0	0	0	0	0	0	0	0	0	0	9.51022e-05	0	0	0	0	0	0	0	0	0	0	0	0	0	0	0	0	0	0	0	0	0	0	0	0	0	0	0
ASV_kcq_x2i	Firmicutes	Clostridia	Lachnospirales	Lachnospiraceae	Anaerostipes	0	0	0	0	0	0	0	0	0	0	0	0	0	0	0	0	0	0	0	0	0	0	0	0	0	0	0	0	0	0	0	0	0	0	0	0	0	0	0	0	0	0	0	0
ASV_khh_814	Firmicutes	Clostridia	Oscillospirales	Oscillospiraceae	UCG-003	0.000206398	0.000235488	0.000573641	0.000207922	0.00010917	0.000492449	0.00073658	0.00107508	0.000252186	0.000175855	0.000401526	0.000281571	0.000408775	0.00010017	0.000348675	0.000613183	0.000570613	0.001059	0.000225819	0.000224014	0.00178848	0.000582072	0.000221255	0.000529614	0.000631562	0.000441306	0.000330433	0.000345383	0.000301508	0.000427259	0.000344442	0.000777432	0.00214085	0.00325185	0.00207	0.00194654	0.00142162	0.00165553	0.0017048	0.00140863	0.00152224	0.00173473	0.000845487	0.00194837
ASV_khs_q29	Firmicutes	Clostridia	Lachnospirales	Lachnospiraceae	Blautia	0.000309598	0.000470976	0.000286821	0.000103961	0.000218341	0.000246225	0.00036829	0	0.000336247	0.00035171	0.000200763	0.000281571	0	0	0.000348675	0	0.000190204	0.000302572	0.000150546	0.000112007	0.000357696	0.000388048	7.37518e-05	0.000264807	0.000236836	0.000147102	0.000220289	0.000805895	0.000100503	0	0.000344442	0	0.000225352	0.000224266	0	0.000259538	0.000224467	5.70874e-05	0.000179453	0.000128057	5.63793e-05	0.000144561	7.04573e-05	0
ASV_kio_orf	Firmicutes	Clostridia	Clostridia UCG-014	Clostridia UCG-014_unclassified	Clostridia UCG-014_unclassified	0	0.000117744	0	0	0	0	9.20726e-05	0.000179179	0	0	0	0	0.000136258	0	0.000174338	0	0	0	7.52729e-05	0	0.000238464	9.7012e-05	0	0	0	0	0.000110144	0	0.000100503	0.00021363	8.61104e-05	0	0	0.000112133	0	0	0	0	0	0	0.000112759	0	0	0.000139169
ASV_kja_zqk	Firmicutes	Clostridia	Christensenellales	Christensenellaceae	Christensenellaceae R-7 group	0.000103199	0.000117744	0.000286821	0.000103961	0	0	0	0	0	0	0	0	0.000136258	0	0	0	0	0.000151286	0	0	0	0	7.37518e-05	0	7.89453e-05	7.3551e-05	0.000110144	0	0	0	0	0	0	0	0	0	0	0	0	0	0	0	0	0
ASV_kjl_zj0	Firmicutes	Clostridia	Oscillospirales	Oscillospiraceae	UCG-002	0.000309598	0.000235488	0.000430231	0.000311883	0.00010917	0.00016415	0.00036829	0.000179179	0.000588433	0.000263783	0.000100381	0	0	0.000300511	0.000261506	0	9.51022e-05	0.000453858	0	0	0.000238464	9.7012e-05	0.000147504	0	7.89453e-05	0.000220653	0.000440577	0.000575639	0.000201005	0	0.000172221	0.000222124	0.000450704	0.000112133	0.00150546	0.000259538	0.000224467	0.000285437	0.000717811	0.000192086	0.000281897	0.000289122	0.000493201	0.000487092
ASV_kjm_5u2	Firmicutes	Clostridia	Lachnospirales	Lachnospiraceae	Lachnospiraceae_unclassified	0	0	0	0	0	0	0	0	0	0	0	0	0	0	0	0	0	0	0	0	0	0	0	0	0	0	0	0	0	0	0	0	0	0	0	0	0	0	0	0	0	0	7.04573e-05	0
ASV_kk1_i0k	Firmicutes	Clostridia	Lachnospirales	Lachnospiraceae	GCA-900066575	0.000103199	0.000117744	0	0.000207922	0.00010917	0	0	0	0.000168124	0	0.000100381	0.000140786	0	0.00010017	0	0	0	0.000151286	0	0.000224014	0	9.7012e-05	0	0	0	7.3551e-05	0	0	0	0	0	0.000111062	0	0	0	0	7.48223e-05	0	0	0	0	0	7.04573e-05	0
ASV_kkz_scm	Firmicutes	Clostridia	Clostridia_unclassified	Clostridia_unclassified	Clostridia_unclassified	0	0	0	0	0	0	0	0	0	0	0	0	0	0	0	0	0	0	0	0	0	0	0	0	0	0	0	0	0	0	0	0	0	0	0	0	0	5.70874e-05	0	0	0	0	0	0
ASV_km0_aws	Firmicutes	Clostridia	Oscillospirales	Oscillospirales_unclassified	Oscillospirales_unclassified	0	0	0	0	0	0	0	0	0	0	0	0	0	0	0	0	0	0	0	0	0	0	0	0	0	0	0	0	0	0	0	0	0	0	0	0	0	5.70874e-05	0	0	0	0	0	0
ASV_kmm_xek	Firmicutes	Clostridia	Clostridia vadinBB60 group	Clostridia vadinBB60 group_unclassified	Clostridia vadinBB60 group_unclassified	0.000515996	0.000235488	0.000430231	0.000103961	0.000218341	0.00016415	0.000276218	0.000537538	0.000252186	0.000175855	0.000100381	0	0.000136258	0	0.000261506	0	0.000190204	0	0	0	0	9.7012e-05	7.37518e-05	0.000264807	7.89453e-05	7.3551e-05	0.000110144	0.000115128	0	0.00021363	0	0	0	0	0.000188182	0.000129769	0	0	0	6.40287e-05	0	0	0	0.000208754
ASV_kmw_a2z	Firmicutes	Clostridia	Lachnospirales	Lachnospiraceae	[Eubacterium] hallii group	0.00227038	0.00270811	0.00315503	0.000831687	0.00152838	0.000738674	0.00184145	0.000716717	0.0010928	0.00193441	0.00401526	0.00239335	0.00081755	0.000901533	0.0013947	0.00153296	0.00199715	0.002118	0.00173128	0.00100806	0.00190771	0.00184323	0.00191755	0.00273634	0.00197363	0.00279494	0.00176231	0.00299332	0.00241206	0.00427259	0.00189443	0.00288761	0.000788732	0.000448531	0.000376364	0.000389307	0.000224467	0.000114175	0.00098699	0.000448201	0.000225517	0.000361402	0.000704573	0.000347923
ASV_kn3_su4	Verrucomicrobiota	Verrucomicrobiae	Verrucomicrobiales	Akkermansiaceae	Akkermansia	0.0142415	0.00447427	0.00674028	0.00218318	0.000436681	0.00434997	0.0104963	0.00662964	0.0128615	0.00263783	0.00210801	0.00225257	0.00367898	0.00260443	0.00305091	0.00316811	0.00237756	0.00347958	0.000602183	0.000560036	0.00262311	0.000679084	0.00140128	0.0011475	0.00260519	0.00125037	0.00286375	0.000460511	0.000904523	0.00128178	0.000861104	0.00299867	0.00214085	0.00156986	0.00244637	0.00272515	0.00246914	0.00291146	0.00197398	0.00256115	0.00259345	0.00224069	0.00436835	0.00278338
ASV_kod_klq	Bacteroidota	Bacteroidia	Bacteroidales	Rikenellaceae	Alistipes	0	0	0	0	0	0	0	0	0	0	0	0	0	0	0	0	0.000190204	0	0	0	0	0	0	0	0	0	0	0	0	0	0	0	0	0	0	0	0	0	0	0	0	0	0	0
ASV_kps_319	Firmicutes	Bacilli	Lactobacillales	Streptococcaceae	Streptococcus	0	0	0	0	0	0	0	0	0	0	0	0	0	0	0	0	0	0	0	0	0	0	0	0	0	0	0	0	0	0	0	0	0	0	0	0	0	0	0	0	0	0	0	0
ASV_kq5_u1h	Firmicutes	Clostridia	Lachnospirales	Lachnospiraceae	Lachnoclostridium	0	0	0	0	0	0	0	0	0	0	0	0	0	0	0	0	0	0	0	0	0	0	0	0	0	0	0	0	0	0	0	0	0	0.000112133	0	0	0	0	0	0	0	0	0	0
ASV_kre_aut	Firmicutes	Clostridia	Lachnospirales	Lachnospiraceae	Lachnospiraceae NK4A136 group	0.000825593	0.000941952	0.000286821	0.000415844	0	0.000328299	0.000460363	0	0.000420309	0.000527565	0.000401526	0.000563142	0.000136258	0.000200341	0.000348675	0.000510986	0.000760818	0.000453858	7.52729e-05	0	0.000834625	9.7012e-05	0.000221255	0.000264807	0.000236836	0.000220653	0.000660866	0.000230256	0.000904523	0.00021363	0.000430552	0.000888494	0.00056338	0.000672797	0.000188182	0.000389307	0.000299289	0.000627961	0.000179453	0.000256115	0.000281897	0.000361402	0.000140915	0.000208754
ASV_kru_r2k	Firmicutes	Clostridia	Lachnospirales	Lachnospiraceae	Lachnospiraceae_unclassified	0	0	0	0	0	0	0	0	0	0	0	0	0	0	0	0	0	0	0	0	0	0	0	0	0	0	0	0	0	0	0	0	0	0	0	0	0	0	0	0	0	0	0	0
ASV_ksg_czc	Firmicutes	Bacilli	Erysipelotrichales	Erysipelatoclostridiaceae	Erysipelatoclostridium	0.000103199	0.000117744	0.000286821	0.000623765	0.000982533	0.00106697	9.20726e-05	0	0	0.000175855	0.000401526	0.000422357	0	0	0.00069735	0.000613183	0.000951022	0.000907716	0.00158073	0.00100806	0.00166925	0.00116414	0.00162254	0.0025598	0.00126312	0.00161812	0.000220289	0.000230256	0.000100503	0.00149541	0.00180832	0.00277654	0.000450704	0.000784929	0.000376364	0.000908383	0.000598578	0.000970486	0.00098699	0.000704316	0.00152224	0.00130105	0.00140915	0.000626261
ASV_ksu_i5k	Proteobacteria	Gammaproteobacteria	Enterobacterales	Enterobacteriaceae	Escherichia-Shigella	0	0	0	0	0	0	0	0	0	0	0.000100381	0	0	0	0	0	0	0	0	0	0	0	0	0	0	0	0	0	0	0	0	0	0.000338028	0	0.000188182	0.000129769	0	0	8.97263e-05	0	0.000112759	7.22804e-05	0	0
ASV_ktm_gmm	Firmicutes	Clostridia	Lachnospirales	Lachnospiraceae	Lachnospiraceae_unclassified	0	0	0	0	0	8.20749e-05	0	0	0	0	0	0	0	0	0	0	0	0	7.52729e-05	0	0.000238464	9.7012e-05	0	8.8269e-05	0	0	0	0.000115128	0	0	0	0	0	0	0	0	0	0	0	0	0	0	0	0
ASV_kvv_cit	Firmicutes	Clostridia	Clostridiales	Clostridiaceae	Clostridium sensu stricto 1	0	0	0	0	0	0	0	0	0	0	0	0	0	0	0	0	0	0	0	0	0	0	0	0	0	0	0	0	0	0	0	0	0	0	0	0	0	0	0	0	0	0	0	0
ASV_kvw_phv	Bacteroidota	Bacteroidia	Bacteroidales	Bacteroidaceae	Bacteroides	0.000825593	0.000824208	0.00014341	0.00124753	0.00229258	0.000902823	0.000552435	0.000716717	0.000588433	0.000439638	0.000401526	0.000844714	0.000136258	0.000200341	0.0027894	0.00419009	0.00285307	0.00136157	0.00233346	0.00168011	0.00226541	0.00145518	0.00125378	0.00088269	0.00157891	0.000882613	0.000660866	0.000115128	0.000100503	0.000854518	0.000258331	0.000555309	0.000676056	0.00145773	0.000564546	0.00103815	0.00157127	0.000685049	0.000628084	0.00147266	0.00169138	0.000867365	0.000845487	0.0009046
ASV_kww_hlx	Firmicutes	Clostridia	Lachnospirales	Lachnospiraceae	Lachnospiraceae FCS020 group	0.000515996	0.000941952	0.000860462	0.000519805	0.000873362	0.000328299	0.000920726	0.00125426	0.000756557	0.00070342	0.000200763	0.000422357	0.000272517	0.000200341	0.000174338	0.000510986	0.000380409	0.000605144	0.000301091	0.000448029	0.000596161	0.000291036	0.000368759	0.000441345	0.000631562	0.000882613	0.000330433	0.00115128	0.000904523	0.00021363	8.61104e-05	0.000666371	0.000450704	0.000112133	0.000564546	0.000129769	0.000149645	0.000285437	0.000269179	0.000256115	0.000225517	0.000505963	0.000281829	0.000278338
ASV_kx8_9oq	Firmicutes	Clostridia	Lachnospirales	Lachnospiraceae	Blautia	0	0	0	0	0	8.20749e-05	0	0	0	0	0	0	0	0	0	0.000102197	0	0	0	0	0	0	0	0	0	0	0	0	0	0	0	0	0	0	0	0	7.48223e-05	0	0	0	0	0	0	0
ASV_kxt_8x6	Firmicutes	Clostridia	Clostridia_unclassified	Clostridia_unclassified	Clostridia_unclassified	0	0	0	0	0	0	0	0	0	0	0	0	0	0	8.71688e-05	0	0	0	0	0	0	0	0	0	0	0	0	0	0	0	0	0	0	0	0	0	0	0	0	0	0	0	0	0
ASV_kyi_mm0	Firmicutes	Clostridia	Lachnospirales	Lachnospiraceae	Lachnospiraceae_unclassified	0	0	0.000430231	0	0.00010917	8.20749e-05	9.20726e-05	0.000179179	0	0	0	0	0	0	0.000261506	0.000510986	0.000190204	0	7.52729e-05	0.000336022	0.000238464	0.000194024	0.000147504	0.000264807	0.000394726	0.000147102	0.000330433	0	0	0.000640889	0.000430552	0.000333185	0	0.000112133	0	0	0	5.70874e-05	8.97263e-05	0	5.63793e-05	0	7.04573e-05	0
ASV_kyn_bih	Firmicutes	Clostridia	Lachnospirales	Lachnospiraceae	Roseburia	0	0.000117744	0	0	0.00010917	8.20749e-05	0	0	0	0	0	0	0	0	8.71688e-05	0	0	0	0	0	0	0	0	8.8269e-05	7.89453e-05	0	0	0	0	0	0	0	0	0.000112133	0.000188182	0	0	0	0	0	5.63793e-05	0	0	0
ASV_kz2_2ui	Firmicutes	Clostridia	Lachnospirales	Lachnospiraceae	Lachnospiraceae_unclassified	0	0	0	0	0	0	0	0	0	8.79275e-05	0	0	0	0	0	0	0	0	0	0	0	0	0	0	0	0	0	0	0	0	0	0	0	0	0	0	0	0	0	0	0	0	0	0
ASV_kzu_2gv	Bacteroidota	Bacteroidia	Bacteroidales	Bacteroidaceae	Bacteroides	0	0	0	0	0	0	0	0	0	0	0	0	0	0	0	0	0	0	0	0	0	0	0	0	0	0	0	0	0	0	0	0	0	0	0	0	0	0	0	0	0	0	0	0
ASV_l06_tjz	Firmicutes	Clostridia	Oscillospirales	UCG-010	UCG-010_unclassified	0	0	0.00014341	0	0.00010917	0	9.20726e-05	0	0.000168124	8.79275e-05	0	0	0	0	0	0	0	0.000151286	7.52729e-05	0.000112007	0	9.7012e-05	0	8.8269e-05	0	0	0	0	0.000301508	0.00021363	0	0	0	0	0	0	7.48223e-05	5.70874e-05	0.000179453	0	0	0	0	0
ASV_l0y_rb0	Firmicutes	Clostridia	Lachnospirales	Lachnospiraceae	GCA-900066575	0.00113519	0.000706464	0.000573641	0.00114357	0.00196507	0.00155942	0.000644508	0.000537538	0.000336247	0.00105513	0.000501907	0.000422357	0.000136258	0.00010017	0.000784519	0.000306592	0.000665716	0.00075643	0.000602183	0.000672043	0.000476929	0.000582072	0.000737518	0.00132404	0.00126312	0.00110327	0.000440577	0.00115128	0.00130653	0.00128178	0.00189443	0.00211017	0.00056338	0.000112133	0.000752729	0.000519076	0.000149645	0.000456699	0.000358905	0.000384172	0.000338276	0.000578244	0.000634115	0.000278338
ASV_l1v_ucq	Firmicutes	Clostridia	Oscillospirales	UCG-010	UCG-010_unclassified	0.000103199	0	0	0	0.00010917	0	0	0	8.40619e-05	0	0	0	0	0.00010017	0	0	9.51022e-05	0	0	0.000112007	0	9.7012e-05	7.37518e-05	0	7.89453e-05	0	0.000110144	0	0.000100503	0	0	0	0	0	0	0	0	0	0	0	0	0	0	0
ASV_l2v_yc9	Actinobacteriota	Coriobacteriia	Coriobacteriales	Atopobiaceae	Atopobium	0	0	0.00014341	0	0	0	0	0.000179179	0	0	0	0	0	0	0	0	0	0	7.52729e-05	0	0	9.7012e-05	0	0	0	0	0	0	0	0	0	0	0	0	0	0	0	0	0	0	0	0	0	0
ASV_l31_xl2	Firmicutes	Clostridia	Oscillospirales	[Eubacterium] coprostanoligenes group	[Eubacterium] coprostanoligenes group_unclassified	0.000309598	0.00058872	0.000286821	0.000103961	0	0	0.00036829	0	8.40619e-05	0	0	0.000140786	0.000136258	0.000300511	0	0	0	0	7.52729e-05	0	0.000119232	0	0	0	7.89453e-05	7.3551e-05	0.000110144	0	0.000100503	0	8.61104e-05	0	0	0	0	0	0	0	0	6.40287e-05	0	0	0	0
ASV_l4x_v78	Firmicutes	Clostridia	Oscillospirales	Oscillospiraceae	UCG-002	0.000103199	0.000470976	0	0	0	0	0.000276218	0.000358359	0.000168124	8.79275e-05	0.000100381	0	0	0.000200341	0	0.000102197	0.000285307	0.000302572	0	0.000224014	0	0	0	8.8269e-05	7.89453e-05	0.000147102	0.000550721	0.000115128	0.000100503	0	8.61104e-05	0	0	0.000112133	0	0.000129769	7.48223e-05	5.70874e-05	0.000269179	0.000128057	5.63793e-05	0	7.04573e-05	0.000139169
ASV_l6j_h4i	Firmicutes	Clostridia	Lachnospirales	Lachnospiraceae	Lachnospiraceae_unclassified	0	0	0	0	0	0	0	0	0	0	0	0	0	0	0	0	0	0	0	0	0	0	0	0	0	0	0	0	0	0	0	0	0	0	0	0	7.48223e-05	0	0	0	0	0	0	0
ASV_l6t_t88	Firmicutes	Clostridia	Oscillospirales	Ruminococcaceae	Ruminococcaceae_unclassified	0	0	0	0	0	0	0	0.000179179	0	0	0	0	0	0	0	0	0	0	0	0	0	0	0	0	0	0	0	0	0	0	0	0.000111062	0	0	0	0	0	0	0	0	0	0	0	0
ASV_l6u_j1w	Firmicutes	Clostridia	Lachnospirales	Lachnospiraceae	Blautia	0	0	0	0	0	8.20749e-05	0	0	0	0	0	0	0	0	0	0	0	0	0	0	0	0	0	0	0	0	0	0	0	0	0	0	0	0	0	0	0	0	0	0	0	0	0	0
ASV_l7b_3hz	Bacteroidota	Bacteroidia	Bacteroidales	Marinifilaceae	Odoribacter	0	0	0	0	0	0	0	0	0	0	0	0	0	0	0	0	0	0	0	0	0	0	0	0	0	0	0	0	0	0	0	0	0	0	0	0	0	0	0	0	0	0	0	0
ASV_l7h_nnx	Firmicutes	Clostridia	Clostridia UCG-014	Clostridia UCG-014_unclassified	Clostridia UCG-014_unclassified	0.000206398	0.000235488	0.000430231	0.000415844	0.000218341	0.000410374	0.000644508	0.000179179	0.000504371	0.000263783	0	0	0.000136258	0.000400681	8.71688e-05	0.000102197	9.51022e-05	0.000151286	0.000376364	0	0.000238464	0.000291036	0.000221255	0.000353076	0.000157891	0.000514857	0.000110144	0.000460511	0.000703518	0.000427259	0.000688883	0.000111062	0.000112676	0.000336398	0	0.000519076	0.000224467	0.000513787	8.97263e-05	0.000192086	0.000112759	7.22804e-05	0.000211372	0.000139169
ASV_l7w_6py	Actinobacteriota	Actinobacteria	Bifidobacteriales	Bifidobacteriaceae	Bifidobacterium	0	0	0	0	0	0	0	0	0	0	0	0	0	0	0	0	0	0	0	0	0	0	0	0	0	0	0	0	0	0	0	0	0	0.000112133	0	0	0	0	0	0	0	0	0	0
ASV_lam_uga	Firmicutes	Clostridia	Oscillospirales	Oscillospiraceae	UCG-002	0.000515996	0	0.00014341	0	0	0.000246225	0.000184145	0.000179179	0.000168124	8.79275e-05	0.000100381	0	0	0.00010017	8.71688e-05	0	0.000190204	0.000151286	0	0.000224014	0.000476929	0	7.37518e-05	8.8269e-05	0.000315781	0.000147102	0.000220289	0.000115128	0	0	0	0.000111062	0.000788732	0.00112133	0.000940911	0.000389307	0.000748223	0.000285437	0.00107672	0.000512229	0.000620173	0.000795085	0.000915944	0.000487092
ASV_lbp_ieo	Firmicutes	Clostridia	Oscillospirales	Ruminococcaceae	Ruminococcus	0.00216718	0.00259037	0.00329844	0.000727726	0.000218341	0.000574524	0.00128902	0.00143343	0.000924681	8.79275e-05	0.000100381	0.000281571	0.000272517	0.000801362	0.000174338	0.000102197	0.000665716	0.000302572	0.000301091	0.000224014	0.000596161	0	0.000147504	0.000353076	0.000236836	7.3551e-05	0.00132173	0.00264794	0.00180905	0.000854518	0.000258331	0.000999556	0.000225352	0.000112133	0	0.000389307	0.000149645	0.000114175	8.97263e-05	0.000192086	0.000225517	0.000216841	0.000281829	6.95846e-05
ASV_lbu_xsc	Firmicutes	Clostridia	Oscillospirales	Oscillospiraceae	uncultured	0	0	0.00014341	0	0	8.20749e-05	0	0	0	0	0	0	0	0	0	0	0	0	7.52729e-05	0	0	0	0	8.8269e-05	0	0	0	0	0.000100503	0	0	0	0	0	0.000188182	0	7.48223e-05	0	0	0	0	0	7.04573e-05	0
ASV_lc1_ga9	Firmicutes	Clostridia	Lachnospirales	Lachnospiraceae	uncultured	0.000103199	0	0.00014341	0	0.00010917	8.20749e-05	0	0	0	8.79275e-05	0	0	0	0	0	0	0	0	0	0	0	0	0	0	0	7.3551e-05	0	0.000230256	0	0	0	0	0.000112676	0.000448531	0.000564546	0.000648845	0.000523756	0.000627961	0.000358905	0.000512229	0.000451035	0.000361402	0.000493201	0.000626261
ASV_lcn_4yv	Firmicutes	Clostridia	Clostridia UCG-014	Clostridia UCG-014_unclassified	Clostridia UCG-014_unclassified	0.000412797	0.000353232	0.00014341	0	0.00010917	0	0.00073658	0.000895897	0	8.79275e-05	0	0.000140786	0.000136258	0.00010017	0.000174338	0.000204394	0	0	0.000225819	0.000448029	0	0	7.37518e-05	8.8269e-05	0	0	0.000330433	0.000460511	0.000201005	0.000427259	0.000344442	0	0.000112676	0.000112133	0	0	0	5.70874e-05	0	6.40287e-05	0.000112759	7.22804e-05	0	0
ASV_lcx_oby	Proteobacteria	Gammaproteobacteria	Burkholderiales	Sutterellaceae	Sutterella	0.000412797	0.00058872	0.000573641	0.000103961	0	8.20749e-05	9.20726e-05	0.000179179	0.000588433	0.00123099	0.0016061	0.00211178	0	0.00010017	0.000261506	0.000204394	9.51022e-05	0.000151286	7.52729e-05	0	0	9.7012e-05	0.000516262	0	0.000315781	0.000147102	0	0.000115128	0.000100503	0.000640889	0.000344442	0.000111062	0.000676056	0.000672797	0.000376364	0.000259538	0.000823045	0.000627961	0.0017048	0.00121655	0.000902069	0.00151789	0.00211372	0.00153086
ASV_ldo_68p	Firmicutes	Clostridia	Lachnospirales	Lachnospiraceae	uncultured	0.000825593	0.000941952	0.00100387	0.00166337	0.00207424	0.00139527	0.000460363	0.00107508	0.000588433	0.000615493	0.000803052	0.000703928	0.000408775	0.000200341	0.00122036	0.00122637	0.00209225	0.00196672	0.000677456	0.00078405	0.000357696	0.00048506	0.000737518	0.000794421	0.00110523	0.00132392	0.000660866	0.000575639	0.00040201	0.000640889	0.00154999	0.000999556	0.000676056	0.000336398	0.000376364	0.00103815	0.000897868	0.000799224	0.000628084	0.000640287	0.000620173	0.000361402	0.000352286	0.000974184
ASV_leq_0ov	Proteobacteria	Alphaproteobacteria	Rhodospirillales	uncultured	uncultured_unclassified	0.00247678	0.00259037	0.00329844	0.000831687	0.00010917	0.000902823	0.00147316	0.00232933	0.0017653	0.000527565	0.000803052	0.000140786	0.000545033	0.000300511	0.000610181	0.000817578	0.000760818	0.000151286	7.52729e-05	0.000112007	0.00119232	0.000388048	7.37518e-05	0.000176538	0.000315781	0.000294204	0.00132173	0.000345383	0.00040201	0.000427259	0.000258331	0.000222124	0.00056338	0	0.000188182	0	0.000224467	0.000570874	0.000807537	0.000576258	0.000394655	0.000289122	0.000422744	0.000208754
ASV_lfw_zn3	Bacteroidota	Bacteroidia	Bacteroidales	Bacteroidaceae	Bacteroides	0.000103199	0	0.000286821	0.000207922	0.000327511	8.20749e-05	0	0.000358359	0	0	0	0	0	0	0.000348675	0.000204394	0.000475511	0	7.52729e-05	0	0.000119232	0.000388048	0.000147504	8.8269e-05	0.000157891	7.3551e-05	0	0	0	0.000427259	8.61104e-05	0.000222124	0.000112676	0.000224266	0	0	7.48223e-05	0.00022835	0	0.000128057	0	0.000144561	7.04573e-05	0.000208754
ASV_lgl_9qt	Firmicutes	Clostridia	Christensenellales	Christensenellaceae	Christensenella	0	0	0	0	0	0	0	0	0	0	0	0	0	0	0	0	0	0	0	0	0	0	0	0	0	0	0	0	0	0	0	0	0	0	0	0	0	0	0	6.40287e-05	0	0	0	0
ASV_lh7_vuk	Firmicutes	Clostridia	Lachnospirales	Lachnospiraceae	Tyzzerella	0	0	0	0	0	0	0	0	0	0	0	0	0	0	0	0	0	0	0	0	0	0	0	0	0	0	0	0	0	0	0	0	0	0	0	0	0	0	0	0	0	0	0	0
ASV_lhc_ijp	Firmicutes	Bacilli	Lactobacillales	Streptococcaceae	Streptococcus	0.000412797	0.000117744	0.000286821	0.000103961	0	8.20749e-05	0.000184145	0	0.000336247	0	0.000200763	0.000140786	0.000136258	0.00010017	8.71688e-05	0.000204394	0.000190204	0	0.000301091	0.000112007	0	9.7012e-05	7.37518e-05	8.8269e-05	0.000157891	7.3551e-05	0.000330433	0.000460511	0.000502513	0.00021363	0	0.000333185	0	0	0	0.000129769	0	5.70874e-05	0	0	0	0	7.04573e-05	6.95846e-05
ASV_li0_2py	Firmicutes	Clostridia	Clostridia_unclassified	Clostridia_unclassified	Clostridia_unclassified	0	0	0	0	0	0	0	0	0	0	0	0	0	0	0	0	0	0	0	0	0	0	7.37518e-05	0	0	0	0	0	0	0	0	0	0	0	0	0	0	0	0	0	0	0	0	0
ASV_liu_2k8	Firmicutes	Clostridia	Lachnospirales	Lachnospiraceae	Tyzzerella	0	0	0	0	0	0	0	0	0	0	0	0	0	0	0	0	0	0	0	0	0	0	0	0	0	0	0	0	0	0	0	0	0	0	0	0	0	0	0	6.40287e-05	0	0	0	0
ASV_lkn_ca2	Proteobacteria	Gammaproteobacteria	Burkholderiales	Sutterellaceae	Sutterella	0	0	0	0	0	0	0	0	0	0	0	0	0	0	0	0	0	0	0	0	0	0	0	0	0	0	0	0	0	0	0	0	0	0	0	0	0	0	0	0	0	0	0	0
ASV_llo_tfj	Firmicutes	Bacilli	Erysipelotrichales	Erysipelotrichaceae	Erysipelotrichaceae_unclassified	0.000103199	0.000235488	0	0	0	0	9.20726e-05	0	8.40619e-05	0	0	0.000140786	0	0	0	0	0	0	0	0	0	0	0	0	0	0	0	0	0.000100503	0	0	0	0	0	0	0	0	0	8.97263e-05	0	5.63793e-05	0	0	6.95846e-05
ASV_llz_am1	Firmicutes	Clostridia	Lachnospirales	Lachnospiraceae	Fusicatenibacter	0	0	0	0	0	0	0	0	0	0	0	0	0	0	0	0	0	0	0	0	0	0	0	0	0	0	0	0	0	0	0	0	0	0	0	0	0	0	0	0	5.63793e-05	0	0	0
ASV_lms_435	Verrucomicrobiota	Lentisphaeria	Victivallales	Victivallaceae	Victivallaceae_unclassified	0.000206398	0.000117744	0	0	0	0	0.000184145	0.000179179	8.40619e-05	0	0	0	0.000136258	0	0	0	9.51022e-05	0	0	0.000112007	0	0	0	0	7.89453e-05	0	0.000110144	0	0	0	0	0.000111062	0	0	0	0	0	0	0	6.40287e-05	0	0	0	0
ASV_ln8_nb5	Firmicutes	Clostridia	Oscillospirales	Oscillospirales_unclassified	Oscillospirales_unclassified	0	0	0	0	0	0	0	0	0	0	0	0	0	0	0	0	0	0	0	0	0	0	0	0	0	0	0	0	0	0	0	0	0	0	0	0	7.48223e-05	0	0	0	0	0	0	0
ASV_lou_39s	Actinobacteriota	Actinobacteria	Bifidobacteriales	Bifidobacteriaceae	Bifidobacterium	0	0	0	0	0	0	0	0	0	0	0	0	0	0	0	0	0	0	0	0	0	0	0	0	0	0	0	0	0	0	0	0	0	0	0	0	0	0	0	0	0	0	0	0
ASV_lpk_h14	Cyanobacteria	Vampirivibrionia	Gastranaerophilales	Gastranaerophilales_unclassified	Gastranaerophilales_unclassified	0	0.000235488	0.000286821	0	0.000218341	0	0.000276218	0	0.000168124	8.79275e-05	0	0.000140786	0	0.00010017	0.000784519	0.000204394	0.000380409	0.000453858	7.52729e-05	0.000112007	0.000119232	9.7012e-05	7.37518e-05	0.000176538	0.000157891	0.000147102	0.000330433	0.000115128	0.000201005	0	0	0	0	0.000336398	0.000376364	0	0	5.70874e-05	0.000179453	0.000128057	0	0	7.04573e-05	6.95846e-05
ASV_lqc_wlq	Firmicutes	Clostridia	Oscillospirales	Ruminococcaceae	Faecalibacterium	0	0	0	0	0	0	0	0	0	0	0	0	0	0	0	0	0	0	0	0	0	0	0	0	0	0	0	0	0	0	0	0	0	0	0	0	0	0	0	0	0	0	0	6.95846e-05
ASV_lqk_gsn	Firmicutes	Bacilli	Lactobacillales	Streptococcaceae	Streptococcus	0.000309598	0.000470976	0.000573641	0.000103961	0.000218341	0	0.000184145	0	0.000420309	0.000615493	0.0011042	0.000563142	0.00122633	0.00150255	0.000348675	0.000510986	0.000190204	0.000302572	0.000301091	0.00078405	0.000119232	0.000388048	0.000442511	0.000441345	0.000473672	0.000514857	0	0.000575639	0.000301508	0.000640889	0.000688883	0.000333185	0.00135211	0.00123346	0.000564546	0.00129769	0.00119716	0.000970486	0.00125617	0.00102446	0.000620173	0.000795085	0.000704573	0.000695846
ASV_ltl_oub	Firmicutes	Clostridia	Lachnospirales	Lachnospiraceae	Lachnospiraceae_unclassified	0.000206398	0.000235488	0.000430231	0.000415844	0.000436681	0.00106697	9.20726e-05	0.00107508	0.000336247	0.000263783	0.000200763	0.000140786	0	0.00010017	0.000610181	0.000204394	0.000475511	0.000453858	0.000150546	0.000448029	0.000596161	0.00048506	0.000442511	0.000617883	0.000394726	0.000147102	0.000220289	0.000115128	0.000201005	0.000427259	0.000430552	0.000555309	0.000112676	0.000112133	0.000564546	0.000519076	0.000523756	0.000171262	0.000179453	0.000384172	0.000451035	0.000361402	0.000422744	0.000417507
ASV_lvg_05d	Firmicutes	Clostridia	Lachnospirales	Lachnospiraceae	Lachnospiraceae_unclassified	0	0	0	0	0	0	0	0	0	0	0	0	0	0	0	0	0	0	0	0	0	0	0	0	0	0	0	0	0	0	0	0	0	0	0	0	0	0	0	6.40287e-05	0	0	0	0
ASV_lvi_a0p	Firmicutes	Clostridia	Lachnospirales	Lachnospiraceae	Lachnospiraceae_unclassified	0.00340557	0.00612269	0.00344185	0.00197526	0.00174672	0.00213395	0.00451156	0.00322523	0.00344654	0.00140684	0.00240915	0.00140786	0.0032702	0.00180307	0.00313808	0.00224834	0.00161674	0.00121029	0.00120437	0.00212814	0.00274234	0.00106713	0.00132753	0.00220673	0.00189469	0.00176523	0.00385505	0.00552613	0.00512563	0.00299081	0.00180832	0.0023323	0.00101408	0.000672797	0.000564546	0.000778614	0.000598578	0.000913398	0.000897263	0.00121655	0.00084569	0.000867365	0.00077503	0.0009046
ASV_lvy_u8d	Bacteroidota	Bacteroidia	Bacteroidales	Bacteroidaceae	Bacteroides	0	0	0	0	0	8.20749e-05	0	0	0	0	0	0	0	0	0	0	0	0	0	0	0	0	0	0	0	0	0	0	0	0	0	0	0	0	0	0	0	0	0	0	0	0	0	0
ASV_lw8_z0w	Firmicutes	Clostridia	Oscillospirales	Ruminococcaceae	Faecalibacterium	0	0	0	0	0	0	0	0	0	0	0	0	0	0	8.71688e-05	0	0	0	0	0	0	0	0	0	0	0	0	0	0	0	0	0	0	0	0	0	0	0	0	0	0	0	0	0
ASV_lwa_8iq	Proteobacteria	Gammaproteobacteria	Enterobacterales	Pasteurellaceae	Haemophilus	0.000515996	0.00058872	0.000286821	0	0	8.20749e-05	0.000276218	0.000179179	0.000252186	8.79275e-05	0.000100381	0.000140786	0.000136258	0	0.000174338	0.000102197	9.51022e-05	0.000302572	0.000150546	0	0.000119232	0	7.37518e-05	8.8269e-05	0	7.3551e-05	0.000110144	0	0.000100503	0.00021363	0	0.000111062	0.000112676	0.000112133	0.000376364	0	0.000149645	0.000171262	0.000269179	0.000320143	0.000112759	0.000216841	0.000563658	0.000208754
ASV_lwg_u8k	Firmicutes	Clostridia	Clostridia UCG-014	Clostridia UCG-014_unclassified	Clostridia UCG-014_unclassified	0.000103199	0.000235488	0.00014341	0	0.00010917	0	0	0	0.000168124	0	0	0	0.000408775	0.00010017	8.71688e-05	0	9.51022e-05	0.000453858	7.52729e-05	0.000224014	0	9.7012e-05	0	8.8269e-05	0	0	0.000330433	0.000460511	0.000201005	0.00021363	8.61104e-05	0.000111062	0.000112676	0.000112133	0	0	0	0	0	0	0	7.22804e-05	7.04573e-05	0
ASV_m0f_q5m	Firmicutes	Clostridia	Lachnospirales	Lachnospiraceae	Lachnospiraceae_unclassified	0	0	0	0	0	0	0	0	0	8.79275e-05	0.000100381	0.000281571	0	0	0	0	0	0	0	0	0	0	0.000147504	0	0	0	0	0	0	0	0	0	0.000112676	0.000112133	0	0	0	0.00022835	0	0	0.000112759	0.000144561	7.04573e-05	0.000208754
ASV_m0t_0xr	Firmicutes	Clostridia	Oscillospirales	Ruminococcaceae	uncultured	0	0	0	0	0	0	0	0	0	0	0	0	0	0	0	0	0	0	0	0	0	0	0	0	0	0	0	0	0	0	0	0	0	0	0	0	0	0	0	0	0	0	0	0
ASV_m19_0vq	Firmicutes	Clostridia	Oscillospirales	Oscillospiraceae	UCG-003	0	0	0	0	0	0	0	0	0	0	0	0	0	0	0	0	0	0	0	0	0	0	0	0	0	0	0	0	0	0	0	0	0.000112676	0	0	0	0	0	0	0	0	0	7.04573e-05	6.95846e-05
ASV_m1o_h31	Firmicutes	Clostridia	Lachnospirales	Lachnospiraceae	Anaerostipes	0	0	0	0	0	0	0	0	0	0	0	0	0.000136258	0	0	0	0	0	0	0	0	0	0	0	0	0	0	0	0	0	0	0	0	0	0	0	0	0	0	0	0	0	0	0
ASV_m1u_pxl	Firmicutes	Clostridia	Oscillospirales	Ruminococcaceae	Faecalibacterium	0.000206398	0.000235488	0.000717051	0.000207922	0	0.000328299	0.000552435	0.000179179	0.000420309	0.000263783	0.000401526	0.000422357	0.000136258	0.000500851	0.000174338	0.000102197	0.000190204	0.000302572	0.000150546	0.000560036	0.000596161	9.7012e-05	0.000147504	0.000264807	0.000473672	0.000294204	0.000440577	0	0.000201005	0	0.000172221	0.000555309	0.000338028	0.000224266	0	0.000648845	0.000374111	0.000285437	0.000538358	0.000448201	0.000338276	0.000433683	0.000352286	0.000347923
ASV_m2a_nnm	Firmicutes	Clostridia	Lachnospirales	Lachnospiraceae	Lachnospiraceae_unclassified	0	0	0	0	0	0	0	0	0	0	0	0	0	0	0	0	0	0	0	0	0	0	0	0	0	0	0	0	0	0	0	0	0	0	0	0.000129769	0	0	0	0	0	0	0	0
ASV_m2f_pvs	Firmicutes	Clostridia	Lachnospirales	Lachnospiraceae	Lachnospiraceae_unclassified	0	0	0	0	0	0	0	0	8.40619e-05	0	0	0	0	0	0	0	0	0	0	0	0	9.7012e-05	0	0	0	0	0	0.000115128	0	0	0	0	0	0	0	0	0	0	0	0	0	0	0	0
ASV_m2i_tpb	Firmicutes	Incertae Sedis	DTU014	DTU014_unclassified	DTU014_unclassified	0.000103199	0	0	0	0	8.20749e-05	0	0	0	0	0	0	0	0	0	0	0	0	0	0	0	0	0	0	0	0	0	0	0	0	0	0	0	0	0	0	0	5.70874e-05	0	0	0	0	0	0
ASV_m5i_yye	Bacteria_unclassified	Bacteria_unclassified	Bacteria_unclassified	Bacteria_unclassified	Bacteria_unclassified	0	0	0	0	0	0	0	0	0	0	0	0	0	0	0	0	0	0	0	0	0	0	0	0	0	0	0	0	0	0	0	0	0	0	0	0	7.48223e-05	0	0	0	0	0	0	0
ASV_m5o_2vl	Bacteroidota	Bacteroidia	Bacteroidales	Bacteroidaceae	Bacteroides	0.000515996	0.00058872	0.000430231	0.00155941	0.00141921	0.00188772	0.000460363	0.00143343	0.000924681	0.00035171	0.000602289	0.000281571	0.000681292	0.000200341	0.00209205	0.00183955	0.00171184	0.00136157	0.00112909	0.00145609	0.00155002	0.00174622	0.00140128	0.000706152	0.000789453	0.000882613	0.000440577	0.000115128	0.000100503	0.00021363	0.000344442	0.000333185	0.000112676	0	0.000376364	0.000129769	0.000598578	0.000342524	0.000358905	0.000384172	0.000394655	0.000289122	0.000352286	0.000695846
ASV_m7w_ejn	Firmicutes	Clostridia	Lachnospirales	Lachnospiraceae	Blautia	0	0	0	0.000207922	0.00010917	0	0	0	0	0	0.000200763	0.000140786	0	0	0	0.000102197	0	0	7.52729e-05	0	0.000238464	9.7012e-05	7.37518e-05	0.000264807	7.89453e-05	7.3551e-05	0	0	0.000100503	0.000427259	8.61104e-05	0	0	0	0	0	0	0	0	0	0	0	0	0
ASV_m80_vbq	Bacteroidota	Bacteroidia	Bacteroidales	Rikenellaceae	Alistipes	0.000515996	0.000235488	0.00014341	0.000103961	0.000327511	0.00016415	0.000184145	0	0.000252186	0	0	0	0.000136258	0.000200341	0.000784519	0.000306592	0.000285307	0.000907716	0.000677456	0.000448029	0.000476929	9.7012e-05	0.000442511	0.000529614	0.000552617	0.000220653	0	0	0	0	0.000344442	0.000222124	0.000112676	0.000672797	0.000188182	0.000389307	0	0.000799224	0.000448632	0.000512229	0.000281897	0.000361402	0.000352286	0.000626261
ASV_m8g_lbo	Firmicutes	Bacilli	Erysipelotrichales	Erysipelatoclostridiaceae	Erysipelatoclostridium	0	0	0	0	0	0	0	0.000179179	0	0	0	0	0	0.00010017	0	0	0	0	0	0	0.000119232	0	0	0	0	0	0	0	0	0.00021363	0	0	0	0	0	0	7.48223e-05	0	0	0	0	0	0	0
ASV_mab_cq9	Firmicutes	Clostridia	Oscillospirales	Ruminococcaceae	Ruminococcus	0	0	0	0	0	0	0	0	0	0	0	0	0	0	0	0	0	0	0	0	0	0	0	0	0	0	0	0	0	0	0	0	0	0	0	0	0	0	0	0	0	0	0	0
ASV_mah_2oh	Firmicutes	Clostridia	Christensenellales	Christensenellaceae	Christensenellaceae R-7 group	0	0.000353232	0.000286821	0.000103961	0	0	0	0	0.000252186	0.000175855	0	0	0	0	0	0	0	0	0	0	0	0	0	8.8269e-05	0	0	0	0	0.000100503	0.00021363	0	0	0	0	0	0	0	0	0.000179453	6.40287e-05	0	0.000144561	7.04573e-05	0.000139169
ASV_mbt_8vr	Firmicutes	Clostridia	Lachnospirales	Lachnospiraceae	Agathobacter	0.0120743	0.0150712	0.0126201	0.0215199	0.0209607	0.0169895	0.00920726	0.00931733	0.008154	0.00589115	0.00572174	0.00633535	0.00531408	0.00550937	0.0277197	0.0276955	0.0330956	0.0133132	0.0152804	0.0132168	0.0225349	0.0124175	0.00885021	0.0163298	0.0183943	0.0148573	0.00815068	0.0166935	0.0174874	0.0164495	0.0127443	0.0172146	0.00247887	0.00347612	0.00282273	0.00350376	0.00456416	0.00279728	0.00358905	0.00313741	0.00310086	0.00433683	0.00394561	0.00382715
ASV_mbt_ajv	Firmicutes	Clostridia	Lachnospirales	Lachnospiraceae	Roseburia	0	0	0	0	0	0	0	0	0	0	0	0	0	0	0	0	0	0	0	0.000112007	0	0	0	0	0	0	0	0	0	0	0	0	0	0	0	0	0	0	0	0	0	0	0	0
ASV_mdi_63v	Bacteroidota	Bacteroidia	Bacteroidales	Barnesiellaceae	Barnesiella	0.00175439	0.000824208	0.0014341	0.00103961	0.000873362	0.00114905	0.00156523	0.00107508	0.00184936	8.79275e-05	0.000200763	0.000281571	0.000272517	0.000200341	0.0013947	0.000408789	0.000951022	0.000151286	0.000752729	0.000448029	0.00166925	0.000291036	0.000295007	0.00105923	0.000631562	0.000367755	0.00154202	0	0.000502513	0.000640889	0.000258331	0.000555309	0.000338028	0.000448531	0.000376364	0.000129769	0.000598578	0.000627961	0.00098699	0.000384172	0.000507414	0.000578244	0.000563658	0.000347923
ASV_me6_nnq	Proteobacteria	Alphaproteobacteria	Rhodospirillales	uncultured	uncultured_unclassified	0	0	0.00014341	0	0	0	0	0	0	0	0	0	0	0	0	0	0	0	0	0	0	0	0	0	0	0	0	0	0	0	0	0	0	0	0	0	0	0	0	0	0	0	0	0
ASV_mg0_w22	Firmicutes	Clostridia	Peptostreptococcales-Tissierellales	Anaerovoracaceae	Anaerovoracaceae_unclassified	0	0	0	0	0	0	0	0	0	0	0	0	0	0	0	0	0	0	0	0	0.000119232	0	7.37518e-05	0	7.89453e-05	7.3551e-05	0	0	0	0	0	0	0.000112676	0.000224266	0	0	0	0	0	6.40287e-05	0	0.000144561	0.000140915	6.95846e-05
ASV_mho_6wf	Firmicutes	Clostridia	Clostridia_unclassified	Clostridia_unclassified	Clostridia_unclassified	0	0	0	0	0	0	0	0	0	0	0	0	0	0	0	0	0	0	0	0	0	0	0	0	0	0	0	0	0	0	0	0	0	0	0	0	0	0	0	0	0	7.22804e-05	0	0
ASV_mih_bqq	Firmicutes	Clostridia	Lachnospirales	Lachnospiraceae	Fusicatenibacter	0.0138287	0.0176616	0.0196472	0.031916	0.0335153	0.0231451	0.013995	0.0118258	0.0110962	0.0154752	0.0190725	0.0135154	0.00735795	0.00781328	0.0154289	0.0141032	0.0184498	0.0208775	0.0133986	0.0184812	0.0237272	0.0155219	0.0146766	0.0270103	0.0290519	0.0270668	0.0112347	0.0200322	0.0162814	0.0228584	0.0313442	0.0350955	0.00698592	0.00661583	0.00639819	0.0075266	0.00695847	0.00742136	0.00708838	0.00710718	0.00642724	0.00983014	0.00732756	0.00758472
ASV_mil_gdi	Firmicutes	Clostridia	Oscillospirales	Oscillospirales_unclassified	Oscillospirales_unclassified	0	0	0	0	0	0	0	0	0	0	0	0	0	0	0	0	0	0	0	0	0	0	0	0	0	0	0	0	0	0	0	0	0.000112676	0	0	0	0	0	0	0	0	0	0	0
ASV_mix_m85	Firmicutes	Clostridia	Oscillospirales	Oscillospiraceae	Oscillospiraceae_unclassified	0	0	0	0.000103961	0	0	0	0	0	0	0	0	0	0	0	0	0	0	0	0	0	0	0	0	0	0	0	0	0	0	0	0	0	0	0	0	0	0	0	0	0	0	0	0
ASV_mjt_gbt	Firmicutes	Clostridia	Oscillospirales	Oscillospiraceae	uncultured	0	0	0	0.000103961	0	0	0	0	0	0	0	0	0	0	0	0	0	0.000151286	0	0	0	0	0	0	0	0	0	0	0	0	0	0	0	0	0	0	0	0	0	0	0	0	0	0
ASV_mmh_zbx	Firmicutes	Clostridia	Oscillospirales	Ruminococcaceae	Faecalibacterium	0	0	0	0	0	0	9.20726e-05	0	0	0	0	0	0	0	0	0	0	0	0	0	0	0	0	0	0	0	0	0	0	0	0	0	0	0	0	0	0	0	0	0	0	0	0	0
ASV_mmy_7sh	Firmicutes	Clostridia	Christensenellales	Christensenellaceae	Christensenellaceae R-7 group	0.000619195	0.000470976	0.000860462	0	0	0.000410374	0.000552435	0.000358359	0.000252186	0	0.000301144	0	0.000136258	0	8.71688e-05	0.000102197	0.000475511	0.000302572	7.52729e-05	0.000112007	0.000357696	0.000291036	0.000147504	0.000264807	7.89453e-05	0.000220653	0.000330433	0.000575639	0.000301508	0.00021363	0.000172221	0	0	0.000224266	0.000564546	0.000129769	0.000149645	0.000114175	0	0.000192086	5.63793e-05	0	7.04573e-05	0
ASV_mn8_8fd	Firmicutes	Clostridia	Lachnospirales	Lachnospiraceae	[Ruminococcus] torques group	0.000206398	0.00058872	0.00100387	0.000207922	0.000545852	0.000574524	0.000184145	0.000358359	0.000252186	0.000527565	0.000501907	0.000281571	0.000136258	0.000200341	0.000435844	0.000102197	0.000190204	0.000151286	0.000451637	0.000112007	0.000476929	0.000582072	7.37518e-05	0.000264807	0.000473672	0.000514857	0.000330433	0.000460511	0.000301508	0.00106815	0.000258331	0.000666371	0.000112676	0.000224266	0.000564546	0.000129769	7.48223e-05	0.00022835	0.000448632	0.000320143	0.000112759	0.000216841	0.000140915	0.000278338
ASV_mpe_a46	Firmicutes	Clostridia	Oscillospirales	Oscillospiraceae	Oscillospiraceae_unclassified	0.000103199	0	0	0	0	0	9.20726e-05	0	0	0	0	0	0	0	0	0	0	0	0	0	0.000119232	0	0	0	0	0	0	0	0	0	0	0	0.000225352	0.000448531	0.000376364	0.000259538	7.48223e-05	0.000114175	0.000179453	6.40287e-05	5.63793e-05	0.000289122	0	6.95846e-05
ASV_mq1_ef3	Firmicutes	Clostridia	Oscillospirales	Ruminococcaceae	Ruminococcaceae_unclassified	0	0.000117744	0	0	0	0	0	0	0	0	0	0	0	0	0	0	0	0	0	0	0	0	0	0	0	0	0	0	0	0	0	0	0	0	0	0	0	0	0	0	0	0	0	0
ASV_mq6_qxy	Firmicutes	Clostridia	Lachnospirales	Lachnospiraceae	Lachnospiraceae_unclassified	0	0	0	0	0	0	0	0	0	0	0	0	0	0	0	0	0	0	0	0	0	0	0	8.8269e-05	0	0	0	0	0	0	0	0	0	0	0	0	0	0	0	0	0	0	0	0
ASV_mwl_10v	Firmicutes	Clostridia	Lachnospirales	Lachnospiraceae	[Eubacterium] eligens group	0.00350877	0.00423878	0.00473254	0.000415844	0.0010917	0.000820749	0.00322254	0.00322523	0.00537996	0.000615493	0.000602289	0.000844714	0.00272517	0.00140238	0.00104603	0.000715381	0.00104612	0.000453858	0.000828002	0.000448029	0.00119232	0.000873108	0.000442511	0.000617883	0.000394726	0.000809061	0.00363476	0.00506562	0.00592965	0.000640889	0.00103332	0.000666371	0.000676056	0.000560664	0.000376364	0.000129769	0.000448934	0.000913398	0.000358905	0.000704316	0.000620173	0.000867365	0.000211372	0.000487092
ASV_mxt_4wt	Firmicutes	Clostridia	Oscillospirales	Oscillospiraceae	uncultured	0	0.000117744	0	0	0	0	0	0	8.40619e-05	8.79275e-05	0.000100381	0	0	0	0	0.000204394	0	0.000151286	7.52729e-05	0	0	0	0	0	0.000157891	0	0.000110144	0	0.000201005	0.00021363	0	0	0	0	0	0.000259538	7.48223e-05	5.70874e-05	8.97263e-05	0	0	0	0	6.95846e-05
ASV_mxy_9nl	Firmicutes	Clostridia	Oscillospirales	Ruminococcaceae	uncultured	0.000103199	0	0.000286821	0	0	0	9.20726e-05	0.000179179	8.40619e-05	0	0	0	0	0	8.71688e-05	0	0	0	0	0	0	0	0	0	0	0	0.000110144	0	0.000201005	0	8.61104e-05	0	0	0	0	0	7.48223e-05	5.70874e-05	0	0.000128057	0.000112759	0.000289122	0	6.95846e-05
ASV_my8_gbm	Actinobacteriota	Actinobacteria	Bifidobacteriales	Bifidobacteriaceae	Bifidobacterium	0.00103199	0.0010597	0.00129069	0.000207922	0.000436681	0	0.00036829	0.000358359	0.000420309	0.000791348	0.0016061	0.000563142	0.00109007	0.000901533	0.000261506	0	9.51022e-05	0.000453858	0	0.000112007	0.000476929	0	0.000147504	0	7.89453e-05	0	0.000110144	0.000230256	0.000100503	0.00021363	0	0.000111062	0.000338028	0.000336398	0.000376364	0.000129769	0.000523756	0.000627961	0.00107672	0.000768344	0.000507414	0.000505963	0.00077503	0.000487092
ASV_myg_rqm	Firmicutes	Clostridia	Oscillospirales	Oscillospirales_unclassified	Oscillospirales_unclassified	0	0	0	0	0	0	0	0	0	0	0	0	0	0	0	0	0	0.000151286	0	0	0	0	0	0	0	0	0	0	0	0	0	0	0	0	0	0	0	0	0	0	0	0	0	0
ASV_n00_rpj	Firmicutes	Clostridia	Lachnospirales	Lachnospiraceae	Lachnospiraceae_unclassified	0	0	0	0	0	0	0	0	0	0	0	0	0	0	0	0	0	0	0	0	0	0	0	0	0	0	0	0	0	0	0	0	0.000112676	0	0	0	0	0	0	0	0	0	0	0
ASV_n06_og1	Synergistota	Synergistia	Synergistales	Synergistaceae	Cloacibacillus	0	0	0	0	0	0	9.20726e-05	0	0	0	0	0	0	0	0	0	0	0	0	0	0	0	0	0	0	0	0	0	0	0	0	0	0	0	0	0	0	0	0	0	0	0	0	0
ASV_n1j_y50	Firmicutes	Clostridia	Oscillospirales	Ruminococcaceae	uncultured	0.000825593	0.00129518	0.00100387	0.000207922	0.00010917	0.000246225	0.000828653	0.00161261	0.000672495	0	0	0.000281571	0.000408775	0.000200341	0.000610181	0.000204394	9.51022e-05	0.000302572	7.52729e-05	0.000336022	0.000476929	0.000388048	0.000442511	0.000441345	0.000552617	0.000367755	0.000660866	0.00103615	0.00140704	0.00021363	0.000688883	0.000777432	0	0.000336398	0	0.000129769	7.48223e-05	0.000171262	0	0.000256115	0.000112759	0	0.000140915	0
ASV_n3n_q1r	Firmicutes	Clostridia	Lachnospirales	Lachnospiraceae	Lachnospiraceae_unclassified	0	0	0	0	0	0	0	0	0	0	0	0	0	0	0	0	0	0	0	0	0	0	0	0	0	0	0	0	0	0	0	0	0	0	0	0	0	0	0	0	0	0	0	6.95846e-05
ASV_n3t_cwj	Actinobacteriota	Coriobacteriia	Coriobacteriales	Coriobacteriales Incertae Sedis	uncultured	0.000206398	0.000235488	0.000573641	0.000103961	0	8.20749e-05	0.000184145	0	0.000252186	8.79275e-05	0.000200763	0	0.000272517	0.00010017	8.71688e-05	0	0.000190204	0	0	0	0	0	0	8.8269e-05	0.000236836	0	0	0	0.000100503	0	0	0.000222124	0	0	0	0.000129769	0	0.000114175	0	0	5.63793e-05	7.22804e-05	0	0
ASV_n46_amo	Firmicutes	Clostridia	Lachnospirales	Lachnospiraceae	Anaerostipes	0	0	0	0	0	0	0	0.000179179	0	0	0	0	0	0	0	0	0	0	0	0	0	0	0	0	0	0	0	0	0	0	0	0	0	0	0	0	0	0	0	0	0	0	0	0
ASV_n4z_tgw	Firmicutes	Clostridia	Lachnospirales	Lachnospiraceae	Lachnospiraceae ND3007 group	0.000103199	0.000235488	0.000430231	0.000103961	0	8.20749e-05	0.000184145	0.000358359	0.000168124	0	0	0	0	0	8.71688e-05	0.000102197	0.000190204	0	7.52729e-05	0	0.000119232	0	0	0	0	0	0.000330433	0.000230256	0.000201005	0.00021363	0	0	0	0.000224266	0	0	0.000224467	0	0	0	0	7.22804e-05	7.04573e-05	6.95846e-05
ASV_n53_izs	Firmicutes	Clostridia	Lachnospirales	Lachnospiraceae	Eisenbergiella	0	0	0	0	0	0	0	0	8.40619e-05	0	0	0	0	0	8.71688e-05	0.000102197	0	0	0	0	0	0	0	0	0	0	0.000110144	0	0.000100503	0	8.61104e-05	0.000111062	0	0	0	0	0	0	0	0	0	0	0	0
ASV_n7x_rgw	Bacteroidota	Bacteroidia	Bacteroidales	Tannerellaceae	Parabacteroides	0	0	0	0	0	0	0	0	0	0	0	0	0	0	0	0	0	0	0	0	0	0	0	0	0	0	0	0	0	0	0	0	0	0	0	0	0	0	0	0	0	0	7.04573e-05	0
ASV_n8f_zv3	Firmicutes	Clostridia	Oscillospirales	Oscillospiraceae	UCG-002	0	0	0	0	0	0	0	0	0	0	0	0	0	0	0	0	0	0	0	0	0	0	0	0	0	0	0	0	0	0	0	0	0	0.000112133	0	0	0	0	0	0	0	0	0	0
ASV_n8t_pqh	Firmicutes	Clostridia	Oscillospirales	Ruminococcaceae	Subdoligranulum	0	0	0	0	0	0	0	0	0	0	0	0	0	0	0	0	0	0	0	0	0	0	0	0	0	0	0	0	0	0	0	0	0	0.000112133	0	0	0	0	0	0	0	0	0	0
ASV_n90_7uj	Firmicutes	Clostridia	Lachnospirales	Lachnospiraceae	Blautia	0.00227038	0.00200165	0.00229456	0.0018713	0.00262009	0.00328299	0.000920726	0.00197097	0.00117687	0.00131891	0.00140534	0.00154864	0.000545033	0.000701192	0.00130753	0.00245273	0.00133143	0.00257186	0.00112909	0.000896057	0.000715393	0.00135817	0.00103252	0.00088269	0.00236836	0.00125037	0.00187245	0.00425973	0.00201005	0.00341807	0.00241109	0.00288761	0.00123944	0.00100919	0.000752729	0.000908383	0.0020202	0.0013701	0.000717811	0.00147266	0.0013531	0.00122877	0.00140915	0.00104377
ASV_nai_uxz	Bacteroidota	Bacteroidia	Bacteroidales	Bacteroidaceae	Bacteroides	0	0	0	0	0	0	0	0	0	0	0	0	0	0	0	0	0	0	0	0	0	0	0	0	0	0	0	0	0	0	0	0	0	0.000112133	0	0	0	0	0	0	0	0	0	0
ASV_nbk_l7l	Firmicutes	Clostridia	Oscillospirales	Oscillospiraceae	Colidextribacter	0	0.000117744	0	0	0	0	9.20726e-05	0	0	0	0.000100381	0	0	0.00010017	0	0	0	0.000151286	7.52729e-05	0	0	9.7012e-05	0	8.8269e-05	7.89453e-05	7.3551e-05	0	0	0	0	0	0	0.000112676	0.000224266	0	0	7.48223e-05	0.000399612	0.000179453	0.000192086	0.000225517	0.000433683	0.000281829	0.000278338
ASV_nby_zlc	Firmicutes	Clostridia	Oscillospirales	Oscillospiraceae	UCG-002	0.00340557	0.0029436	0.00430231	0.00197526	0.00120087	0.00205187	0.00285425	0.00304605	0.00277404	0.00175855	0.00190725	0.001971	0.00109007	0.00120204	0.00191771	0.00183955	0.00266286	0.00151286	0.00143018	0.00145609	0.00262311	0.00184323	0.00154879	0.0014123	0.00213152	0.00242718	0.00242317	0.00299332	0.00221106	0.00256355	0.00344442	0.00266548	0.0112676	0.010989	0.0122318	0.0193356	0.0213244	0.0177542	0.0202782	0.0224741	0.0248069	0.0196603	0.0191644	0.016422
ASV_ncm_fnq	Firmicutes	Clostridia	Oscillospirales	Oscillospiraceae	Oscillospiraceae_unclassified	0.000103199	0	0.00014341	0	0	0	0	0	0	0	0	0	0	0	0	0	0	0	0	0	0	9.7012e-05	0	0	0	0	0	0	0	0	0	0	0	0.000112133	0	0	7.48223e-05	5.70874e-05	8.97263e-05	6.40287e-05	0	0	0	6.95846e-05
ASV_ndy_eim	Firmicutes	Clostridia	Oscillospirales	Oscillospiraceae	UCG-002	0.000309598	0.000353232	0.000286821	0.000207922	0.000218341	0	0	0.000179179	0.000168124	0	0.000401526	0.000140786	0.000136258	0.00010017	8.71688e-05	0.000102197	0	0.000453858	0.000225819	0.000448029	0	9.7012e-05	7.37518e-05	0.000176538	0.000394726	0.000220653	0.000110144	0	0.000100503	0.00021363	8.61104e-05	0.000111062	0	0	0	0	0	0.000114175	8.97263e-05	0	5.63793e-05	7.22804e-05	0.000211372	6.95846e-05
ASV_ng2_t9g	Bacteroidota	Bacteroidia	Bacteroidales	Rikenellaceae	Alistipes	0.000206398	0.000353232	0.00014341	0	0	8.20749e-05	0	0	0.000168124	8.79275e-05	0.000200763	0	0	0	8.71688e-05	0.000102197	9.51022e-05	0.000302572	7.52729e-05	0.000112007	0.000238464	0	7.37518e-05	0	7.89453e-05	0	0	0.000115128	0.000100503	0.00021363	0	0	0.00056338	0.000112133	0	0.000129769	0.000149645	0.000171262	0	6.40287e-05	0	0.000144561	0	0
ASV_ngw_fi3	Bacteroidota	Bacteroidia	Bacteroidales	Bacteroidaceae	Bacteroides	0.000309598	0.000235488	0.00014341	0.000415844	0.000327511	0.00016415	9.20726e-05	0.000179179	8.40619e-05	8.79275e-05	0.000100381	0	0	0	0	0.000204394	9.51022e-05	0.000151286	0.000150546	0	0	9.7012e-05	0	8.8269e-05	0	0	0	0	0	0	0	0	0.000450704	0.000560664	0.000188182	0.000908383	0.000823045	0.00022835	0.000358905	0.000256115	0.000620173	0.000433683	0.000352286	0.000208754
ASV_ni3_yrf	Bacteroidota	Bacteroidia	Bacteroidales	Bacteroidaceae	Bacteroides	0.00598555	0.00459202	0.00344185	0.00935648	0.00753275	0.00599146	0.00699751	0.00627128	0.0063887	0.00202233	0.00130496	0.00112628	0.00218013	0.00170289	0.0275453	0.0262647	0.0238707	0.0136157	0.00986075	0.00974462	0.0126386	0.0112534	0.00958773	0.00644364	0.0119997	0.00809061	0.00231303	0.00195717	0.00140704	0.00427259	0.00490829	0.00699689	0.0150986	0.0188383	0.0161837	0.0119387	0.0125701	0.0131301	0.0127411	0.011077	0.0120652	0.00730033	0.00711618	0.0119685
ASV_nim_6ot	Firmicutes	Clostridia	Lachnospirales	Lachnospiraceae	Lachnoclostridium	0	0	0	0	0	8.20749e-05	0	0	0	8.79275e-05	0	0	0	0	0	0	0	0	0	0	0	0	0	0	0	0	0	0	0	0	0	0	0	0	0	0.000129769	7.48223e-05	0	0	6.40287e-05	0.000112759	0	0	6.95846e-05
ASV_nj4_osy	Actinobacteriota	Coriobacteriia	Coriobacteriales	Coriobacteriales Incertae Sedis	uncultured	0.000103199	0.000470976	0.000286821	0.000103961	0	0.00016415	0.000276218	0	0.000168124	8.79275e-05	0	0.000140786	0.000136258	0	0	0.000204394	0	0	0.000150546	0.000112007	0	0	7.37518e-05	0	0	0.000294204	0	0.000230256	0	0	0	0.000444247	0.000112676	0	0	0	0	5.70874e-05	0	6.40287e-05	5.63793e-05	7.22804e-05	7.04573e-05	0.000208754
ASV_njq_vab	Bacteroidota	Bacteroidia	Bacteroidales	Tannerellaceae	Parabacteroides	0	0	0	0.000103961	0	0	0	0	0	0	0	0	0	0	0	0	0	0	0	0	0.000119232	0	0	0	0	0	0	0	0	0	0	0	0	0	0	0	0	0	0	0	5.63793e-05	0	0	0
ASV_nlh_4f2	Firmicutes	Clostridia	Peptostreptococcales-Tissierellales	Peptostreptococcaceae	Intestinibacter	0.000619195	0.000353232	0.00100387	0	0.00010917	8.20749e-05	0.00036829	0.000358359	0.000336247	0.000263783	0.000401526	0.000422357	0.000136258	0.000200341	0.000174338	0	9.51022e-05	0	0	0.000224014	0.000119232	9.7012e-05	0	0.000176538	7.89453e-05	0.000147102	0.000330433	0	0.000201005	0.00021363	0	0	0	0.000112133	0	0.000129769	0.000224467	0.000399612	0.000358905	0.000192086	0.000338276	0	0.000140915	0.000208754
ASV_nli_l3i	Firmicutes	Clostridia	Lachnospirales	Lachnospiraceae	Lachnoclostridium	0	0	0	0	0	0	0	0	0	0	0	0	0	0	0	0	0	0	0	0	0	0	0	0	0	0	0	0	0	0	0	0	0	0	0	0	0	0	0	0	0	0	0	0
ASV_nlv_lso	Bacteroidota	Bacteroidia	Bacteroidales	Bacteroidaceae	Bacteroides	0.000206398	0.000117744	0	0.000103961	0.000327511	0.000246225	9.20726e-05	0	0	8.79275e-05	0	0	0.000136258	0.00010017	0	0	0.000190204	0.000151286	0	0	0	0	0	0	7.89453e-05	7.3551e-05	0	0	0	0	8.61104e-05	0	0	0	0	0.000129769	7.48223e-05	0	8.97263e-05	0	5.63793e-05	0	0	0
ASV_nm5_ij5	Firmicutes	Clostridia	Clostridia_unclassified	Clostridia_unclassified	Clostridia_unclassified	0	0	0	0	0	0	0	0	0	0	0	0	0	0	0	0	0	0	0	0	0	0	0	0	0	0	0	0	0	0	0	0	0	0	0	0	7.48223e-05	0	0	0	5.63793e-05	0	0	0
ASV_nm9_lhl	Firmicutes	Clostridia	Oscillospirales	Ruminococcaceae	Faecalibacterium	0	0	0	0	0	0	0	0	0	0	0	0	0	0	0	0	0	0	0	0	0	0	0	0	0	0	0	0	0	0	0	0	0	0	0	0	0	5.70874e-05	0	0	0	0	0	0
ASV_nnx_6zr	Firmicutes	Clostridia	Clostridia_unclassified	Clostridia_unclassified	Clostridia_unclassified	0	0	0	0	0	0	0	0	0	0	0	0	0	0	0	0	0	0	0	0	0	0	0	0	7.89453e-05	0	0	0	0	0	0	0	0.000112676	0	0	0	0	0	0	0	0	0	0	0
ASV_no3_0c3	Proteobacteria	Gammaproteobacteria	Burkholderiales	Sutterellaceae	Sutterella	0	0	0	0	0	0	0	0	0	0	0	0	0	0	0	0	0	0	0	0	0	0	0	0	0	0	0	0	0	0	0	0	0	0	0	0	0	0	0	6.40287e-05	0	0	0	0
ASV_np9_g4b	Firmicutes	Clostridia	Monoglobales	Monoglobaceae	Monoglobus	0.000309598	0.000117744	0.00014341	0	0	0	0	0	8.40619e-05	0	0	0.000140786	0	0	0	0	0	0	0	0	0	0	0	0	0	0	0	0	0	0	0	0	0	0	0	0	0	0	0	0	0	7.22804e-05	0	6.95846e-05
ASV_npx_p3f	Firmicutes	Clostridia	Lachnospirales	Lachnospiraceae	[Ruminococcus] torques group	0.000309598	0	0.00014341	0.000519805	0.000873362	0.000574524	0	0.000179179	0.000168124	0	0	0.000281571	0	0.00010017	0.000348675	0.000817578	0.000570613	0.000605144	0.000225819	0.000224014	0.000238464	0.000388048	7.37518e-05	8.8269e-05	0.000631562	0.000661959	0.000110144	0.000230256	0.000301508	0.000640889	0.000602773	0.000777432	0	0	0	0	0	5.70874e-05	0	0	0	0	0	6.95846e-05
ASV_nq9_csw	Firmicutes	Clostridia	Clostridiales	Clostridiaceae	Clostridium sensu stricto 1	0	0	0	0	0	0	0	0	8.40619e-05	0	0	0	0	0	0	0	0	0	0	0	0	0	0	0	0	0	0	0	0	0	0	0	0	0	0	0	0	0	0	0	0	0	0	0
ASV_nqh_mhk	Bacteroidota	Bacteroidia	Bacteroidales	Bacteroidaceae	Bacteroides	0.00196078	0.00200165	0.00157751	0.00166337	0.00163755	0.00172357	0.00211767	0.00215015	0.00226967	0.000175855	0.000602289	0.000281571	0.00109007	0.000601022	0.00706067	0.0073582	0.00741797	0.00347958	0.00331201	0.00224014	0.00405389	0.00223128	0.00265506	0.00123577	0.00292098	0.00169167	0.000881154	0.000460511	0.00080402	0.00149541	0.00154999	0.0023323	0.00292958	0.00370038	0.0052691	0.00389307	0.00389076	0.00285437	0.0034096	0.00275323	0.00338276	0.00238525	0.00211372	0.00347923
ASV_ns8_tvb	Firmicutes	Clostridia	Lachnospirales	Lachnospiraceae	Blautia	0.000103199	0.000235488	0.00014341	0.000207922	0.000218341	0.000328299	0	0	8.40619e-05	8.79275e-05	0.000100381	0.000281571	0	0	0.000348675	0.000204394	0.000475511	0.00075643	0.000150546	0.000112007	0.000596161	0.000291036	0.000295007	0.000264807	0.000473672	0.000147102	0	0	0	0.00021363	8.61104e-05	0.000777432	0	0.000112133	0.000376364	0.000389307	7.48223e-05	0.000171262	0.000179453	0.000128057	0.000112759	7.22804e-05	7.04573e-05	6.95846e-05
ASV_nsi_tjn	Firmicutes	Clostridia	Oscillospirales	Oscillospiraceae	UCG-002	0	0	0	0	0	0	0	0	0	0	0	0	0	0	0	0	0	0	0	0	0	0	0	0	0	0	0	0	0	0	0	0	0	0	0	0	0	0	0	6.40287e-05	0	0	0	0
ASV_ntq_kpn	Firmicutes	Clostridia	Oscillospirales	Ruminococcaceae	Faecalibacterium	0	0	0	0	0	0	0	0	0	0	0	0	0.000136258	0	0	0	0	0	0	0	0	0	0	0	0	0	0	0	0	0	0	0	0	0	0	0	0	0	0	0	0	0	0	0
ASV_ntu_xww	Bacteroidota	Bacteroidia	Bacteroidales	Prevotellaceae	Paraprevotella	0.00319917	0.00329683	0.00430231	0.00363863	0.00163755	0.00246225	0.00598472	0.00555456	0.00470746	0.00140684	0.00170648	0.00140786	0.00109007	0.000901533	0.00479428	0.00541645	0.00456491	0.00075643	0.000752729	0.00134409	0.00107309	0.000776096	0.000811269	0.000353076	0.000473672	0.000220653	0.0029739	0.000115128	0.000703518	0.000427259	8.61104e-05	0.000666371	0.00101408	0.000784929	0.00207	0.000908383	0.00112233	0.00131301	0.00116644	0.00153669	0.001635	0.000650524	0.000915944	0.000974184
ASV_nvu_ec1	Bacteroidota	Bacteroidia	Bacteroidales	Bacteroidaceae	Bacteroides	0.0169247	0.0169551	0.0116162	0.0279655	0.025655	0.0218319	0.0158365	0.0157678	0.013534	0.0070342	0.00461755	0.00464592	0.00681292	0.00450766	0.0394874	0.0397547	0.0364242	0.0302572	0.0251411	0.0224014	0.0338619	0.0280365	0.019028	0.00476653	0.0066314	0.00485437	0.00396519	0.00241768	0.0039196	0.00299081	0.00344442	0.00588627	0.012507	0.0173806	0.0171246	0.0186867	0.0213992	0.0164412	0.0187528	0.0185043	0.0164628	0.0139501	0.0124005	0.0157957
ASV_nwq_kwz	Firmicutes	Bacilli	Lactobacillales	Streptococcaceae	Streptococcus	0.000825593	0.000706464	0.000573641	0	0.000327511	0	9.20726e-05	0	0.000588433	0	0	0	0.000272517	0.00010017	0.000261506	0.000817578	0.000285307	0.000302572	0.000225819	0.000112007	0	0.000388048	0.000516262	0.000441345	0.000710508	0.000588408	0.00121159	0.000230256	0.000502513	0.00021363	0.000258331	0.000444247	0	0	0	0	7.48223e-05	5.70874e-05	8.97263e-05	0	5.63793e-05	7.22804e-05	0	6.95846e-05
ASV_nxg_bdk	Firmicutes	Clostridia	Lachnospirales	Lachnospiraceae	Lachnospiraceae_unclassified	0.000206398	0.000117744	0.00014341	0.000311883	0.000327511	0.00016415	9.20726e-05	0	8.40619e-05	0.000175855	0.000100381	0.000140786	0.000136258	0.000200341	8.71688e-05	0.000204394	9.51022e-05	0.000302572	0.000225819	0	0.000238464	9.7012e-05	7.37518e-05	8.8269e-05	7.89453e-05	0.000220653	0	0.000460511	0.000100503	0.00021363	0.000344442	0.000666371	0	0	0.000188182	0.000129769	7.48223e-05	0.000171262	0	0	0	0	0	0
ASV_nyu_kcs	Bacteroidota	Bacteroidia	Bacteroidales	Marinifilaceae	Butyricimonas	0	0.000117744	0	0	0	8.20749e-05	0	0	8.40619e-05	0	0.000100381	0	0.000136258	0.00010017	0	0	9.51022e-05	0	0	0	0	0	0	0	0	0	0	0	0	0.00021363	0	0	0.000112676	0	0.000188182	0	0	0.000114175	0.000269179	6.40287e-05	5.63793e-05	7.22804e-05	7.04573e-05	0.000139169
ASV_nzb_wme	Firmicutes	Clostridia	Lachnospirales	Lachnospiraceae	Coprococcus	0	0	0	0	0	0	0	0	0	0	0	0	0	0	0	0	0	0	0	0	0	0	0	0	0	0	0	0	0	0	0	0	0	0	0	0	0	0	0	0	0	0	0	0
ASV_nzj_t4h	Firmicutes	Clostridia	Clostridia UCG-014	Clostridia UCG-014_unclassified	Clostridia UCG-014_unclassified	0	0	0	0	0.00010917	0	0	0	0	0	0	0	0.000272517	0	0	0	0	0	0	0	0	0	0	0	0	0	0	0	0	0	0	0	0	0	0	0	0	0	0	0	0	7.22804e-05	0	0
ASV_nzz_vit	Firmicutes	Clostridia	Christensenellales	Christensenellaceae	Christensenellaceae R-7 group	0.000103199	0	0	0	0	0	0	0	0	0	0	0	0	0	0	0.000102197	0.000190204	0.000151286	0	0	0	0	7.37518e-05	0	0	0	0.000110144	0	0	0	0	0	0	0	0.000188182	0	0	0	0	0	0	0	0	0
ASV_o1b_kl6	Firmicutes	Clostridia	Oscillospirales	Ruminococcaceae	Incertae Sedis	0.00185759	0.00153067	0.00114728	0.000103961	0.000218341	0.000328299	0.00138109	0.00179179	0.000672495	0.000527565	0.000401526	0.000563142	0.000681292	0	0.000348675	0	0.000380409	0.000151286	0	0	0.000476929	9.7012e-05	7.37518e-05	0.000353076	0.000157891	0.000367755	0.000660866	0.00126641	0.00150754	0	0.000172221	0.000444247	0.000225352	0.000336398	0.000376364	0.000778614	0.000374111	0.000285437	0.000358905	0.000320143	0.000338276	0.000433683	0.000422744	0.00076543
ASV_o3u_7h2	Firmicutes	Clostridia	Oscillospirales	Ruminococcaceae	Ruminococcus	0	0	0	0	0	0	0	0	0	0	0	0	0	0	0	0	0	0	0	0	0	0	0	0	0	0	0	0	0	0	0	0	0	0	0	0	0	0	0	0	0	0	0	0
ASV_o46_bys	Firmicutes	Clostridia	Lachnospirales	Lachnospiraceae	Lachnospiraceae_unclassified	0	0	0	0	0	0	0	0	0	0	0	0	0	0	8.71688e-05	0	0	0	0	0	0	0	0	0	0	0	0	0	0	0	0	0	0	0	0	0	0	0	0	0	0	0	0	0
ASV_o58_qub	Actinobacteriota	Actinobacteria	Bifidobacteriales	Bifidobacteriaceae	Bifidobacterium	0.000412797	0.000353232	0.00014341	0.000103961	0.00010917	8.20749e-05	0.000276218	0	0.000420309	0.000791348	0.000903433	0.000703928	0.000408775	0.000701192	8.71688e-05	0.000102197	0	0.000151286	0	0	0.000119232	0	0	0	7.89453e-05	7.3551e-05	0	0	0.000201005	0	0	0	0.000225352	0.000672797	0	0.000778614	0.000149645	0.000456699	0.000448632	0.000320143	0.000394655	0.000650524	0	0.000487092
ASV_o8p_kmj	Firmicutes	Clostridia	Lachnospirales	Lachnospiraceae	Coprococcus	0.000206398	0.000235488	0.000286821	0	0	0	0.000184145	0.000179179	0.000168124	0	0	0	0	0	0	0.000102197	0	0	0	0	0	0	0	0	0	0	0.000220289	0	0.000100503	0	0	0	0	0	0.000188182	0	0	0	0	0	5.63793e-05	0	0	0
ASV_o8w_wsr	Bacteroidota	Bacteroidia	Bacteroidales	Bacteroidaceae	Bacteroides	0	0	0	0	0	0	0	0	0	0	0	0	0	0	0	0	0	0	0	0	0	0	0	0	0	0	0	0	0	0	0	0	0	0	0	0	0	0	0	0	0	0	0	0
ASV_o97_9rg	Actinobacteriota	Coriobacteriia	Coriobacteriales	Eggerthellaceae	Slackia	0	0	0	0	0.00010917	0	0	0	8.40619e-05	0.000175855	0.000100381	0	0.000136258	0	0	0	0	0	0	0	0.000119232	0	0	0	0	0	0	0	0	0.00021363	0	0	0.000112676	0.000224266	0	0.000129769	0	0	0	0	5.63793e-05	7.22804e-05	0	0
ASV_o9g_4bj	Firmicutes	Clostridia	Lachnospirales	Lachnospiraceae	Fusicatenibacter	0	0	0	0	0	0	0	0	0	0	0	0	0	0	0	0	0	0	0	0	0	0	0	0	0	0	0	0	0	0	0	0	0	0	0.000188182	0	0	0	0	0	0	0	0	0
ASV_o9s_dq8	Firmicutes	Clostridia	Lachnospirales	Lachnospiraceae	Anaerostipes	0	0	0	0	0	0	0	0	0	0	0	0	0	0	0	0	0	0	0	0	0	0	0	0	0	0	0	0	0	0	0	0	0	0	0	0	0	0	8.97263e-05	0	0	0	0	0
ASV_oan_2mq	Firmicutes	Clostridia	Oscillospirales	Ruminococcaceae	uncultured	0	0	0	0	0	0	0	0	0	0	0	0	0	0	0	0	0	0	0	0	0	0	0	0	0	0	0	0	0	0	0	0	0	0	0	0	0	0	0	0	0	0	0	0
ASV_oau_qre	Firmicutes	Clostridia	Clostridiales	Clostridiaceae	Clostridium sensu stricto 1	0	0	0	0	0	0	0	0	8.40619e-05	0	0	0	0	0	0	0	0	0	0	0	0	0	0	0	0	0	0	0	0	0	0	0	0	0	0	0	0	5.70874e-05	0	0	0	0	0	0
ASV_obi_hqz	Firmicutes	Clostridia	Lachnospirales	Lachnospiraceae	Lachnospiraceae_unclassified	0	0	0	0	0	0	0	0	0	0	0	0	0	0	0	0	0	0	0	0	0	0	0	0	0	0	0	0	0	0	0	0	0	0	0	0	0	0	0	0	0	7.22804e-05	0	0
ASV_od5_lah	Firmicutes	Clostridia	Clostridiales	Clostridiaceae	Clostridium sensu stricto 1	0.000103199	0.000117744	0	0	0	0	0.000184145	0.000537538	8.40619e-05	0	0	0	0	0	0	0	9.51022e-05	0	0.000150546	0	0	0	0	8.8269e-05	0.000157891	0	0	0	0	0	8.61104e-05	0	0	0	0	0	0	0	0	0.000128057	0.000112759	0	0	6.95846e-05
ASV_oe2_0id	Bacteroidota	Bacteroidia	Bacteroidales	Marinifilaceae	Odoribacter	0.00113519	0.000235488	0.000286821	0.000935648	0.000327511	0.000574524	0.0010128	0.000537538	0.000840619	0.000175855	0	0.000140786	0.000136258	0.00010017	0.00104603	0.000306592	0.000285307	0.000605144	0.000376364	0.000448029	0.000596161	9.7012e-05	0.000221255	0.000176538	0.000631562	0	0.000220289	0	0	0	0	0.000222124	0.000676056	0.000672797	0.000376364	0.000648845	0.000374111	0.00102757	0.000717811	0.000448201	0.00101483	0.000650524	0.000845487	0.000487092
ASV_oej_34u	Actinobacteriota	Coriobacteriia	Coriobacteriales	Coriobacteriaceae	Collinsella	0.000103199	0	0	0	0	0	0	0	0	0	0	0	0	0	0	0	0	0	0	0	0	0	0	0	0	0	0	0	0	0	0	0	0	0	0	0	0	0	0	0	0	0	0	0
ASV_of9_pps	Actinobacteriota	Coriobacteriia	Coriobacteriales	Coriobacteriales Incertae Sedis	Raoultibacter	0	0	0	0	0	0	0	0	0	0	0	0	0	0	0	0.000102197	0	0	0	0	0	0	0	0	0	0	0	0	0	0	0	0	0	0	0.000188182	0	0	0	0	0	0	0	0	0
ASV_ofm_0y5	Firmicutes	Clostridia	Oscillospirales	Oscillospirales_unclassified	Oscillospirales_unclassified	0	0	0	0	0	0	0	0	0	0	0	0	0	0	0.000174338	0	9.51022e-05	0	0.000150546	0	0.000119232	0	0	0	0	0	0	0	0	0	0	0	0.000112676	0.000224266	0	0	0	0	0	0	5.63793e-05	7.22804e-05	0	0
ASV_ofp_qg4	Firmicutes	Clostridia	Lachnospirales	Lachnospiraceae	Blautia	0	0	0	0	0	0	0	0	0	0	0	0	0	0	0	0	0	0	0	0	0	0	0	0	0	0	0	0	0	0	0	0	0	0	0	0.000129769	0	0	0	0	0	0	0	0
ASV_og5_1kh	Firmicutes	Clostridia	Clostridiales	Clostridiaceae	Clostridium sensu stricto 1	0	0	0	0	0	0	0	0	0	0	0	0	0	0	0	0	0	0	0	0	0	0	0	0	0	0	0	0	0	0	0	0	0	0	0	0	0	5.70874e-05	0	0	0	0	0	0
ASV_ogf_43c	Actinobacteriota	Coriobacteriia	Coriobacteriales	Coriobacteriaceae	Collinsella	0.000103199	0.000117744	0.000430231	0.000103961	0	0	0	0.000179179	8.40619e-05	0.000175855	0.000100381	0.000140786	0	0.00010017	0	0.000102197	0	0	7.52729e-05	0	0	0	7.37518e-05	8.8269e-05	7.89453e-05	7.3551e-05	0	0	0	0	0	0	0	0.000112133	0	0	7.48223e-05	0.000114175	8.97263e-05	0.000192086	5.63793e-05	0.000144561	0	0
ASV_oha_idz	Firmicutes	Clostridia	Lachnospirales	Lachnospiraceae	uncultured	0.000103199	0.000353232	0.000573641	0.000831687	0.000655022	0.000410374	0.000276218	0.000179179	0.000336247	0.00193441	0.0011042	0.00126707	0.000136258	0.000400681	0.000348675	0	0.000380409	0.000453858	0.000225819	0.000112007	0.000119232	0	0.000368759	0.000264807	0	0.000147102	0.000110144	0.000690767	0.00040201	0.00021363	0.000258331	0.000222124	0.000901408	0.000448531	0.00150546	0.000908383	0.0013468	0.00119884	0.00161507	0.00153669	0.00107121	0.00151789	0.00155006	0.0009046
ASV_oik_1sr	Proteobacteria	Gammaproteobacteria	Burkholderiales	Sutterellaceae	Sutterella	0	0	0	0	0	0	0	0	0	0	0	0	0	0	0	0	0	0	0	0	0	0	0	0	0	0	0	0	0	0	0	0	0	0	0.000188182	0	0	0	0	0	0	0	0	0
ASV_oj6_jkx	Proteobacteria	Gammaproteobacteria	Burkholderiales	Sutterellaceae	Sutterella	0.000928793	0.00058872	0.000860462	0.000519805	0.000436681	0.000738674	0.000552435	0.00107508	0.000588433	0.00246197	0.00130496	0.00253414	0	0.00010017	0.000958856	0.000613183	0.000380409	0.000907716	0.000903274	0.00112007	0.00143079	0.00126116	0.000958773	0.0011475	0.00118418	0.000956164	0.000440577	0.000345383	0	0.00299081	0.000688883	0.00166593	0.00969014	0.0104283	0.0127964	0.00856475	0.0070333	0.00736427	0.00717811	0.00755538	0.00654	0.00881821	0.0067639	0.00744555
ASV_ojq_pyc	Firmicutes	Clostridia	Lachnospirales	Lachnospiraceae	Lachnospiraceae_unclassified	0	0	0	0	0	0	0	0	0	0	0	0	0	0	0	0	0	0	0	0	0	0	0	0	0	0	0	0	0	0	0	0	0	0	0	0	0	0	0	0	0	0	0	0
ASV_ojs_a5m	Actinobacteriota	Actinobacteria	Bifidobacteriales	Bifidobacteriaceae	Bifidobacterium	0.00154799	0.0018839	0.00301162	0.000415844	0.00010917	0.000328299	0.00119694	0.00107508	0.00151311	0.00070342	0.000903433	0.00154864	0.00081755	0.00120204	0.000261506	0.000408789	0.000285307	0	7.52729e-05	0.000224014	0.000238464	0.000194024	0	8.8269e-05	0.000157891	7.3551e-05	0.000550721	0.000345383	0.000201005	0.00021363	0	0.000444247	0.00056338	0.000784929	0.000564546	0	0.000299289	0.000627961	0.000628084	0.000576258	0.000451035	0.000505963	0.000563658	0.000695846
ASV_oju_81p	Firmicutes	Clostridia	Oscillospirales	Ruminococcaceae	Faecalibacterium	0.000206398	0.000117744	0	0	0.000436681	0.000246225	9.20726e-05	0.000179179	0.000168124	8.79275e-05	0	0	0	0	0	0.000102197	9.51022e-05	0.000151286	0	0	0.000238464	0.000291036	0	0.000176538	7.89453e-05	0	0	0	0.000100503	0.00021363	0.000430552	0.000444247	0	0.000112133	0	0.000129769	7.48223e-05	0.000114175	8.97263e-05	0.000128057	0.000225517	7.22804e-05	0.000140915	6.95846e-05
ASV_onf_74d	Proteobacteria	Gammaproteobacteria	Enterobacterales	Enterobacteriaceae	Escherichia-Shigella	0	0	0	0	0	0	0	0	0	0	0	0	0	0.00010017	0	0	0	0	0	0	0	0	0	0	0	0	0.000110144	0	0	0	0	0	0	0.000112133	0	0	0	0	8.97263e-05	0	0	0	0	0
ASV_ono_o12	Firmicutes	Clostridia	Lachnospirales	Lachnospiraceae	Lachnoclostridium	0	0.000117744	0.00014341	0	0.000218341	8.20749e-05	0	0	8.40619e-05	0	0	0	0.000136258	0	0.000174338	0.000204394	0	0.000302572	0	0	0.000119232	9.7012e-05	0.000221255	0	0	0.000147102	0	0	0	0	8.61104e-05	0.000111062	0.000112676	0.000112133	0.000376364	0.000129769	0.000149645	0.000114175	0	6.40287e-05	5.63793e-05	7.22804e-05	7.04573e-05	0.000139169
ASV_ony_gon	Firmicutes	Clostridia	Oscillospirales	Oscillospiraceae	uncultured	0.00154799	0.000941952	0.00157751	0.000103961	0.00010917	0	0.00073658	0.000895897	0.000756557	0.00035171	0.000602289	0.000422357	0.000408775	0.00010017	0.000174338	0.000408789	0.000380409	0.000302572	0.000150546	0.000224014	0.000238464	0.000194024	0.000147504	0.000353076	0.000315781	0.000147102	0.00110144	0.000575639	0.000603015	0.000854518	8.61104e-05	0	0.00292958	0.00291545	0.00282273	0.000648845	0.000748223	0.00148427	0.000538358	0.00128057	0.000902069	0.000505963	0.00162052	0.00076543
ASV_oog_lgx	Actinobacteriota	Coriobacteriia	Coriobacteriales	Coriobacteriales Incertae Sedis	uncultured	0	0	0	0	0	0	0	0	0	0	0	0	0	0	0	0	0	0	0	0	0	9.7012e-05	0	0	0	0	0	0	0	0	0	0	0	0	0	0	0	0	0	0	0	0	0	0
ASV_opy_q6w	Bacteroidota	Bacteroidia	Bacteroidales	Bacteroidaceae	Bacteroides	0	0	0	0	0	0	0	0	0	0	0	0	0	0	0	0	0	0	0	0	0	0	0	0	0	0	0	0	0	0	0	0	0	0	0	0	0	0	0	0	0	0	0	0
ASV_or4_hkd	Proteobacteria	Gammaproteobacteria	Burkholderiales	Sutterellaceae	Sutterella	0.000103199	0.000235488	0.00014341	0	0.00010917	0.000246225	0	0	8.40619e-05	0.00070342	0	0.000563142	0.000136258	0	8.71688e-05	0.000102197	0	0	0.000301091	0	0.000119232	0.00048506	0.000368759	8.8269e-05	0.000157891	0.000147102	0.000220289	0	0	0.000640889	0.000172221	0.000111062	0.000112676	0.000560664	0.000188182	0.000389307	0.000374111	0.000570874	0.000717811	0.000768344	0.000394655	0.000650524	0.000986402	0.000556677
ASV_orl_8j7	Firmicutes	Clostridia	Oscillospirales	Oscillospirales_unclassified	Oscillospirales_unclassified	0	0	0	0	0	0	0	0	0	0	0	0	0	0	0	0	0	0	0	0	0	0	0	0	0	0	0	0	0	0	0	0	0	0	0	0	0	0	0	6.40287e-05	0	0	0	0
ASV_osd_fb1	Firmicutes	Bacilli	Lactobacillales	Streptococcaceae	Streptococcus	0.000206398	0.000353232	0.00014341	0	0.000218341	0.00016415	0.00036829	0	0.000252186	0.000879275	0.00120458	0.000563142	0.00109007	0.00110187	8.71688e-05	0.000102197	0	0.000453858	0.000451637	0.000224014	0	0.000291036	0.000590014	0.000441345	7.89453e-05	0.000588408	0.000330433	0.000115128	0.00040201	0.000640889	0.000258331	0	0.00123944	0.00145773	0.000564546	0.000519076	0.00119716	0.000627961	0.000538358	0.000896402	0.000902069	0.000650524	0.00133869	0.00076543
ASV_oss_oac	Firmicutes	Clostridia	Lachnospirales	Lachnospiraceae	Lachnospiraceae NK4A136 group	0.00402477	0.00447427	0.00387208	0.00353467	0.00371179	0.0026264	0.00331461	0.00376277	0.00302623	0.00149477	0.00130496	0.00253414	0.00231639	0.00130221	0.00348675	0.00347471	0.00351878	0.00257186	0.00112909	0.00134409	0.00250388	0.00194024	0.00154879	0.00247153	0.00347359	0.00286849	0.00209274	0.00287819	0.00351759	0.00277718	0.00275553	0.00277654	0.00123944	0.00100919	0.000376364	0.000778614	0.000523756	0.000856311	0.000897263	0.000832373	0.00124035	0.00122877	0.000845487	0.00118294
ASV_otn_pkz	Firmicutes	Clostridia	Lachnospirales	Lachnospiraceae	Lachnospiraceae_unclassified	0	0	0	0	0	0	0	0	0	0	0	0	0	0	0	0	0	0	0	0	0	0	0	0	0	0	0	0	0	0	0	0	0	0	0	0	0	0	0	0	0	0	0	0
ASV_ou2_au9	Firmicutes	Clostridia	Lachnospirales	Lachnospiraceae	Blautia	0	0	0	0	0	0	0	0	0	0	0	0	0	0	0	0	0	0	0	0	0	0	0	0	0	0	0	0	0	0	0	0	0	0	0	0	0	0	0	0	5.63793e-05	0	0	0
ASV_oup_m44	Firmicutes	Clostridia	Lachnospirales	Lachnospiraceae	uncultured	0.000103199	0	0.000573641	0.000103961	0.00010917	8.20749e-05	9.20726e-05	0	0	0.000263783	0.000100381	0	0	0.000200341	0.000261506	0.000204394	0.000475511	0	0.000301091	0.000224014	0.000119232	0.000291036	7.37518e-05	0.000264807	0.000394726	0.000220653	0	0	0.000301508	0.000427259	0.000516662	0.000333185	0.000450704	0.000784929	0.000188182	0	0.000149645	0	0.000179453	0.000128057	0	7.22804e-05	0	6.95846e-05
ASV_ovj_zpv	Firmicutes	Clostridia	Oscillospirales	Oscillospiraceae	uncultured	0.000206398	0.000117744	0.00014341	0.000103961	0.00010917	0	0.000276218	0.000179179	0.000252186	0	0	0.000140786	0	0	0	0.000102197	0.000190204	0	7.52729e-05	0	0	0	0	0.000176538	0.000236836	0	0	0.000115128	0.000301508	0.00021363	0	0.000222124	0.000225352	0.000336398	0.000376364	0.000129769	0.000149645	5.70874e-05	8.97263e-05	0	0.000169138	0.000361402	0.000281829	0.000139169
ASV_ozh_gou	Firmicutes	Clostridia	Oscillospirales	Ruminococcaceae	uncultured	0.000309598	0.000117744	0	0.000103961	0	0	0	0	0.000168124	0	0	0	0	0	0	0	0	0	0	0	0	9.7012e-05	0	0	7.89453e-05	7.3551e-05	0	0.000115128	0	0	0	0	0	0.000224266	0.000376364	0.000259538	7.48223e-05	0	0	6.40287e-05	0.000112759	0	7.04573e-05	6.95846e-05
ASV_ozq_hkr	Firmicutes	Clostridia	Lachnospirales	Lachnospiraceae	Lachnospiraceae_unclassified	0.000103199	0.000353232	0	0	0	0.000328299	0.00036829	0	8.40619e-05	0.000263783	0	0	0.000272517	0.00010017	8.71688e-05	0.000408789	0.000190204	0	0.000225819	0.000112007	0.000238464	0.000194024	0.000147504	8.8269e-05	0.000157891	7.3551e-05	0.000110144	0.000460511	0.000301508	0	8.61104e-05	0.000333185	0	0	0	0.000129769	7.48223e-05	5.70874e-05	0	0.000128057	5.63793e-05	7.22804e-05	0	0
ASV_p0k_9mm	Firmicutes	Clostridia	Clostridiales	Clostridiaceae	Clostridium sensu stricto 1	0	0	0	0	0	0	0	0	0	0	0	0	0	0	0	0	0	0	0	0	0	0	0	0	0	0	0	0	0	0	0	0	0	0	0	0	0	0	8.97263e-05	0	0	0	0	0
ASV_p2a_wph	Bacteroidota	Bacteroidia	Bacteroidales	Marinifilaceae	Odoribacter	0	0	0	0	0	0	0	0	0	0	0	0	0	0	0	0	0	0	0	0	0	0	0	0	0	0	0	0	0	0	0	0	0	0	0	0	0	0	0	0	0	0	0	6.95846e-05
ASV_p2f_btm	Actinobacteriota	Coriobacteriia	Coriobacteriales	Coriobacteriaceae	Collinsella	0.0143447	0.0117744	0.0322673	0.0121634	0.00949782	0.0212574	0.0046957	0.00322523	0.00798588	0.0322694	0.0363381	0.0449106	0.00354272	0.00300511	0.0159519	0.0114461	0.0232049	0.0177005	0.00519383	0.00963262	0.021581	0.00679084	0.00744893	0.0136817	0.0121576	0.00684025	0.0087014	0.00425973	0.00452261	0.0136723	0.00447774	0.0256553	0.0230986	0.00852209	0.0169364	0.00882429	0.00950243	0.0129588	0.0133692	0.011077	0.0127417	0.0108421	0.0118368	0.00668012
ASV_p2r_rne	Firmicutes	Clostridia	Oscillospirales	Ruminococcaceae	Faecalibacterium	0	0	0	0	0	0	0	0	0	0	0	0	0	0	0	0	0	0	0	0	0.000119232	0	0	0	0	0	0	0	0	0	0	0	0	0	0	0	0	0	0	0	0	0	0	0
ASV_p2w_etk	Firmicutes	Clostridia	Oscillospirales	Ruminococcaceae	Faecalibacterium	0	0	0	0	0	0	9.20726e-05	0	0	0	0	0	0	0	0	0	0	0.000151286	0	0.000112007	0.000119232	9.7012e-05	0	0	0	0	0	0.000115128	0	0	0	0	0.000112676	0	0.000188182	0	0	5.70874e-05	8.97263e-05	0	0	0.000144561	7.04573e-05	6.95846e-05
ASV_p61_kb9	Firmicutes	Clostridia	Lachnospirales	Lachnospiraceae	Lachnospiraceae_unclassified	0	0	0	0.000311883	0.000327511	0.000246225	0	0.000179179	0	0	0	0.000140786	0.000136258	0.00010017	8.71688e-05	0	0.000380409	0.000453858	0.000150546	0	0.000238464	0.00048506	0.000147504	0.000441345	0.000236836	0.000220653	0	0.000115128	0.000100503	0.000640889	8.61104e-05	0.000111062	0	0	0	0	0	0	8.97263e-05	0	5.63793e-05	7.22804e-05	0	6.95846e-05
ASV_p64_ty6	Firmicutes	Clostridia	Lachnospirales	Lachnospiraceae	Lachnoclostridium	0.000515996	0.00058872	0.000860462	0.000727726	0.000545852	0.000656599	0.00036829	0.000537538	0.0010928	0.00281368	0.00281068	0.00253414	0.000545033	0.000500851	8.71688e-05	0	0.000190204	0	0	0.000672043	0.000357696	0.000194024	0.000147504	8.8269e-05	0	0.000220653	0.000550721	0.00103615	0.00120603	0.000854518	0.000430552	0.000333185	0.0314366	0.0313972	0.0282273	0.023618	0.0193042	0.0207227	0.0193809	0.0219618	0.022439	0.0231297	0.0212076	0.0173266
ASV_p6e_mdq	Firmicutes	Clostridia	Lachnospirales	Lachnospiraceae	Lachnospiraceae_unclassified	0	0	0	0	0	0	0	0	0	0	0	0	0	0	0	0	0	0	0	0	0	0	0	0	0	0	0	0	0	0	0	0	0	0	0	0	0	0	0	0	0	0	0	0
ASV_p7a_o8e	Bacteroidota	Bacteroidia	Bacteroidales	Bacteroidaceae	Bacteroides	0	0	0	0	0	0	0	0	0	0	0	0	0	0	8.71688e-05	0	0	0	0	0	0	0	0	0	0	0	0	0	0	0	0	0	0	0	0	0	0	0	0	0	0	0	0	0
ASV_p8d_e4n	Firmicutes	Clostridia	Clostridia_unclassified	Clostridia_unclassified	Clostridia_unclassified	0	0	0	0	0	0	0	0	0	0	0	0	0	0	0	0	0	0	0	0	0	0	0	0	0	0	0	0	0	0	0	0	0	0	0	0	7.48223e-05	0	0	0	0	0	0	0
ASV_p9a_p2e	Firmicutes	Clostridia	Christensenellales	Christensenellaceae	Christensenellaceae R-7 group	0.00123839	0.00164842	0.00315503	0.00124753	0.000655022	0.0013132	0.00119694	0.000716717	0.00117687	0.00035171	0.000602289	0.000281571	0.000136258	0.000300511	0.000871688	0.000613183	0.000760818	0.00075643	0.000225819	0.000448029	0.00178848	0.000291036	0.000368759	0.00088269	0.000868398	0.000367755	0.00154202	0.000690767	0.00140704	0.00021363	0.000258331	0.00177699	0.000338028	0.000672797	0.000188182	0.000129769	7.48223e-05	0.000685049	0.000717811	0.000128057	0.000394655	0.000433683	0.000140915	0.000695846
ASV_p9r_xbg	Firmicutes	Bacilli	Erysipelotrichales	Erysipelatoclostridiaceae	Erysipelatoclostridium	0.000515996	0.000706464	0.000717051	0.0235991	0.0207424	0.0321733	0.000184145	0	0.000672495	0.000791348	0.00070267	0.00126707	0	0.00010017	0.00845537	0.00797138	0.00760818	0.0086233	0.00557019	0.00492832	0.00441159	0.00446255	0.00649015	0.00679672	0.00773664	0.00764931	0.000220289	0.000345383	0.000201005	0.00790429	0.0120555	0.0111062	0.000225352	0	0.000376364	0.000389307	0.000374111	0.000456699	0.000179453	0.000192086	0.000281897	0.000361402	0.000352286	0
ASV_pa3_qx8	Firmicutes	Clostridia	Peptostreptococcales-Tissierellales	Peptostreptococcaceae	Peptostreptococcaceae_unclassified	0.00701754	0.00435653	0.00344185	0.000623765	0.000655022	0.00114905	0.00294632	0.00483784	0.00268998	8.79275e-05	0.00070267	0	0.000545033	0.00110187	0.00104603	0.000715381	0.00104612	0.000907716	0.000677456	0.000448029	0.000596161	0.000194024	0.000885021	0.000794421	0.000710508	0.000514857	0.00132173	0.00103615	0.00100503	0.00106815	0.000947214	0.000999556	0.000225352	0.000112133	0	0.000129769	0.000299289	0.000285437	0.000269179	6.40287e-05	5.63793e-05	0.000361402	0.000352286	0.000278338
ASV_pah_5a9	Actinobacteriota	Coriobacteriia	Coriobacteriales	Eggerthellaceae	Senegalimassilia	0	0	0	0	0	0	0	0	0	0	0	0	0	0	0	0	0	0	0	0	0	0	0	0	0	0	0	0	0	0	0	0	0	0	0	0	0	0	0	6.40287e-05	0	0	0	0
ASV_pc7_ln3	Firmicutes	Clostridia	Lachnospirales	Lachnospiraceae	Lachnospiraceae_unclassified	0	0	0	0	0	8.20749e-05	0	0	0	0	0	0	0	0	0	0	0	0	0	0	0	0	0	0	0	0	0	0	0	0	0	0	0	0	0	0	0	0	0	0	0	0	0	0
ASV_pcs_jdo	Cyanobacteria	Vampirivibrionia	Gastranaerophilales	Gastranaerophilales_unclassified	Gastranaerophilales_unclassified	0.027967	0.0290828	0.0240929	0.00862876	0.00502183	0.00927446	0.0196115	0.0186347	0.0232011	0.00281368	0.00351335	0.00337885	0.00803924	0.00570971	0.0126395	0.00878896	0.00874941	0.00499244	0.00511855	0.00817652	0.006677	0.00844005	0.0042776	0.00556095	0.00686824	0.00595763	0.0163014	0.0100161	0.0122613	0.00598163	0.00439163	0.00566415	0.00450704	0.00515811	0.00414001	0.00519076	0.00606061	0.00719301	0.00493495	0.00499424	0.00648362	0.00469823	0.00570704	0.00535801
ASV_pge_l9m	Actinobacteriota	Actinobacteria	Bifidobacteriales	Bifidobacteriaceae	Bifidobacterium	0	0.000117744	0	0	0	0	0	0	0	0	0	0	0	0	0	0	0	0	0	0	0	0	0	0	0.000157891	0	0	0	0	0	0	0	0	0	0	0	0	0	0	0	0	0	0	0
ASV_pgl_g9r	Bacteroidota	Bacteroidia	Bacteroidales	Marinifilaceae	Butyricimonas	0	0.000235488	0	0.000103961	0	8.20749e-05	0	0.000179179	8.40619e-05	0	0	0.000281571	0	0	0	0	0	0	0	0.000112007	0.000119232	0	0	0	7.89453e-05	0	0.000110144	0	0	0	0	0	0.000112676	0	0	0.000259538	7.48223e-05	0.00022835	0	6.40287e-05	0.000112759	7.22804e-05	0	6.95846e-05
ASV_pgy_a72	Firmicutes	Clostridia	Peptococcales	Peptococcaceae	uncultured	0.00103199	0.000235488	0.000286821	0.000103961	0.00010917	0.00016415	0.000552435	0	0.000168124	0.000175855	0	0.000281571	0	0.000200341	8.71688e-05	0	9.51022e-05	0	7.52729e-05	0	0.000357696	0.000194024	0.000368759	0	0	0.000147102	0.000220289	0.000115128	0.00040201	0	0	0.000111062	0.000112676	0.000112133	0	0	7.48223e-05	5.70874e-05	8.97263e-05	0	0	7.22804e-05	0	0
ASV_ph7_99f	Firmicutes	Bacilli	Lactobacillales	Lactobacillales_unclassified	Lactobacillales_unclassified	0	0	0	0	0	0	0	0	8.40619e-05	0	0	0	0	0	0	0	0	0	0	0	0	0	0	0	0	0	0	0	0	0	0	0	0	0	0	0	0	0	0	0	0	0	0	0
ASV_pi4_eg7	Firmicutes	Clostridia	Clostridia_unclassified	Clostridia_unclassified	Clostridia_unclassified	0.000103199	0	0	0	0	0	0	0	0	0	0	0	0	0	0	0	0	0	0	0	0	0	0	0	0	0	0	0	0	0	0	0	0	0	0	0	0	0	0	0	0	0	0	0
ASV_pir_279	Firmicutes	Clostridia	Oscillospirales	Oscillospirales_unclassified	Oscillospirales_unclassified	0	0	0	0	0	0	0	0	0	0	0	0	0	0	0	0	0	0	0	0.000112007	0	0	0	0	0	0	0	0	0	0	0	0	0	0	0	0	0	0	0	0	0	0	0	0
ASV_pk4_kht	Firmicutes	Clostridia	Oscillospirales	Ruminococcaceae	Faecalibacterium	0	0	0	0	0	0	0	0	0	0	0	0	0	0.00010017	0	0	0	0	0	0	0	0	0	0	0	0	0	0	0	0	0	0	0	0.000112133	0	0	0	0	0	0	0	0	0	0
ASV_pk7_s5z	Firmicutes	Clostridia	Lachnospirales	Lachnospiraceae	Lachnospiraceae_unclassified	0	0	0	0	0	0	0	0	0	0	0	0	0.000136258	0	0	0	0	0	0	0	0	0	0	0	0	0	0	0	0	0	0	0	0	0	0	0	0	0	0	0	0	7.22804e-05	0	0
ASV_pkv_kqx	Firmicutes	Clostridia	Oscillospirales	Oscillospiraceae	Oscillospiraceae_unclassified	0	0	0	0	0	0	0	0	0	0	0	0	0	0	0	0	0	0	0	0	0	0	0	0	0	0	0	0	0	0	0	0	0	0	0	0	0	0	0	0	0	0	0	6.95846e-05
ASV_plh_31g	Proteobacteria	Gammaproteobacteria	Burkholderiales	Sutterellaceae	Sutterella	0	0	0	0	0	0	9.20726e-05	0	0	0	0	0	0	0	0	0	0	0	0	0	0	0	0	0	0	0	0	0	0	0	0	0	0	0	0	0	0	0	0	0	0	0	0	0
ASV_plo_ycz	Firmicutes	Clostridia	Lachnospirales	Lachnospiraceae	[Ruminococcus] torques group	0.000515996	0.00058872	0.000286821	0.000415844	0.000327511	0.000410374	0.00036829	0.000537538	0.000672495	0.000263783	0.000401526	0	0.000408775	0	0.000174338	0.000306592	0.000380409	0.000302572	0.000150546	0.000112007	0.000238464	0.000291036	0	0.000353076	0.000552617	0.000367755	0.000660866	0.000115128	0.000904523	0.000854518	0.000688883	0.000777432	0.000112676	0	0	0.000129769	0	0	8.97263e-05	6.40287e-05	0.000112759	0.000144561	0	6.95846e-05
ASV_pmd_x20	Firmicutes	Clostridia	Oscillospirales	Ruminococcaceae	Ruminococcaceae_unclassified	0	0	0	0	0	8.20749e-05	0	0	0	0	0	0	0	0	0	0	9.51022e-05	0	0	0	0	0	0	0	0	0	0	0	0	0	0	0	0	0	0	0	0	0	0	0	0	0	0	0
ASV_pmh_9gy	Bacteroidota	Bacteroidia	Bacteroidales	Bacteroidaceae	Bacteroides	0	0	0	0	0	0	0	0	0	0	0	0	0	0	0	0	0	0	0	0	0	0	0	0	0	0	0	0	0	0	0	0	0	0	0	0	0	0	0	0	0	0	0	0
ASV_pnw_mn3	Firmicutes	Clostridia	Lachnospirales	Lachnospiraceae	Lachnospiraceae_unclassified	0	0	0	0	0	0	0	0	8.40619e-05	0	0	0	0	0	0	0	0	0	0	0	0	0	0	0	0	0	0	0	0	0	0	0	0	0	0	0	0	0	0	0	0	0	0	0
ASV_ppg_rlj	Firmicutes	Clostridia	Clostridia UCG-014	Clostridia UCG-014_unclassified	Clostridia UCG-014_unclassified	0.000309598	0.000470976	0.000573641	0	0.00010917	0	0.000276218	0.000179179	8.40619e-05	0	0	0	0	0.000200341	8.71688e-05	0	0	0	7.52729e-05	0	0	9.7012e-05	7.37518e-05	0	7.89453e-05	7.3551e-05	0.000220289	0.000460511	0.000301508	0	0	0	0	0	0	0	7.48223e-05	0	0	0	0.000112759	7.22804e-05	7.04573e-05	0
ASV_ps3_taa	Firmicutes	Clostridia	Lachnospirales	Lachnospiraceae	Coprococcus	0.00423117	0.00576946	0.00516277	0.0023911	0.00163755	0.00188772	0.00340668	0.00394195	0.00361466	0.00914446	0.0140534	0.00971421	0.00190762	0.00120204	0.00191771	0.00153296	0.00142653	0.002118	0.000677456	0.00078405	0.00202695	0.00174622	0.00147504	0.00167711	0.00149996	0.00117682	0.00352462	0.00541101	0.00592965	0.000854518	0.00189443	0.00222124	0.00743662	0.0102041	0.00752729	0.00973268	0.00576132	0.00867728	0.00690893	0.00723524	0.00732931	0.00766173	0.0077503	0.00758472
ASV_psc_3yu	Firmicutes	Clostridia	Oscillospirales	Ruminococcaceae	Faecalibacterium	0	0.000117744	0	0	0	0	0	0	0	0.000175855	0	0	0	0	0	0	0	0	0	0	0	0	0	0	0	0	0	0	0	0	0	0	0	0	0	0	0	0	0	0	0	0	0	0
ASV_pt7_z5j	Firmicutes	Clostridia	Lachnospirales	Lachnospiraceae	Lachnospiraceae_unclassified	0	0	0	0	0	0	0	0	0	0	0	0	0	0	0	0	0	0	0	0	0	0	0	0	0	0	0	0	0	0	0	0	0	0	0	0	0	0	0	0	0	7.22804e-05	0	0
ASV_ptc_h8n	Firmicutes	Clostridia	Lachnospirales	Lachnospiraceae	Lachnospiraceae_unclassified	0	0	0	0	0.00010917	0	0	0	0	0	0	0	0	0	0	0.000102197	0	0	0	0	0	0	0	0	0	0	0	0	0	0	0	0	0	0	0	0	0	0	0	0	0	0	0	0
ASV_pu2_a9y	Firmicutes	Clostridia	Lachnospirales	Lachnospiraceae	Lachnospiraceae_unclassified	0	0	0	0	0	0	0	0	0	0	0	0	0	0	0	0	0	0	0	0	0	0	0	0	0	0	0	0	0	0	0	0	0	0	0	0	0	0	0	0	0	0	0	0
ASV_pua_v1g	Bacteroidota	Bacteroidia	Bacteroidales	Bacteroidaceae	Bacteroides	0	0	0	0	0	0	0	0	0	0	0	0	0	0	0	0	0	0	0	0	0	0	0	0	0	0	0	0	0	0	0	0	0	0	0	0	0	0	0	0	0	7.22804e-05	0	0
ASV_pvm_c1c	Bacteroidota	Bacteroidia	Bacteroidales	Bacteroidaceae	Bacteroides	0.000103199	0	0	0.000103961	0.000218341	8.20749e-05	0	0	0	0	0	0	0	0	8.71688e-05	0.000102197	0	0.000151286	0.000301091	0	0.000357696	9.7012e-05	0.000221255	0	0	0	0	0	0	0	0	0	0.000112676	0	0	0	0	0	0	6.40287e-05	5.63793e-05	0	0	6.95846e-05
ASV_pvs_p57	Firmicutes	Clostridia	Oscillospirales	Ruminococcaceae	Subdoligranulum	0	0	0	0	0	8.20749e-05	0	0	0	0	0	0	0	0	0	0	0	0	0	0	0	0	0	0	0	0	0	0	0	0	0	0	0	0.000112133	0	0	0	0	0	0	0	0	0	0
ASV_pw9_zu5	Firmicutes	Clostridia	Lachnospirales	Lachnospiraceae	Lachnospiraceae NK4A136 group	0	0	0	0.000103961	0	0	0	0.000179179	8.40619e-05	8.79275e-05	0	0	0	0	0	0	0	0	0	0	0	0	0	0	0	0	0	0.000230256	0	0	0	0	0	0	0	0	0	0	0	0	5.63793e-05	0	7.04573e-05	0
ASV_pwc_dzt	Verrucomicrobiota	Verrucomicrobiae	Verrucomicrobiales	Akkermansiaceae	Akkermansia	0.0286894	0.0134228	0.0130503	0.00218318	0.00152838	0.00369337	0.0129822	0.00752553	0.0191661	0.00290161	0.00250954	0.00225257	0.00313394	0.00290494	0.00427127	0.00316811	0.00180694	0.00196672	0.00127964	0.00168011	0.00166925	0.00116414	0.000885021	0.00176538	0.00221047	0.00147102	0.00528693	0.000690767	0.00150754	0.00170904	0.00120555	0.00199911	0.000676056	0.000448531	0.000940911	0.000259538	0.000897868	0.000513787	0.00116644	0.000640287	0.00078931	0.000505963	0.00077503	0.000556677
ASV_px0_x5e	Firmicutes	Clostridia	Oscillospirales	Ruminococcaceae	Ruminococcaceae_unclassified	0	0	0	0	0	0	0	0	0	0	0	0	0	0	0	0	0	0	0	0	0	0	0	0	0	0	0	0	0	0	0	0	0	0	0	0	0	0	0	0	0	0	0	0
ASV_pym_y80	Firmicutes	Clostridia	Lachnospirales	Lachnospiraceae	[Eubacterium] ruminantium group	0.00268318	0.00306134	0.00186433	0.000935648	0.000655022	0.00139527	0.00193352	0.00179179	0.00134499	0.000527565	0.000602289	0.000703928	0.00109007	0.000801362	0.00069735	0.00102197	0.00104612	0.000605144	0.000301091	0.000560036	0.00107309	0.000679084	0.000147504	0.000617883	0.000710508	0.000809061	0.00143188	0.00264794	0.00170854	0.000640889	0.000774994	0.000555309	0.000112676	0	0.000376364	0.000129769	0.000374111	0.000342524	0.000179453	0.000256115	0.000281897	0.000505963	0.000211372	0.000278338
ASV_pys_6ej	Firmicutes	Clostridia	Lachnospirales	Lachnospiraceae	Anaerostipes	0	0	0	0	0	0	0	0	0	0	0	0	0	0	0	0	0	0	0	0	0	0	0	0	7.89453e-05	0	0	0	0	0	0	0	0	0	0	0	0	0	0	0	0	0	0	0
ASV_pzb_e1t	Firmicutes	Clostridia	Lachnospirales	Lachnospiraceae	Roseburia	0.00939112	0.0110679	0.0119031	0.00675746	0.00840611	0.00656599	0.00607679	0.00734635	0.00613652	0.00360503	0.00471793	0.003942	0.00272517	0.004708	0.00706067	0.0105263	0.00970043	0.00590015	0.00263455	0.00403226	0.00679623	0.00339542	0.00383509	0.00494307	0.00647351	0.00617829	0.00418548	0.00506562	0.00492462	0.00448622	0.0057694	0.0105509	0.00112676	0.000784929	0.00112909	0.000129769	0.00291807	0.00171262	0.00233288	0.00153669	0.00219879	0.00122877	0.00183189	0.00222671
ASV_pzj_k2y	Firmicutes	Clostridia	Lachnospirales	Lachnospiraceae	Lachnospiraceae_unclassified	0.000309598	0.000353232	0.00129069	0.000311883	0.000218341	0.00016415	0.000276218	0.000537538	0.000336247	0.0015827	0.00140534	0.00183021	0.000272517	0.000400681	0.000174338	0	0.000190204	0.000302572	0.000150546	0.000112007	0	0.000388048	0.000295007	8.8269e-05	7.89453e-05	0.000294204	0.000330433	0.000345383	0.000502513	0.000427259	0.000172221	0.000111062	0.00923944	0.00740076	0.0084682	0.00778614	0.00523756	0.00685049	0.00699865	0.00608273	0.00654	0.00722804	0.0062707	0.00709763
ASV_pzw_384	Firmicutes	Clostridia	Oscillospirales	Ruminococcaceae	Faecalibacterium	0	0	0	0	0	0	0	0	0	0	0	0	0	0	8.71688e-05	0	0	0	0	0	0	0	0	0	0	0	0	0	0	0	0	0	0	0	0	0	0	0	0	0	0	0	0	0
ASV_q2r_336	Firmicutes	Bacilli	Lactobacillales	Streptococcaceae	Streptococcus	0	0	0	0	0	0	0	0	0	0	0	0	0	0	0	0	0	0	0	0	0	0	0	0	0	0	0	0	0	0	0	0	0	0	0	0	0	0	0	0	0	0	0	0
ASV_q5a_fz0	Firmicutes	Clostridia	Clostridia_unclassified	Clostridia_unclassified	Clostridia_unclassified	0	0	0	0	0	0	0	0	0	0	0	0	0	0	0	0	0	0	0	0	0	0	0	0	0	0	0	0	0	0	0	0	0	0	0	0.000129769	0	0	0	0	0	0	0	0
ASV_q7x_6pb	Firmicutes	Clostridia	Lachnospirales	Lachnospiraceae	Lachnospiraceae_unclassified	0	0	0	0	0	0	0	0	0	0	0	0	0	0	0	0	0	0	0	0	0	0	0	0	0	0	0	0	0	0	0	0	0	0	0	0	0	0	0	0	0	0	0	0
ASV_qac_8t7	Firmicutes	Clostridia	Lachnospirales	Lachnospiraceae	[Eubacterium] xylanophilum group	0.00103199	0.000941952	0.00100387	0.000207922	0	0.00016415	0.000644508	0.000179179	0.000504371	0.000439638	0.000100381	0	0.000136258	0.00010017	0	0.000204394	0	0.000151286	0.000150546	0.000112007	0.000238464	0	0	0	7.89453e-05	7.3551e-05	0.000550721	0.000460511	0.000301508	0	8.61104e-05	0.000111062	0	0.000112133	0	0	7.48223e-05	0	0	0	0	0.000144561	7.04573e-05	0
ASV_qaf_f59	Firmicutes	Clostridia	Clostridiales	Clostridiaceae	Clostridium sensu stricto 1	0	0	0	0	0	0	0	0	0	0	0	0	0	0	0	0	0	0	0	0	0	0	0	0	0	0	0	0	0	0	0	0	0	0	0	0	0	0	0	0	0	0	0	0
ASV_qbs_agw	Actinobacteriota	Coriobacteriia	Coriobacteriales	Eggerthellaceae	uncultured	0.00154799	0.000941952	0.00157751	0	0.000327511	0.000492449	0.0010128	0.000179179	0.000168124	8.79275e-05	0.000301144	0	0	0	0.000261506	0.000204394	0.000285307	0.000605144	0.000150546	0.000448029	0.000953857	9.7012e-05	7.37518e-05	0.000529614	0.000394726	0	0.000440577	0.000575639	0.000703518	0.000427259	8.61104e-05	0.000111062	0	0	0.000188182	0	0.000224467	0.000171262	0.000358905	0	0.000112759	0	0	0
ASV_qbz_qv4	Firmicutes	Clostridia	Lachnospirales	Lachnospiraceae	Lachnospiraceae_unclassified	0	0	0	0	0	0	0	0	0	0	0	0	0	0	0	0	0	0	0	0	0	0	0	0	0	0	0	0	0	0	0	0	0	0	0.000188182	0	0	0	0	0	0	0	0	0
ASV_qc2_apt	Firmicutes	Clostridia	Clostridiales	Clostridiaceae	Clostridium sensu stricto 1	0.00154799	0.00129518	0.00172092	0.0201684	0.0228166	0.020847	0.000828653	0.00143343	0.000504371	0.00237404	0.00130496	0.00168943	0.000545033	0.000601022	0.0156032	0.0171691	0.0191155	0.0240545	0.0420775	0.0422267	0.0127578	0.032111	0.0395309	0.0272751	0.0271572	0.0354516	0.000881154	0.0020723	0.00221106	0.0143132	0.0133471	0.00788538	0.00101408	0.00100919	0.000940911	0.00129769	0.00187056	0.00114175	0.00116644	0.00115252	0.00202966	0.00130105	0.00260692	0.00125252
ASV_qc4_qay	Firmicutes	Clostridia	Lachnospirales	Lachnospiraceae	Lachnospiraceae_unclassified	0	0	0	0	0	0	0	0	0	0	0	0	0	0	0	0	0	0	0	0	0	0	0	0	0	0	0	0	0.000100503	0	0	0	0	0	0	0	0	0	0	0	0	0	0	0
ASV_qc8_au2	Firmicutes	Clostridia	Oscillospirales	Ruminococcaceae	uncultured	0	0.000235488	0.00014341	0	0.00010917	0	0	0	0	0	0	0	0	0	0	0	0	0	0	0	0	0	0	0	0	0	0	0	0	0	0	0	0	0.000448531	0.000188182	0	7.48223e-05	0.000171262	0	0.000256115	0	0.000361402	0.000140915	6.95846e-05
ASV_qcb_5rh	Firmicutes	Clostridia	Clostridia vadinBB60 group	Clostridia vadinBB60 group_unclassified	Clostridia vadinBB60 group_unclassified	0.000103199	0	0	0	0	0	0	0	8.40619e-05	0	0	0	0	0	0	0	0	0	0	0	0	0	0	0	0	0	0	0	0	0	0	0	0	0	0	0	0	0	0	0	0	0	0	0
ASV_qcf_lnw	Firmicutes	Clostridia	Lachnospirales	Lachnospiraceae	Coprococcus	0	0	0	0	0	0	0	0	0	0	0	0	0	0	0	0	0	0	0	0	0	0	0	0	0	0	0	0	0	0	0	0	0	0	0	0	0	0	0	0	0	0	0	0
ASV_qdu_k4v	Firmicutes	Clostridia	Lachnospirales	Lachnospiraceae	Anaerostipes	0	0	0	0	0	0	0	0	0	0	0	0	0	0	0	0	0	0	0	0	0.000119232	0	0	0	0	0	0	0	0	0	0	0	0	0	0	0	0	0	0	0	0	0	0	0
ASV_qe3_o76	Firmicutes	Clostridia	Lachnospirales	Lachnospiraceae	[Eubacterium] oxidoreducens group	0	0	0	0	0	0	0	0	0	0	0	0	0	0	0	0	0	0	0	0	0	0	0	0	0	0	0	0	0	0	0	0	0	0	0	0	0	0	0	0	0	7.22804e-05	0	0
ASV_qg7_73u	Firmicutes	Clostridia	Lachnospirales	Lachnospiraceae	Lachnospiraceae_unclassified	0	0	0	0.000103961	0	0	0	0	0	0	0	0	0	0	0	0	0	0	0	0	0.000119232	0	0	0	0	0	0	0	0	0	0	0	0	0	0	0	0	0	8.97263e-05	0	0	0	0	0
ASV_qim_52j	Firmicutes	Bacilli	Lactobacillales	Streptococcaceae	Streptococcus	0.0934985	0.0720593	0.0648215	0.0283813	0.0255459	0.037262	0.095203	0.084931	0.0924681	0.374483	0.337081	0.331972	0.389426	0.394771	0.0539575	0.0815534	0.0534475	0.0845688	0.13504	0.123208	0.0481698	0.178308	0.19205	0.123047	0.0833662	0.127979	0.0820575	0.0737969	0.101005	0.140996	0.160424	0.0745224	0.290028	0.272707	0.266654	0.297171	0.321736	0.278016	0.2524	0.28019	0.285956	0.301193	0.31889	0.332197
ASV_qin_l78	Firmicutes	Clostridia	Christensenellales	Christensenellaceae	uncultured	0	0.000117744	0	0	0	0	0	0	0	0	0	0	0	0	0	0	0	0	0	0	0	0	0	0	0	0	0	0	0	0	0	0	0.000112676	0	0	0	0	0	0	0	0	7.22804e-05	0	0
ASV_qjc_55s	Firmicutes	Clostridia	Oscillospirales	Ruminococcaceae	Subdoligranulum	0.00536636	0.00706464	0.00659687	0.00519805	0.00360262	0.00344714	0.00451156	0.0043003	0.00428716	0.00211026	0.00260992	0.00380121	0.00231639	0.00230392	0.00296374	0.00204394	0.00285307	0.00136157	0.00105382	0.000896057	0.00488852	0.00145518	0.00132753	0.00194192	0.00268414	0.00125037	0.00396519	0.00575639	0.0041206	0.00106815	0.00172221	0.00388716	0.00056338	0.00168199	0.00188182	0.00181677	0.00164609	0.0013701	0.00215343	0.00204892	0.00186052	0.00245754	0.00288875	0.00208754
ASV_qkf_tgd	Firmicutes	Clostridia	Oscillospirales	Butyricicoccaceae	Butyricicoccus	0.00185759	0.00129518	0.00258139	0.000831687	0.000327511	0.000492449	0.00147316	0.000895897	0.00159718	0.00756177	0.0101385	0.00858792	0.00081755	0.00010017	0.000261506	0.000817578	0.000285307	0.001059	0.000451637	0.00078405	0.000834625	0.000582072	0.000442511	0.000441345	0.000236836	0.000441306	0.000660866	0.000805895	0.00100503	0.000854518	0.000172221	0.000333185	0.00405634	0.00437318	0.00564546	0.00363353	0.00359147	0.0049666	0.00565276	0.00473812	0.00445397	0.00383086	0.00401606	0.00389674
ASV_qkz_ja2	Firmicutes	Clostridia	Lachnospirales	Lachnospiraceae	Coprococcus	0	0	0	0	0	8.20749e-05	0	0	0	0	0	0	0	0	0	0	0	0	0	0	0	0	0	0	0	0	0	0	0	0	0	0	0	0	0	0	0	0	8.97263e-05	0	0	0	0	0
ASV_qnh_hd7	Bacteroidota	Bacteroidia	Bacteroidales	Prevotellaceae	Prevotella_9	0	0	0	0	0.00010917	0	0	0	0	0	0	0	0	0	0	0	0	0	0	0	0	0	0	0	0	0	0	0	0	0	0	0	0	0	0	0	0	0	0	0	0	0	0	0
ASV_qow_68x	Firmicutes	Clostridia	Oscillospirales	Ruminococcaceae	Ruminococcaceae_unclassified	0	0	0	0	0	0	0	0	0	0	0	0	0	0	0	0	0	0	0	0	0	0	0	0	0	0	0	0	0	0	0	0	0	0	0	0	0	0	0	0	0	0	0	0
ASV_qpp_cke	Bacteroidota	Bacteroidia	Bacteroidales	Bacteroidaceae	Bacteroides	0	0	0	0.000103961	0	0	0	0	0	0	0	0	0	0	0	0	0	0	0	0	0	0	0	0	0	0	0	0	0	0	0	0	0	0	0	0.000129769	0	0	0	0	0	0	0	0
ASV_qrp_stu	Firmicutes	Clostridia	Lachnospirales	Lachnospiraceae	Coprococcus	0	0	0	0	0	0	0	0	0	0	0	0	0	0	0	0	0	0	0	0	0	0	0	0	0	0	0	0	0	0	0	0	0	0	0	0	0	0	0	0	0	0	7.04573e-05	0
ASV_qrq_lx6	Firmicutes	Clostridia	Oscillospirales	Ruminococcaceae	Ruminococcus	0	0	0	0	0	0	0	0	0	0	0	0	0	0	0	0	0	0	0	0	0	0	0	0	0	0	0	0	0	0	0	0	0	0	0	0	7.48223e-05	0	0	0	0	0	0	0
ASV_qrq_wlx	Firmicutes	Clostridia	Oscillospirales	Oscillospiraceae	UCG-005	0.000309598	0.00058872	0.00114728	0.000207922	0.000436681	0.00016415	0.000276218	0	0.000588433	8.79275e-05	0.000200763	0	0.000408775	0	0.000610181	0.000204394	0.000285307	0.000151286	0.000150546	0	0.000238464	0.000291036	0.000295007	0.000264807	0.000473672	0.000147102	0.000440577	0.000230256	0.000301508	0.00021363	0.000258331	0.000999556	0.000112676	0	0.000188182	0.000129769	0	5.70874e-05	0	6.40287e-05	5.63793e-05	0.000216841	0	6.95846e-05
ASV_qs6_o7g	Firmicutes	Clostridia	Oscillospirales	UCG-010	UCG-010_unclassified	0	0	0	0	0	0	9.20726e-05	0	0	8.79275e-05	0	0	0	0	0	0	0	0	0	0	0	0	0	0	0	0	0	0	0	0	0	0	0	0	0	0	0	0	0	0	0	0	0	0
ASV_qv4_ye6	Firmicutes	Clostridia	Oscillospirales	Ruminococcaceae	Subdoligranulum	0.00897833	0.0109502	0.0106124	0.00571785	0.00578603	0.00599146	0.0125219	0.00985486	0.00722932	0.00369296	0.00391488	0.00351964	0.00381523	0.00420715	0.0041841	0.00419009	0.0043747	0.0065053	0.00511855	0.00414427	0.00393466	0.00407451	0.00287632	0.00635537	0.00615773	0.00470727	0.00693909	0.0090951	0.00693467	0.00683615	0.00430552	0.00655264	0.000901408	0.00134559	0.00225819	0.00298469	0.00172091	0.00216932	0.00251234	0.00204892	0.00219879	0.00209613	0.00140915	0.00236588
ASV_qvd_ehk	Firmicutes	Bacilli	Erysipelotrichales	Erysipelatoclostridiaceae	Erysipelotrichaceae UCG-003	0.00918473	0.00953727	0.00903485	0.0203763	0.0141921	0.0198621	0.00441948	0.00447948	0.00605245	0.00659457	0.00511945	0.00549064	0.00231639	0.0010017	0.0110704	0.0108329	0.0108417	0.0172466	0.0232593	0.0213934	0.0225349	0.0272604	0.0180692	0.0340719	0.0214731	0.0254487	0.00638837	0.00610177	0.0080402	0.0608844	0.0525273	0.0452021	0.00292958	0.00257905	0.00395183	0.00493122	0.00306771	0.00416738	0.00466577	0.00467409	0.00439759	0.00462595	0.00387515	0.00417507
ASV_qwa_h7y	Firmicutes	Bacilli	Lactobacillales	Streptococcaceae	Streptococcus	0.00804954	0.00565171	0.00387208	0.0023911	0.0029476	0.00254432	0.00441948	0.00376277	0.00588433	0.000175855	0.000903433	0.000563142	0.000408775	0.0010017	0.00427127	0.00960654	0.00627675	0.00438729	0.00511855	0.00504032	0.000953857	0.00824602	0.00929272	0.00538441	0.00544723	0.007208	0.0102434	0.0151969	0.0145729	0.00854518	0.00878326	0.00477566	0.000225352	0.000112133	0	0	0.000299289	0.000114175	0.000538358	0.000128057	0.000281897	0.000433683	0.000211372	0.000556677
ASV_qy4_bhk	Firmicutes	Clostridia	Lachnospirales	Lachnospiraceae	Blautia	0.000928793	0.000941952	0.0014341	0.000415844	0.00131004	0.000738674	0.000920726	0.000537538	0.00100874	0.000527565	0.00070267	0.000281571	0.000272517	0.000400681	0.000435844	0.00122637	0.00104612	0.000302572	0.000602183	0.000560036	0.000715393	0.000388048	0.000516262	0.00088269	0.000789453	0.000588408	0.000550721	0.000921022	0.000904523	0.00149541	0.000774994	0.000444247	0.000450704	0.000336398	0.000564546	0.000389307	0.000448934	0.000513787	8.97263e-05	0.000128057	0.000394655	7.22804e-05	0.000422744	0.000139169
ASV_qzd_als	Bacteroidota	Bacteroidia	Bacteroidales	Bacteroidaceae	Bacteroides	0.00722394	0.0088308	0.00688369	0.010604	0.0108079	0.0113263	0.00303839	0.00394195	0.00294217	0.00483602	0.00391488	0.00422357	0.00272517	0.00220375	0.026325	0.0241185	0.0242511	0.0124054	0.0111404	0.0115367	0.0177656	0.0116414	0.00789144	0.0105923	0.0120786	0.00713445	0.000110144	0	0.000301508	0.00534074	0.00508051	0.00466459	0.0127324	0.0121103	0.0129846	0.0115494	0.0124953	0.0119313	0.0127411	0.0132539	0.0110503	0.0132996	0.014021	0.0123861
ASV_qzp_p4l	Proteobacteria	Gammaproteobacteria	Burkholderiales	Sutterellaceae	Sutterella	0	0.000117744	0.000286821	0.000103961	0.00010917	8.20749e-05	0	0	8.40619e-05	0.000791348	0.000501907	0.000422357	0	0	0.000174338	0.000102197	0	0.000151286	0	0	0	9.7012e-05	0.000221255	0.000176538	0	0.000147102	0	0	0	0	0.000172221	0	0.000225352	0	0.000188182	0	0.000149645	0.000171262	0.000358905	0.000320143	0.000451035	0.000289122	0.000493201	0.000347923
ASV_r0k_b0b	Bacteria_unclassified	Bacteria_unclassified	Bacteria_unclassified	Bacteria_unclassified	Bacteria_unclassified	0	0	0	0	0	0	0	0	0	8.79275e-05	0	0	0	0	0	0	0	0	0	0	0	0	0	0	0	0	0	0	0	0	0	0	0	0	0	0	0	0	0	0	0	0	0	0
ASV_r0p_ndr	Firmicutes	Bacilli	Lactobacillales	Streptococcaceae	Streptococcus	0	0	0.00014341	0	0	0	0	0	0	0	0	0	0	0	0	0	0	0	0	0	0	0	0	0	0	0	0	0	0	0	0	0	0	0.000336398	0	0	0	0	0	0	0	0	7.04573e-05	0
ASV_r1q_bhz	Bacteroidota	Bacteroidia	Bacteroidales	Marinifilaceae	Marinifilaceae_unclassified	0	0	0	0	0	8.20749e-05	9.20726e-05	0	0	8.79275e-05	0	0	0	0	0	0	0	0	7.52729e-05	0	0	0	0	0	0	0	0	0	0	0	0	0	0.000112676	0	0	0	0	0.000171262	0	0.000128057	5.63793e-05	7.22804e-05	0	6.95846e-05
ASV_r1z_887	Proteobacteria	Gammaproteobacteria	Burkholderiales	Sutterellaceae	Sutterella	0.000103199	0	0	0	0	8.20749e-05	9.20726e-05	0.000179179	0	0.000175855	0.000200763	0.000140786	0	0	0	0.000102197	0	0.000151286	0	0	0	0	0	8.8269e-05	0	7.3551e-05	0	0	0	0	8.61104e-05	0.000222124	0.000338028	0	0	0.000129769	0.000224467	5.70874e-05	0.000179453	0.000192086	0.000112759	7.22804e-05	0.000140915	0.000139169
ASV_r3j_1n8	Firmicutes	Clostridia	Lachnospirales	Lachnospiraceae	Lachnospiraceae_unclassified	0	0	0.00014341	0	0	0	0	0	0	0	0	0	0	0	0	0	0	0	0	0	0	0	0	0	0	0	0	0	0	0	0	0	0	0	0	0	0	0	0	0	0	0	0	0
ASV_r3l_bmw	Firmicutes	Clostridia	Lachnospirales	Lachnospiraceae	Eisenbergiella	0	0	0	0	0	0	0	0	0	8.79275e-05	0.000100381	0	0	0	0.000174338	0.000102197	9.51022e-05	0	7.52729e-05	0	0	0	0	8.8269e-05	0.000157891	7.3551e-05	0	0	0	0.000427259	8.61104e-05	0.000111062	0.000112676	0	0	0.000129769	0	0	0	0	0	0	0	0
ASV_r5f_ftq	Actinobacteriota	Coriobacteriia	Coriobacteriales	Coriobacteriaceae	Collinsella	0	0	0	0	0	0	0	0	0	0	0	0	0	0	0	0	0	0	0	0	0	0	0	0	0	0	0	0	0	0	0	0	0	0	0.000188182	0	0	0	0	0	0	0	0	0
ASV_r83_r57	Firmicutes	Clostridia	Lachnospirales	Lachnospiraceae	Lachnospiraceae_unclassified	0	0	0	0	0	0	0	0	0	0	0	0	0	0	0	0	0	0	0	0	0	0	0	0	0	0	0	0	0	0	0	0	0	0	0	0	0	0	0	0	0	0	0	0
ASV_r8f_fu1	Firmicutes	Clostridia	Clostridia_unclassified	Clostridia_unclassified	Clostridia_unclassified	0	0	0	0	0	0	0	0	8.40619e-05	0	0	0	0	0	0	0	0	0	0	0	0	0	0	0	0	0	0	0	0	0	0	0	0	0	0	0	0	0	0	0	0	0	0	0
ASV_r96_psv	Firmicutes	Clostridia	Lachnospirales	Lachnospiraceae	Fusicatenibacter	0	0.000117744	0	0	0	0	0	0	0	0	0	0	0	0	0	0	0	0	0	0	0	0	0	0	0	0	0	0	0	0	0	0	0	0	0	0	0	0	0	0	0	0	0	0
ASV_rbh_s69	Bacteroidota	Bacteroidia	Bacteroidales	Tannerellaceae	Parabacteroides	0	0	0	0	0	0	0	0	0	0	0	0	0	0	0	0	0	0	0	0	0	0	0	0	0	0	0	0	0	0	0	0	0	0.000112133	0	0	0	0	0	0	0	0	0	0
ASV_rc5_my6	Firmicutes	Clostridia	Peptostreptococcales-Tissierellales	Anaerovoracaceae	Family XIII AD3011 group	0.000309598	0.000353232	0.000573641	0.000207922	0	8.20749e-05	0.000184145	0	0.000420309	0.000263783	0	0.000140786	0	0.00010017	0.000174338	0.000510986	9.51022e-05	0.000302572	7.52729e-05	0	0.000119232	0.000194024	0.000221255	0.000176538	0.000631562	0.000220653	0.00077101	0	0.000301508	0.00021363	0.000344442	0.000555309	0.00056338	0	0.000188182	0.000519076	0.000149645	0.000285437	0	0.000320143	0.000169138	0.000578244	0.000211372	0.000347923
ASV_rc6_8x0	Bacteria_unclassified	Bacteria_unclassified	Bacteria_unclassified	Bacteria_unclassified	Bacteria_unclassified	0	0	0	0	0	0	0	0	0	0	0	0	0.000136258	0	0	0	0	0	0	0	0	0	0	0	0	0	0	0	0	0	0	0	0	0	0	0	0	0	0	0	0	0	0	0
ASV_re9_4cn	Firmicutes	Clostridia	Oscillospirales	Ruminococcaceae	Faecalibacterium	0	0	0	0	0	0	0	0	0	0	0	0	0	0	0	0	0	0	0	0	0	0	0	0	0	0	0	0	0	0	0	0	0	0	0	0	0	0	0	0	0	0	0	0
ASV_ret_vrs	Firmicutes	Clostridia	Lachnospirales	Lachnospiraceae	Lachnospiraceae_unclassified	0.000309598	0.000470976	0.00014341	0.000103961	0.000327511	0.000246225	0.000644508	0.000716717	0.000420309	0.00114306	0.0011042	0.000703928	0.000136258	0.00010017	8.71688e-05	0.000102197	9.51022e-05	0	7.52729e-05	0.000224014	0	0	7.37518e-05	0	0	0	0.000440577	0.000115128	0.00040201	0.00021363	8.61104e-05	0.000111062	0.00585915	0.00515811	0.00621001	0.00116792	0.0020202	0.00256893	0.00260206	0.00198489	0.00219879	0.00252982	0.00274783	0.00340964
ASV_rj9_5ct	Firmicutes	Clostridia	Oscillospirales	Ruminococcaceae	Subdoligranulum	0	0	0	0	0	0	0	0	0	0	0	0	0	0	8.71688e-05	0	0	0	0	0	0	0	0	0	0	0	0	0	0	0	0	0	0	0	0	0	0	0	0	0	0	0	0	0
ASV_rn9_ehb	Firmicutes	Clostridia	Oscillospirales	Ruminococcaceae	Ruminococcaceae_unclassified	0	0	0	0	0	0	0	0	0	0	0	0	0.000136258	0	0	0.000102197	0	0	0	0	0	0	0	0	0	0	0.000110144	0	0	0	0	0	0.000112676	0.000336398	0.000188182	0.000519076	0.000448934	0.000342524	0.000179453	0.000256115	0.000281897	0.000216841	0.000211372	0.000139169
ASV_rng_7jq	Firmicutes	Clostridia	Lachnospirales	Lachnospiraceae	Lachnospiraceae_unclassified	0.000103199	0.000235488	0.000286821	0.000415844	0.000545852	0	9.20726e-05	0	0.000168124	0.000175855	0.000100381	0.000281571	0	0.00010017	0.000348675	0.000306592	0.000380409	0.000453858	0.000301091	0.000224014	0.000715393	0.000194024	7.37518e-05	0.000353076	0.000394726	0.000220653	0	0.000115128	0.000100503	0	0.000172221	0.000555309	0.000225352	0.000224266	0.000376364	0.000519076	0.000224467	0.00022835	0.000448632	0.000256115	0.000338276	0.000361402	0.000211372	0.000278338
ASV_rnt_2fq	Firmicutes	Clostridia	Peptostreptococcales-Tissierellales	Anaerovoracaceae	Family XIII UCG-001	0.00185759	0.000941952	0.00100387	0.000103961	0.00010917	0.000492449	0.00110487	0.00125426	0.000840619	0.000263783	0.000501907	0.000281571	0.000136258	0.000300511	0.000348675	0.000510986	9.51022e-05	0.000151286	0.000150546	0.000112007	0.000357696	0.000388048	0.000147504	0.000264807	0.000157891	0.000367755	0.000440577	0.000230256	0.000502513	0	0.000344442	0.000555309	0.000901408	0.000672797	0.000752729	0.000519076	0.000224467	0.000570874	0.000358905	0.000512229	0.000507414	0.000289122	0.000211372	0.000208754
ASV_ro2_t3j	Actinobacteriota	Actinobacteria	Bifidobacteriales	Bifidobacteriaceae	Bifidobacterium	0	0	0	0	0	0	0	0	8.40619e-05	0	0	0	0	0	0	0	0	0	0	0	0	0	0	0	0	0	0	0	0	0	0	0	0	0	0	0	0	0	0	0	0	0	0	0
ASV_ro8_l8v	Firmicutes	Clostridia	Lachnospirales	Lachnospiraceae	Fusicatenibacter	0	0	0	0	0	0	0	0	0	0	0	0	0	0	0	0	0	0	0	0	0	0	0	0	0	0	0	0	0	0	0	0	0	0	0	0	0	0	0	0	0	0	0	0
ASV_rpj_tca	Firmicutes	Clostridia	Oscillospirales	Oscillospiraceae	NK4A214 group	0.000412797	0.000706464	0.000430231	0.000415844	0.000218341	0.000410374	0.000460363	0.000537538	0.000252186	0	0	0	0.000408775	0	8.71688e-05	0.000408789	0.000285307	0.000605144	0.000150546	0.000448029	0.000119232	0	0.000147504	0.000176538	0.000236836	0.000367755	0.000330433	0.000460511	0.000100503	0.00021363	0.000172221	0	0	0	0	0	7.48223e-05	5.70874e-05	8.97263e-05	6.40287e-05	5.63793e-05	7.22804e-05	0	0
ASV_rpm_24k	Firmicutes	Clostridia	Oscillospirales	Oscillospiraceae	UCG-005	0	0	0	0	0	0	0	0	0	0	0	0	0	0	8.71688e-05	0.000102197	9.51022e-05	0	0	0	0	0	0	0	0	0	0.000220289	0	0	0	0	0	0	0.000112133	0	0	0	0	8.97263e-05	0	0	0	0	0
ASV_rqj_h3y	Firmicutes	Clostridia	Lachnospirales	Lachnospiraceae	Lachnoclostridium	0	0	0.00014341	0	0	0	0	0	0	0	0	0	0	0	0	0	0	0	0	0	0	0	0	0	0	0	0	0	0	0	0	0	0	0	0	0	0	0	0	0	0	0	0	0
ASV_rrm_9g2	Firmicutes	Bacilli	Lactobacillales	Streptococcaceae	Streptococcus	0	0	0	0	0	0	0	0	0	0	0	0	0	0	0	0	0	0	0	0	0	0	0	0	0	0	0	0	0	0	0	0	0	0	0	0.000129769	0	0	0	0	0	0	0	0
ASV_rrt_opy	Firmicutes	Clostridia	Lachnospirales	Lachnospiraceae	Lachnoclostridium	0	0	0	0	0	0	0	0	0	8.79275e-05	0	0	0	0	0	0	0	0	0	0	0.000119232	0	0	0	0	0	0	0	0	0	0	0	0	0	0	0	0	5.70874e-05	0	0	0	0	0	0
ASV_rtp_y42	Firmicutes	Clostridia	Oscillospirales	Oscillospirales_unclassified	Oscillospirales_unclassified	0	0	0	0	0	0	0	0	0	0	0	0	0	0	0	0	0	0	0	0	0	0	0	0	0	0	0	0	0	0	0	0	0	0	0.000188182	0	0	0	0	0	0	0	0	0
ASV_rwu_6si	Firmicutes	Clostridia	Clostridia vadinBB60 group	Clostridia vadinBB60 group_unclassified	Clostridia vadinBB60 group_unclassified	0	0	0	0.000103961	0	0.00016415	0.000276218	0	8.40619e-05	0	0	0.000281571	0.000136258	0.00010017	0.000174338	0.000306592	0.000190204	0.000151286	7.52729e-05	0.000112007	0.000357696	9.7012e-05	7.37518e-05	8.8269e-05	0.000157891	7.3551e-05	0	0	0	0	8.61104e-05	0.000333185	0	0	0	0	0	0	0	6.40287e-05	5.63793e-05	7.22804e-05	0	6.95846e-05
ASV_rzq_vr8	Firmicutes	Clostridia	Lachnospirales	Lachnospiraceae	Blautia	0	0	0	0	0	0	0	0	0	0	0	0	0	0	0	0	0	0	0	0	0	0	0	0	0	0	0	0	0	0	0	0	0	0	0	0	0	0	0	0	0	7.22804e-05	0	0
ASV_rzz_634	Firmicutes	Clostridia	Clostridia_unclassified	Clostridia_unclassified	Clostridia_unclassified	0	0	0	0	0	0	0	0	0	0	0	0	0	0	0	0	0	0	0	0	0	0	0	0	0	0	0	0	0	0	0	0	0	0	0	0	0	5.70874e-05	0	0	0	0	0	0
ASV_s2e_ch3	Bacteroidota	Bacteroidia	Bacteroidales	Muribaculaceae	Muribaculaceae_unclassified	0.0105263	0.0140115	0.0159185	0.00873272	0.0058952	0.00927446	0.0093914	0.0105716	0.0134499	0.0035171	0.00391488	0.00281571	0.00504156	0.00500851	0.00862971	0.00510986	0.00570613	0.00332829	0.00316146	0.00324821	0.00500775	0.00155219	0.00243381	0.00379557	0.0041841	0.0034569	0.00793039	0.00368409	0.00572864	0.00256355	0.00206665	0.00777432	0.00642254	0.00807356	0.00715092	0.00428238	0.00254396	0.00382486	0.00430686	0.00371366	0.00372104	0.00231297	0.00310012	0.00299214
ASV_s87_3xj	Firmicutes	Clostridia	Oscillospirales	Oscillospiraceae	NK4A214 group	0	0	0	0	0	0	0	0	0	0	0	0	0	0	0	0	0	0	7.52729e-05	0	0	0	0	0	0	0	0	0	0	0	0	0	0	0	0	0	0	0	0	0	0	0	0	0
ASV_s8k_jh9	Bacteroidota	Bacteroidia	Bacteroidales	Prevotellaceae	Prevotella_9	0	0	0	0	0	0	9.20726e-05	0	0	0	0	0	0	0	0	0	0	0	0	0	0	0	0	0	0	0	0	0	0	0	0	0	0	0	0	0	0	0	0	6.40287e-05	0	0	0	0
ASV_sa2_3g2	Firmicutes	Clostridia	Christensenellales	Christensenellaceae	uncultured	0.000103199	0	0	0	0	0	0	0	8.40619e-05	0	0	0	0	0	0	0	0	0.000302572	0	0	0	0	7.37518e-05	0.000264807	7.89453e-05	0	0	0	0.000100503	0	8.61104e-05	0	0	0	0	0	0	0	0	0	0	0	0	0
ASV_sbl_51m	Firmicutes	Clostridia	Lachnospirales	Lachnospiraceae	Anaerostipes	0.00216718	0.00164842	0.00100387	0.00270298	0.0040393	0.00393959	0.000644508	0.000537538	0.000840619	0.00219819	0.0027103	0.00281571	0.000272517	0.000400681	0.00392259	0.00255493	0.00218735	0.00302572	0.00293564	0.00280018	0.00202695	0.00281335	0.00287632	0.00335422	0.00536828	0.00485437	0.000991299	0.00115128	0.00080402	0.0119633	0.0135193	0.00855175	0.00123944	0.000672797	0.00112909	0.001687	0.00104751	0.00148427	0.00143562	0.00217698	0.0013531	0.00137333	0.00169097	0.00167003
ASV_sc3_4lo	Firmicutes	Clostridia	Oscillospirales	Ruminococcaceae	Subdoligranulum	0	0	0	0	0	0	0	0	0	0	0	0	0	0	0	0	0	0	0	0	0	0	0	0	0	0	0	0	0	0	0	0	0	0	0	0	0	0	0	0	0	0	0	0
ASV_sc5_izv	Firmicutes	Bacilli	RF39	RF39_unclassified	RF39_unclassified	0.000206398	0.000117744	0.000286821	0.000103961	0.00010917	0	9.20726e-05	0.000537538	0.000336247	0	0	0.000140786	0.000136258	0	0	0.000102197	0	0	0.000150546	0	0.000119232	9.7012e-05	0.000221255	8.8269e-05	0	7.3551e-05	0.000440577	0.000460511	0.00040201	0	0	0.000111062	0	0	0	0	0	5.70874e-05	0	0.000128057	5.63793e-05	0	0	0
ASV_scp_iii	Firmicutes	Clostridia	Oscillospirales	Ruminococcaceae	Faecalibacterium	0.000103199	0	0.00014341	0	0	0	0	0	0	0	0.000100381	0	0	0	0	0	0	0.000151286	0	0	0	0	0	0	7.89453e-05	7.3551e-05	0	0	0	0	0	0	0	0.000224266	0.000188182	0	0	0.000171262	8.97263e-05	6.40287e-05	5.63793e-05	0	0.000140915	6.95846e-05
ASV_sdd_9s7	Firmicutes	Clostridia	Oscillospirales	Ruminococcaceae	Faecalibacterium	0.0218782	0.0226069	0.0259573	0.0210001	0.018559	0.017564	0.0233864	0.0243684	0.0212677	0.0220698	0.0165629	0.023652	0.0104919	0.00971652	0.0176953	0.014001	0.0174988	0.0145234	0.00903274	0.0101927	0.0195541	0.0103803	0.00811269	0.016065	0.0168153	0.0138276	0.0161912	0.0181902	0.0140704	0.0166631	0.0137777	0.0211017	0.0202817	0.0204082	0.0188182	0.0251752	0.0201272	0.0180396	0.0246747	0.0212575	0.0222698	0.0229852	0.0205031	0.018092
ASV_seb_t3m	Firmicutes	Clostridia	Oscillospirales	Butyricicoccaceae	Butyricicoccus	0.000103199	0.000117744	0.00014341	0	0	0	0	0	8.40619e-05	0	0	0	0	0	0	0	9.51022e-05	0	0	0	0	0	0	0	0	0	0.000110144	0	0	0	0	0	0	0.000112133	0.000188182	0	0	5.70874e-05	0	0	0	0	0	0
ASV_seo_cg2	Firmicutes	Clostridia	Oscillospirales	UCG-010	UCG-010_unclassified	0	0.000117744	0	0	0	0	9.20726e-05	0	0	0	0	0	0	0	8.71688e-05	0	0	0.000151286	0	0	0	0	0	0	0	0	0	0	0	0	0	0	0	0	0	0	0	0	0	0	0	0	0	0
ASV_seo_ve0	Firmicutes	Clostridia	Oscillospirales	Oscillospiraceae	uncultured	0	0	0	0	0.00010917	0	0	0	0	0	0	0	0	0	0	0	0	0	0	0	0	0	0	0	7.89453e-05	0	0	0	0	0	0	0	0	0	0	0	0	0	0	6.40287e-05	0	0	0	0
ASV_sgk_73w	Bacteroidota	Bacteroidia	Bacteroidales	Bacteroidaceae	Bacteroides	0	0.000117744	0	0	0	0	0	0	0	0	0	0	0	0	0	0	0	0	0	0	0	0	0	0	0	0	0	0	0	0	0	0	0	0	0	0	0	0	0	0	0	0	0	6.95846e-05
ASV_sgl_ozl	Firmicutes	Clostridia	Oscillospirales	Butyricicoccaceae	Butyricicoccus	0	0.000235488	0	0	0	0	0	0	0	0	0	0.000140786	0	0	0	0	0	0	0	0	0	0	0	0	0	0	0	0	0.000100503	0	0	0.000111062	0	0	0	0	0	0	0	0	0	0	0	0
ASV_shg_ovl	Firmicutes	Clostridia	Clostridia_unclassified	Clostridia_unclassified	Clostridia_unclassified	0	0	0	0	0	0	0	0	0	0	0	0	0	0	0	0	0	0	0	0	0	0	0	0	0	0	0	0	0	0	0	0	0	0	0	0	7.48223e-05	0	0	0	0	0	0	0
ASV_shj_hpb	Firmicutes	Clostridia	Oscillospirales	Oscillospiraceae	UCG-005	0	0	0.00014341	0	0	0	0	0	0	0	0	0	0	0	0	0	9.51022e-05	0	0	0	0	0	0	0	0	0	0	0	0	0	0	0	0	0	0.000188182	0	0	0	0	0	0	7.22804e-05	0	6.95846e-05
ASV_slx_4jh	Firmicutes	Bacilli	Lactobacillales	Lactobacillaceae	Leuconostoc	0	0	0	0	0	0	0	0	0	0	0	0	0	0	0	0	0	0	0	0	0	0	7.37518e-05	0	0	7.3551e-05	0.000440577	0.000115128	0	0	0	0.000111062	0	0	0	0	0	0	0	0	0	0	0	0
ASV_slx_g8y	Bacteroidota	Bacteroidia	Bacteroidales	Prevotellaceae	Paraprevotella	0.000103199	0	0	0	0	0	0.000184145	0.000179179	0.000252186	0	0	0	0	0	0.000348675	0.000306592	9.51022e-05	0	0	0	0.000119232	0	7.37518e-05	0	0	0	0	0	0	0	0	0	0	0	0.000188182	0	0.000149645	0	0	0	0.000112759	7.22804e-05	7.04573e-05	0
ASV_smi_2ug	Firmicutes	Clostridia	Oscillospirales	Oscillospirales_unclassified	Oscillospirales_unclassified	0	0	0	0	0	0	0	0	0	0	0	0	0	0	0	0	0	0.000151286	0	0	0	0	0	0	0	0	0	0	0	0	0	0	0	0	0	0	0	0	0	0	0	0	0	0
ASV_smo_o1c	Firmicutes	Clostridia	Lachnospirales	Lachnospiraceae	Lachnospira	0.000928793	0.000470976	0.00157751	0.000623765	0.00010917	0.000328299	0.000644508	0.00161261	0.000420309	0.000175855	0.000200763	0.000281571	0	0.000701192	8.71688e-05	0.000204394	9.51022e-05	0	0.000225819	0	0.000596161	9.7012e-05	0.000295007	0.000176538	0.000236836	7.3551e-05	0.000991299	0.00126641	0.000703518	0.00106815	0.000258331	0.000333185	0.000112676	0.000112133	0.000188182	0.000129769	7.48223e-05	0	0.000179453	0	0.000169138	7.22804e-05	7.04573e-05	0
ASV_snm_kbh	Firmicutes	Clostridia	Clostridia vadinBB60 group	Clostridia vadinBB60 group_unclassified	Clostridia vadinBB60 group_unclassified	0.000928793	0.0010597	0.000286821	0.000207922	0.00010917	0.00016415	0.000184145	0.000358359	0.000588433	0	0	0	0.000136258	0.00010017	0	0	0	0	0	0.000112007	0.000119232	0	0	8.8269e-05	0.000157891	7.3551e-05	0.000110144	0	0.000100503	0	0	0.000222124	0	0.000112133	0	0.000129769	0	0	0	0	5.63793e-05	0	0	6.95846e-05
ASV_sp8_wox	Bacteroidota	Bacteroidia	Bacteroidales	Bacteroidaceae	Bacteroides	0	0	0	0	0	0	0	0	0	0	0	0	0	0	0	0	0	0	0	0	0	0	0	0	0	0	0	0	0	0	0	0	0	0	0	0	0	0	0	0	0	0	0	0
ASV_sqi_u77	Firmicutes	Clostridia	Lachnospirales	Lachnospiraceae	Lachnospiraceae_unclassified	0.000928793	0.00129518	0.0014341	0.00218318	0.00262009	0.0026264	0.000460363	0.000358359	0.000924681	0.00070342	0.000602289	0.00112628	0.000545033	0.000300511	0.00287657	0.00194175	0.00180694	0.00166415	0.00173128	0.00212814	0.00166925	0.0024253	0.00162254	0.0014123	0.00149996	0.00242718	0.000991299	0.00126641	0.000703518	0.00170904	0.00154999	0.00266548	0.00135211	0.00213052	0.000752729	0.001687	0.0013468	0.00142719	0.00143562	0.0013446	0.00152224	0.00195157	0.00162052	0.00160045
ASV_sqw_dbq	Firmicutes	Clostridia	Oscillospirales	Ruminococcaceae	Ruminococcaceae_unclassified	0	0	0	0	0	0	0	0	0	0	0	0	0	0	0	0	0	0	0	0	0	0	0	0	0	0	0	0	0	0	0	0	0	0	0	0	0	0	0	0	0	0	0	0
ASV_sr9_zrd	Actinobacteriota	Actinobacteria	Bifidobacteriales	Bifidobacteriaceae	Bifidobacterium	0	0	0	0	0	0	0	0	0	0	0	0.000140786	0.000136258	0	0	0	0	0	0	0	0	0	0	0	0	0	0	0	0	0	0	0	0	0	0	0	0	0	0	0	0	0	0	0
ASV_srp_srd	Firmicutes	Bacilli	Lactobacillales	Lactobacillales_unclassified	Lactobacillales_unclassified	0.000206398	0	0.00014341	0	0	8.20749e-05	0	0.000179179	0	0	0	0	0	0.00010017	8.71688e-05	0.000102197	0	0	0	0	0	0	0	0	0	7.3551e-05	0.000110144	0	0	0.00021363	0	0.000111062	0	0	0	0	0	0	0	0	0	0	7.04573e-05	6.95846e-05
ASV_srv_kpd	Firmicutes	Clostridia	Lachnospirales	Lachnospiraceae	Lachnoclostridium	0	0	0	0.000103961	0	8.20749e-05	0	0.000179179	8.40619e-05	8.79275e-05	0	0	0	0	0	0	0	0	0	0.000112007	0	0	7.37518e-05	8.8269e-05	7.89453e-05	0	0	0	0	0	0	0	0	0.000224266	0.000376364	0.000129769	0.000374111	0.00022835	0.000269179	0.000320143	0.000169138	0.000289122	0.000140915	0.000278338
ASV_srz_jxu	Firmicutes	Clostridia	Oscillospirales	Ruminococcaceae	uncultured	0	0	0	0	0.00010917	0	0	0	8.40619e-05	8.79275e-05	0	0	0	0	0	0	0	0	0	0	0.000119232	0	0	0	0	0	0	0	0.000100503	0	0	0	0	0	0	0	0	0	0	0	0	0	0	0
ASV_ssk_ct1	Firmicutes	Clostridia	Oscillospirales	Oscillospiraceae	Oscillibacter	0	0	0	0.000103961	0	0	0	0.000179179	8.40619e-05	8.79275e-05	0.000100381	0	0	0	8.71688e-05	0	0	0	0	0	0	0	0	0	0	0.000147102	0	0	0.000100503	0	0	0	0.00056338	0.000448531	0.000376364	0	7.48223e-05	5.70874e-05	0.000179453	0	0	0.000144561	0	0.000208754
ASV_st2_0cz	Bacteroidota	Bacteroidia	Bacteroidales	Bacteroidaceae	Bacteroides	0	0	0	0	0	0	0	0	0	0	0	0	0	0	0	0	0	0	0	0	0	0	0	0	0	0	0	0	0	0	0	0	0	0	0	0	0	0	0	0	0	0	0	0
ASV_stq_amw	Bacteroidota	Bacteroidia	Bacteroidales	Bacteroidaceae	Bacteroides	0	0	0	0	0	0	0	0	0	0	0	0	0	0	0	0	0	0	0	0	0	0	0	0	0	0	0	0	0	0	0	0	0	0	0	0	0	0	0	0	0	0	0	0
ASV_su1_uhs	Firmicutes	Bacilli	Erysipelotrichales	Erysipelatoclostridiaceae	UCG-004	0	0	0	0	0	0	9.20726e-05	0	0	0	0	0	0	0	0	0	0	0	0	0	0	0	0	0	0	0	0	0	0	0	0	0	0	0	0	0	0	0	0	0	0	0	0	0
ASV_su2_vh0	Firmicutes	Clostridia	Lachnospirales	Lachnospiraceae	Tyzzerella	0	0	0	0	0	0	0	0	0	0	0	0	0	0	0	0	0	0	0	0	0	0	0	0	0	0	0	0	0	0	0	0	0	0	0	0	0	0	0	6.40287e-05	0	0	0	0
ASV_su4_8qz	Firmicutes	Clostridia	Clostridia_unclassified	Clostridia_unclassified	Clostridia_unclassified	0	0	0	0	0	0	0	0	0	0	0	0	0	0	0	0	0	0	0	0	0	0	0	0	0	0	0	0	0	0	0	0	0.000112676	0	0	0	0	0	0	0	0	0	0	0
ASV_sua_zot	Actinobacteriota	Coriobacteriia	Coriobacteriales	Coriobacteriales_unclassified	Coriobacteriales_unclassified	0.000722394	0.00117744	0.000573641	0.000623765	0.000218341	0.000410374	0.000460363	0.000358359	0.000336247	0.000527565	0.000100381	0.000140786	0	0.00010017	0.000435844	0.000102197	0.000285307	0	7.52729e-05	0.000112007	0.000238464	9.7012e-05	0	8.8269e-05	0.000157891	7.3551e-05	0	0	0.000100503	0	0	0.000222124	0	0.000448531	0	0.000129769	7.48223e-05	5.70874e-05	8.97263e-05	0.000128057	0.000225517	0.000144561	0	0.000139169
ASV_suo_dl9	Firmicutes	Clostridia	Clostridia vadinBB60 group	Clostridia vadinBB60 group_unclassified	Clostridia vadinBB60 group_unclassified	0.000103199	0	0	0	0	8.20749e-05	0.000276218	0	0	0	0	0	0	0.00010017	0	0	0	0	0	0	0	0	0	0	0	0	0	0	0	0	0	0	0	0	0	0	0	0	0	0	0	0	0	0
ASV_suw_ggj	Firmicutes	Clostridia	Clostridia_unclassified	Clostridia_unclassified	Clostridia_unclassified	0	0	0	0.000103961	0	0	0	0	0	0	0	0	0	0	0	0	0	0	0	0	0	0	0	0	0	0	0	0	0	0	0	0	0	0	0	0	0	0	0	0	0	0	0	0
ASV_suz_hk8	Firmicutes	Clostridia	Lachnospirales	Lachnospiraceae	Blautia	0	0	0	0	0	0	0	0	0	0	0	0	0	0	0	0	0	0	0	0	0	0	0	0	0	0	0	0	0	0	0	0	0	0	0	0	0	0	0	0	0	0	7.04573e-05	0
ASV_svq_vpy	Firmicutes	Clostridia	Oscillospirales	Oscillospiraceae	Oscillospiraceae_unclassified	0	0	0	0	0	0	0	0	0	0	0	0	0	0	0	0	0	0	0	0	0	0	0	0	0	0	0	0	0	0	0	0	0	0	0	0	0	0	0	6.40287e-05	0	0	0	6.95846e-05
ASV_swa_016	Firmicutes	Clostridia	Oscillospirales	Oscillospiraceae	Oscillibacter	0	0	0	0	0	8.20749e-05	0	0	8.40619e-05	0	0	0	0	0	8.71688e-05	0.000102197	0	0	0	0	0.000119232	9.7012e-05	0	0	0	7.3551e-05	0	0	0	0	0	0	0	0.000112133	0	0	0.000149645	5.70874e-05	0	0	0	0	0	0
ASV_swa_7jl	Firmicutes	Clostridia	Oscillospirales	Oscillospiraceae	Oscillospiraceae_unclassified	0	0	0	0	0	0	0	0	0	0	0	0	0	0	0	0	0	0	0	0.000112007	0	0	0	0	0	0	0	0.000115128	0	0	0	0	0.000112676	0	0	0	0	0	0	6.40287e-05	0	0	0	0
ASV_szh_xi4	Firmicutes	Clostridia	Oscillospirales	Ruminococcaceae	Faecalibacterium	0	0	0	0	0	0	0	0	0	0	0	0.000140786	0	0	0	0	0	0	0	0	0	0	0	0	0	0	0	0	0	0	0	0	0	0	0	0	0	0	0	0	0	0	0	0
ASV_szp_x21	Bacteroidota	Bacteroidia	Bacteroidales	Bacteroidaceae	Bacteroides	0	0	0	0	0	0	0	0	0	0	0	0	0	0	0	0	0	0	0	0	0	0	0	0	0	0	0	0	0	0	0	0	0	0	0	0	0	0	0	0	0	0	0	0
ASV_t0n_rwf	Firmicutes	Clostridia	Lachnospirales	Lachnospiraceae	uncultured	0	0.000117744	0	0.000415844	0	0.00016415	9.20726e-05	0.000179179	0	0	0.000100381	0.000140786	0	0	8.71688e-05	0.000204394	0.000190204	0.000302572	0.000225819	0.000112007	0.000715393	9.7012e-05	0	0.000176538	0.000157891	0	0	0	0	0.00021363	0	0.000222124	0.00056338	0.000672797	0	0.000389307	0.000149645	0.000799224	0.000628084	0.000640287	0.000563793	0.000505963	0.000352286	0.000556677
ASV_t0q_gb4	Firmicutes	Clostridia	Lachnospirales	Lachnospiraceae	Lachnospiraceae_unclassified	0	0	0	0	0.00010917	0	9.20726e-05	0	0	0	0	0	0	0	0	0	0	0	7.52729e-05	0	0	0	0	0	0	0	0	0	0	0	0	0	0	0	0	0	0	0	0	0	0	0	7.04573e-05	0
ASV_t0z_6xv	Bacteroidota	Bacteroidia	Bacteroidales	Bacteroidaceae	Bacteroides	0.00165119	0.00117744	0.00157751	0.00124753	0.00218341	0.0016415	0.00128902	0.00143343	0.00100874	0.00035171	0.000301144	0.000703928	0.000408775	0.000200341	0.00165621	0.00347471	0.00237756	0.00196672	0.00210764	0.00235215	0.00190771	0.00174622	0.00169629	0.000617883	0.00110523	0.000661959	0.000330433	0.000115128	0	0.000427259	0.000258331	0.000444247	0.000338028	0.000560664	0.000564546	0.000389307	0.000673401	0.000685049	0.000448632	0.00096043	0.000281897	0.000433683	0.000563658	0.000556677
ASV_t4q_uat	Firmicutes	Bacilli	Lactobacillales	Streptococcaceae	Streptococcus	0	0	0	0	0	0	0	0	0	0	0	0	0	0	0	0	0	0	0	0	0	0	0	0	0	0	0	0	0	0	0	0	0	0	0	0	0	0	0	6.40287e-05	0	0	0	0
ASV_t5w_rl9	Firmicutes	Clostridia	Clostridia_unclassified	Clostridia_unclassified	Clostridia_unclassified	0	0	0	0	0	0	0	0	0	0	0	0	0	0	0	0	0	0	0	0	0	0	0	0	0	0	0	0	0	0	0	0	0	0	0	0	0	0	0	0	0	0	0	0
ASV_t8m_a3t	Firmicutes	Clostridia	Oscillospirales	Ruminococcaceae	Subdoligranulum	0.00743034	0.00788885	0.00817439	0.00634162	0.00676856	0.00623769	0.00432741	0.00662964	0.00437122	0.00237404	0.00200763	0.00267493	0.0016351	0.00210358	0.00374826	0.0037813	0.0040894	0.00544629	0.00308619	0.00481631	0.00727316	0.00261932	0.00331883	0.00582576	0.00726297	0.00470727	0.00506664	0.00633203	0.00663317	0.00747703	0.00353053	0.00633052	0.00101408	0.00100919	0.000752729	0.00103815	0.000897868	0.000799224	0.00143562	0.00121655	0.00169138	0.00108421	0.00140915	0.00146128
ASV_t8w_g8u	Firmicutes	Clostridia	Clostridia_unclassified	Clostridia_unclassified	Clostridia_unclassified	0	0	0	0	0	0	0	0	0	0	0	0	0	0	0	0	0	0	0	0	0	0	0	0	0	0	0	0	0	0	0	0	0	0	0	0	0	0	0	0	0	7.22804e-05	0	0
ASV_t9d_umo	Bacteroidota	Bacteroidia	Bacteroidales	Bacteroidaceae	Bacteroides	0	0	0	0	0	0	0	0	0	0	0	0	0	0	0	0	0	0	0	0	0	0	0	0	0	7.3551e-05	0	0	0	0	0	0	0	0	0	0	0	0	0	0	0	0	0	0
ASV_tco_bes	Firmicutes	Clostridia	Lachnospirales	Lachnospiraceae	Lachnospiraceae_unclassified	0	0	0	0	0	0	0	0	0	0	0	0	0	0	0	0	0	0	0	0.000112007	0	0	0	0	0	0	0	0	0	0	0	0	0	0	0	0	0	0	0	0	0	0	0	0
ASV_tcq_lcr	Actinobacteriota	Coriobacteriia	Coriobacteriales	Atopobiaceae	Coriobacteriaceae UCG-003	0	0	0	0	0	8.20749e-05	0	0	0	8.79275e-05	0.000200763	0	0	0	8.71688e-05	0	0	0	0	0.000112007	0	0	0	0	0	7.3551e-05	0	0	0	0.00021363	0	0	0.000112676	0.000224266	0	0	0	0	0	0	0.000112759	0	7.04573e-05	6.95846e-05
ASV_tdd_tpf	Proteobacteria	Gammaproteobacteria	Burkholderiales	Sutterellaceae	Parasutterella	0.000619195	0.000706464	0.000573641	0	0.00010917	0	0.000552435	0	0.000420309	0.000527565	0.000602289	0.000844714	0.00149884	0.000701192	8.71688e-05	0	0.000285307	0.000151286	7.52729e-05	0	0.000357696	0	7.37518e-05	0.000353076	0.000157891	0.000147102	0.000110144	0.000690767	0.000502513	0.000640889	0.000344442	0	0.000338028	0.000784929	0.000188182	0.00116792	0.00119716	0.00119884	0.00224316	0.00172877	0.00140948	0.00137333	0.00140915	0.000974184
ASV_ten_46z	Firmicutes	Clostridia	Lachnospirales	Lachnospiraceae	Lachnospiraceae_unclassified	0	0	0	0	0	0	0	0	0	0	0	0	0	0	0	0	0	0	0	0	0	0	0	0	0	0	0	0	0	0	0	0	0	0	0	0	0	0	0	0	0	7.22804e-05	0	0
ASV_tfu_2xz	Firmicutes	Bacilli	Lactobacillales	Lactobacillales_unclassified	Lactobacillales_unclassified	0	0	0	0	0	0	0	0	0	0	0	0	0	0	0	0	0	0	0	0	0	0	0	0	0	0	0	0	0	0	0	0	0.000112676	0	0	0	0	0	0	0	0	0	0	0
ASV_tg1_y3e	Firmicutes	Bacilli	Erysipelotrichales	Erysipelatoclostridiaceae	UCG-004	0.00103199	0.0010597	0.000573641	0.000103961	0.000436681	0.000328299	0.00119694	0.000895897	0.000840619	0.000263783	0	0	0.000136258	0.000300511	8.71688e-05	0.000408789	0.000190204	0.000151286	7.52729e-05	0.000112007	0.000596161	0	7.37518e-05	0.000176538	0.000157891	0.000294204	0.000550721	0	0	0.00021363	0	0.000111062	0.000112676	0	0	0.000648845	0	5.70874e-05	0.000358905	0.000384172	0.000281897	0.000795085	0.000140915	0.000278338
ASV_thb_47h	Firmicutes	Clostridia	Lachnospirales	Lachnospiraceae	Lachnospiraceae_unclassified	0	0.000117744	0	0	0	0	0	0	0	0	0.000100381	0	0	0	0	0	0	0	0	0	0	0	0	0	0	0	0	0	0	0	0	0	0	0.000224266	0	0	0.000149645	0	0	0	5.63793e-05	0.000216841	7.04573e-05	0.000208754
ASV_tic_iuc	Actinobacteriota	Coriobacteriia	Coriobacteriales	Coriobacteriales_unclassified	Coriobacteriales_unclassified	0	0	0	0	0	0	0	0	0	8.79275e-05	0	0	0	0	0	0	0	0	0	0	0	0	7.37518e-05	0	0.000157891	0	0	0	0	0	0	0.000111062	0	0	0	0	0	0	0	0	0	0	0	0
ASV_tiq_m73	Firmicutes	Clostridia	Lachnospirales	Lachnospiraceae	Tyzzerella	0	0	0	0	0	0	0	0	0	0	0	0	0	0	0	0	0	0	0	0	0	0	0	0	0	0	0	0	0	0	0	0	0	0	0	0	7.48223e-05	0	0	0	0	0	0	0
ASV_tiv_z35	Firmicutes	Clostridia	Christensenellales	Christensenellaceae	Christensenellaceae R-7 group	0	0	0	0.000311883	0.00010917	0	0.000184145	0	8.40619e-05	0	0.000100381	0	0	0	8.71688e-05	0.000102197	9.51022e-05	0	7.52729e-05	0	0	0.000194024	0	8.8269e-05	0	0	0	0	0.000201005	0	0	0.000111062	0	0	0	0	0	5.70874e-05	0	0	0	0	7.04573e-05	0
ASV_tix_po6	Firmicutes	Clostridia	Lachnospirales	Lachnospiraceae	Lachnospiraceae_unclassified	0	0	0	0	0	0	0	0	0	0	0	0	0	0	8.71688e-05	0	0	0	0	0	0	0	0	0	0	0	0	0	0	0	0	0	0	0	0	0	0	0	0	0	0	0	0	0
ASV_tji_c4s	Proteobacteria	Alphaproteobacteria	Rhodospirillales	uncultured	uncultured_unclassified	0.000722394	0.000353232	0.000286821	0	0	8.20749e-05	9.20726e-05	0.000179179	0.000168124	0	0	0	0	0	0	0	9.51022e-05	0.000453858	7.52729e-05	0.000112007	0	0	0	0	0	7.3551e-05	0	0	0.000100503	0	8.61104e-05	0	0	0	0	0	0	0	0	0	0	7.22804e-05	0.000140915	6.95846e-05
ASV_tka_9ic	Firmicutes	Clostridia	Oscillospirales	Ruminococcaceae	Ruminococcaceae_unclassified	0	0	0	0	0	0	0	0	0	8.79275e-05	0	0	0	0	0	0	0	0	0	0	0	0	0	0	0	0	0	0	0	0	0	0	0	0	0	0	0	0	0	0	0	0	0	0
ASV_tkx_mn2	Firmicutes	Clostridia	Oscillospirales	Ruminococcaceae	Ruminococcaceae_unclassified	0	0	0	0	0	8.20749e-05	9.20726e-05	0	0	0	0	0	0	0	0	0	0	0	0	0	0	0	0	0	0	0	0	0	0	0	0	0	0	0	0	0	0	5.70874e-05	0	0	0	0	0	0
ASV_tlp_dl8	Firmicutes	Clostridia	Lachnospirales	Lachnospiraceae	Lachnospiraceae_unclassified	0	0	0	0	0	0	0	0	0	0	0	0	0	0	0	0	0	0	0	0	0	0	0	0	0	0	0	0	0	0	0	0	0	0	0	0	0	0	0	0	0	0	0	0
ASV_tqb_amk	Firmicutes	Clostridia	Oscillospirales	[Eubacterium] coprostanoligenes group	[Eubacterium] coprostanoligenes group_unclassified	0.000515996	0.00058872	0.00100387	0	0	0.000246225	0.00036829	0.000537538	0.000840619	8.79275e-05	0	0	0.000272517	0.000400681	0.000261506	0.000204394	9.51022e-05	0	7.52729e-05	0.000224014	0.000119232	9.7012e-05	0	8.8269e-05	0.000394726	7.3551e-05	0.000660866	0.000690767	0.000502513	0.00021363	8.61104e-05	0.000111062	0	0.000112133	0	0	0	5.70874e-05	8.97263e-05	6.40287e-05	5.63793e-05	7.22804e-05	0	0
ASV_tqp_w69	Firmicutes	Clostridia	Lachnospirales	Lachnospiraceae	Lachnospiraceae_unclassified	0	0	0	0	0.00010917	8.20749e-05	0	0	0	0	0	0	0	0	0	0	0	0	0	0	0.000119232	0	0	0	0	0	0	0	0	0	0	0	0	0	0	0	0	0	0	0	0	0	0	0
ASV_tsu_k8r	Firmicutes	Clostridia	Oscillospirales	Ruminococcaceae	Ruminococcaceae_unclassified	0	0	0	0	0	0	0	0	0	0	0	0	0.000136258	0	0	0	0	0	0	0	0	0	0	0	0	0	0	0	0	0	0	0	0	0	0	0	0	0	0	0	0	0	0	0
ASV_tuz_nft	Bacteroidota	Bacteroidia	Bacteroidales	Rikenellaceae	Alistipes	0.000722394	0.000235488	0.00014341	0.000727726	0	0.00114905	0.000644508	0.000358359	0.000504371	0.000439638	0	0.000140786	0.000408775	0.00010017	0.00156904	0.000715381	0.000951022	0.000907716	0.000828002	0.000560036	0.000953857	0.000291036	0.000590014	0.00088269	0.00134207	0.000588408	0.000440577	0.000230256	0.000100503	0.000854518	0.00120555	0.000777432	0.000676056	0.000672797	0.000376364	0.000778614	0.000897868	0.000399612	0.000358905	0.00096043	0.000563793	0.000361402	0.000986402	0.000626261
ASV_uav_v7j	Firmicutes	Bacilli	Erysipelotrichales	Erysipelotrichaceae	Holdemanella	0.0158927	0.0144825	0.0131937	0.00311883	0.00229258	0.00459619	0.0083786	0.0060921	0.00874243	0.00756177	0.00652479	0.00929185	0.00313394	0.00250426	0.00252789	0.000817578	0.00199715	0.00151286	0.00225819	0.00235215	0.00238464	0.00281335	0.00191755	0.00379557	0.00189469	0.00183878	0.00737967	0.0082892	0.0100503	0.00170904	0.00189443	0.00255442	0.00743662	0.00941915	0.00828002	0.00791591	0.00598578	0.00662214	0.00906236	0.00755538	0.00868242	0.00903506	0.00887762	0.0085589
ASV_uew_6r7	Firmicutes	Clostridia	Oscillospirales	Ruminococcaceae	UBA1819	0	0	0	0	0	0	0	0	0	0	0	0	0	0	0	0.000102197	0	0	0	0	0.000119232	0	0	0	0	0	0.000220289	0	0	0	0	0	0	0.000112133	0	0.000259538	0	0	0	0	0	0	0	0
ASV_ufj_obd	Firmicutes	Clostridia	Oscillospirales	Ruminococcaceae	Ruminococcaceae_unclassified	0	0	0	0	0	8.20749e-05	0	0.000179179	0	0	0	0	0	0	0	0	0	0	0	0	0	0	0	0	0	0	0	0	0	0	0	0	0	0	0	0	0	0	0	0	0	0	0	0
ASV_wju_42t	Firmicutes	Clostridia	Oscillospirales	Ruminococcaceae	[Eubacterium] siraeum group	0.00464396	0.00553397	0.00602323	0.00103961	0.00174672	0.0013132	0.00580057	0.0051962	0.00504371	0.000527565	0.000602289	0.00112628	0.00381523	0.00280477	0.000784519	0.00102197	0.00133143	0.00196672	0.000903274	0.00100806	0.00143079	0.00097012	0.00103252	0.00123577	0.00118418	0.00110327	0.00374491	0.0062169	0.00643216	0.00149541	0.00111944	0.00155486	0.000450704	0.000784929	0.00112909	0.00155723	0.000748223	0.000856311	0.000628084	0.000832373	0.00078931	0.000939646	0.000986402	0.00118294
ASV_woj_ql3	Firmicutes	Clostridia	Lachnospirales	Lachnospiraceae	Lachnospiraceae_unclassified	0	0.000117744	0	0	0	0	0	0	0	0	0	0	0	0	0	0	0	0	0	0	0	0	0	0	0	0	0	0	0	0	0	0	0.000901408	0.000672797	0.000188182	0.000129769	0.000299289	0.00022835	0.000358905	0.000320143	0.000281897	0.000216841	0.000281829	0.000626261
ASV_ywp_k1c	Firmicutes	Clostridia	Oscillospirales	Ruminococcaceae	Faecalibacterium	0	0	0	0	0	0	0	0	0	0	0	0	0	0	0	0	0	0	0	0	0.000119232	0	0	0	0	0	0	0	0	0	0	0	0	0	0	0	0	0	0	0	0	0	0	0
ASV_z4m_ksq	Firmicutes	Bacilli	Erysipelotrichales	Erysipelotrichaceae	Dielma	0	0.000117744	0	0	0	0	0	0	0	0	0	0	0	0	0	0	0	0.000151286	0	0.000112007	0	0	0	8.8269e-05	7.89453e-05	0	0	0	0	0	0	0	0.000112676	0	0.000188182	0	0	5.70874e-05	0	0.000128057	0.000112759	0	7.04573e-05	0.000208754
[truncated: 30 more columns]

## Sheet: Sup. Table 4
Supplementary Table 4. Absolute abundance and tanonomic classification of each 16S rRNA amplicon sequencing variant (ASV) detected in samples from the drug-amendement experiment.
ASV ID						Absolute abundances per indicated Sequencing Sample ID
	Phylum	Class	Order	Family	Genus	t0_sM9	t0_sM9	t0_sM9	time6_NoDrug_sM9	time6_NoDrug_sM9	time6_NoDrug_sM9	time6_ENT_HI_sM9	time6_ENT_HI_sM9	time6_ENT_HI_sM9	time6_NoDrug_BHI	time6_NoDrug_BHI	time6_NoDrug_BHI	time6_ENT_HI_BHI	time6_ENT_HI_BHI	time24_H2OControl_sM9	time24_H2OControl_sM9	time24_H2OControl_sM9	time24_NoDrug_sM9	time24_NoDrug_sM9	time24_NoDrug_sM9	time24_ENT_LOW_sM9	time24_ENT_LOW_sM9	time24_ENT_LOW_sM9	time24_LOX_LOW_sM9	time24_LOX_LOW_sM9	time24_LOX_LOW_sM9	time24_ENT_HI_sM9	time24_ENT_HI_sM9	time24_ENT_HI_sM9	time24_LOX_HI_sM9	time24_LOX_HI_sM9	time24_LOX_HI_sM9	time24_H2OControl_BHI	time24_H2OControl_BHI	time24_H2OControl_BHI	time24_NoDrug_BHI	time24_NoDrug_BHI	time24_NoDrug_BHI	time24_ENT_LOW_BHI	time24_ENT_LOW_BHI	time24_ENT_LOW_BHI	time24_LOX_LOW_BHI	time24_LOX_LOW_BHI	time24_LOX_LOW_BHI
ASV_10e_m3t	Firmicutes	Clostridia	Oscillospirales	Ruminococcaceae	Faecalibacterium	0	0	0	0	0	0	0	0	0	0	0	0	0	0	0	0	0	0	0	0	0	0	0	0	0	0	0	0	0	0	0	0	0	0	0	0	0	0	0	0	0	0	0	0
ASV_11h_819	Firmicutes	Bacilli	Lactobacillales	Enterococcaceae	Enterococcus	0	0	0	0	0	0	0	0	0	0	0	0	0	0	0	0	0	0	0	0	0	0	0	0	0	0	0	0	0	0	0	0	0	0	0	0	100444	0	0	0	0	0	0	0
ASV_11k_wxh	Firmicutes	Clostridia	Clostridia_unclassified	Clostridia_unclassified	Clostridia_unclassified	0	0	0	0	0	0	0	0	0	0	0	0	0	0	0	0	0	0	0	0	0	0	0	0	0	0	0	0	0	0	0	0	0	0	0	0	0	0	0	0	0	0	0	68702.5
ASV_126_gxx	Firmicutes	Clostridia	Peptostreptococcales-Tissierellales	Anaerovoracaceae	Family XIII AD3011 group	78074.7	44353.3	77847.3	40405.7	44012.4	30375	9791.74	19815	35394.6	88164.4	0	0	129258	44920.8	191356	133425	148926	74799.5	125232	63356.5	0	0	73029.4	80269.5	113341	252834	183712	0	0	92570.9	0	158978	3.67329e+06	4.80595e+06	3.36405e+06	2.60667e+06	3.21682e+06	2.03267e+06	1.99128e+06	2.41115e+06	2.86431e+06	2.02303e+06	3.60037e+06	5.45755e+06
ASV_13a_nb5	Firmicutes	Clostridia	Lachnospirales	Lachnospiraceae	Lachnospiraceae_unclassified	0	0	0	0	0	0	0	0	0	0	0	0	0	0	0	0	0	0	0	0	0	0	0	0	0	0	0	0	0	0	0	0	0	0	0	0	0	0	0	0	76573.1	0	0	0
ASV_13x_xa4	Firmicutes	Clostridia	Lachnospirales	Lachnospiraceae	Blautia	12383.6	15828.7	41672.9	57679.3	15707.1	21680.3	6988.87	35357.6	12631.5	157319	106454	135061	23064.6	0	45527.2	63488.3	106296	0	89385.4	45221	246618	72871.1	52125	28646.3	188761	103121	81953.1	84873.3	63117.4	198219	79803.4	189118	349576	163345	0	558157	521824	0	118440	163901	227157	673843	0	190017
ASV_15g_fr4	Firmicutes	Negativicutes	Veillonellales-Selenomonadales	Veillonellaceae	Allisonella	5570.55	0	0	0	0	0	0	0	2841.04	28307	0	0	0	14422.7	0	0	0	0	0	0	0	0	0	0	0	0	0	0	0	0	0	0	5.66104e+06	6.17218e+06	7.68068e+06	4.85416e+06	4.13131e+06	4.16441e+06	3.1967e+06	3.98133e+06	2.99737e+06	4.67666e+06	3.54498e+06	3.58999e+06
ASV_15n_lqv	Firmicutes	Clostridia	Lachnospirales	Lachnospiraceae	Fusicatenibacter	0	0	0	0	0	0	0	0	0	0	0	0	0	0	0	0	0	0	30131.1	0	0	0	0	0	0	0	0	0	0	0	0	0	0	0	0	0	0	0	0	0	0	0	0	0
ASV_15t_e1w	Firmicutes	Clostridia	Lachnospirales	Lachnospiraceae	Lachnospiraceae_unclassified	0	0	0	0	0	0	0	0	0	0	0	0	0	0	0	0	0	0	0	0	0	0	0	0	0	0	0	0	0	0	0	0	0	165188	0	0	0	0	0	0	0	0	0	96080.2
ASV_16n_sf5	Bacteroidota	Bacteroidia	Flavobacteriales	Flavobacteriales_unclassified	Flavobacteriales_unclassified	53299	0	29893.4	0	0	0	0	0	0	0	0	0	0	68998.3	489872	136627	114375	0	0	0	0	156819	112173	123294	232122	110958	0	0	0	0	0	0	0	703042	1.14826e+06	800769	898371	0	0	0	0	414317	0	0
ASV_16s_bd1	Firmicutes	Clostridia	Lachnospirales	Lachnospiraceae	Tyzzerella	0	0	0	0	0	0	0	0	0	0	0	0	0	0	0	0	0	0	0	0	0	0	0	0	0	0	0	0	0	0	0	0	0	0	0	0	0	0	0	0	0	0	0	0
ASV_18h_hcj	Firmicutes	Clostridia	Oscillospirales	UCG-010	UCG-010_unclassified	0	0	0	0	0	0	0	0	0	0	0	0	0	0	0	0	0	0	0	0	0	0	0	0	0	0	0	0	0	0	0	0	0	0	0	0	0	0	0	0	0	0	0	0
ASV_190_8rp	Firmicutes	Clostridia	Oscillospirales	Ruminococcaceae	uncultured	20885.2	17797	11713.7	24319.4	26490.2	0	5893.46	0	5325.86	0	0	75927.8	0	81110.9	38391.2	53537.2	89635.4	0	50250.1	76265.9	118836	0	0	0	90956.9	43478.8	0	28628.1	53224.5	111433	89726.7	0	294784	550972	0	0	0	233034	0	276423	255404	162350	144466	0
ASV_19a_adn	Firmicutes	Clostridia	Oscillospirales	Butyricicoccaceae	Butyricicoccus	16656	18924.1	18683.4	12929.8	0	0	15666.7	6340.82	0	84638	159089	201842	0	14374.6	40822.8	0	0	95743.5	0	40548.2	31590.6	65341.1	0	25686.2	0	0	88181.5	76103.1	84893.1	118491	47704.7	33915.2	313454	439401	478443	0	93580.3	247793	318605	514377	407370	345265	384039	85191.1
ASV_19a_vpc	Firmicutes	Bacilli	Erysipelotrichales	Erysipelotrichaceae	Holdemanella	220056	129322	217050	88358.5	115495	106278	36401.1	47664.3	73530.6	424153	347894	468972	155463	108055	97639.7	77805.6	130268	163571	200828	138547	215881	200935	159700	157979	148712	221158	281217	176823	251392	121460	179300	185413	1.60654e+06	1.90173e+06	2.28868e+06	2.73611e+06	1.6627e+06	2.07435e+06	2.54013e+06	2.66144e+06	2.59825e+06	2.35944e+06	1.94207e+06	2.27047e+06
ASV_19z_gyz	Proteobacteria	Gammaproteobacteria	Enterobacterales	Enterobacteriaceae	Escherichia-Shigella	0	0	0	0	0	0	0	0	0	0	0	0	0	0	0	0	0	0	0	0	0	0	0	0	0	0	0	0	0	0	0	0	0	0	0	0	0	0	0	0	0	0	0	0
ASV_1be_ww1	Firmicutes	Clostridia	Lachnospirales	Lachnospiraceae	Lachnospira	406243	271612	343521	174661	142689	153186	218688	221274	153001	476386	179087	318100	698432	291269	298703	256335	295057	485004	330821	775966	284493	625215	499834	433726	353844	390331	843763	1.62772e+06	1.41754e+06	666928	751819	458142	529284	164879	1.07717e+06	938988	1.36947e+06	557883	1.19551e+06	413598	1.45216e+06	1.06883e+06	864629	671299
ASV_1bp_bad	Bacteroidota	Bacteroidia	Bacteroidales	Bacteroidaceae	Bacteroides	0	0	0	0	0	0	0	0	0	0	0	0	0	0	0	0	25575.8	0	0	0	0	0	25083.5	0	0	0	0	0	0	0	0	0	0	0	0	0	100444	66491.7	0	0	0	0	0	91439.4
ASV_1dv_7lj	Firmicutes	Clostridia	Monoglobales	Monoglobaceae	Monoglobus	0	0	0	0	0	0	0	0	0	0	0	75927.8	0	0	0	0	0	90040.9	0	0	0	0	0	0	0	0	0	0	0	0	0	63790.6	0	0	0	0	0	0	0	0	0	0	0	0
ASV_1eh_oup	Firmicutes	Clostridia	Lachnospirales	Lachnospiraceae	Lachnospiraceae FCS020 group	6261.64	21342.9	0	0	63536.8	0	3533.85	14302.5	9580.5	0	0	0	0	0	23020.3	32102.1	26873.8	0	0	45731	35628.6	0	52713	0	27270	0	33150.9	34332.2	63829.3	66818.2	0	0	0	0	0	0	0	0	0	0	76573.1	0	0	0
ASV_1f9_ljd	Firmicutes	Bacilli	Lactobacillales	Streptococcaceae	Streptococcus	0	0	0	0	0	0	0	0	0	0	0	0	0	0	0	0	0	0	0	0	0	0	0	0	0	0	0	0	0	0	0	0	0	0	0	0	0	0	0	0	0	0	0	0
ASV_1ff_hsi	Firmicutes	Clostridia	Oscillospirales	Ruminococcaceae	Ruminococcaceae_unclassified	10442.6	8898.48	0	0	0	0	0	11926.3	5325.86	0	59845.5	0	38899.1	0	0	0	0	0	0	0	0	0	0	0	0	0	0	28628.1	0	0	0	0	0	550972	0	0	0	0	199752	138212	0	162350	0	0
ASV_1ge_vxe	Bacteroidota	Bacteroidia	Bacteroidales	Bacteroidaceae	Bacteroides	5959.19	5078.02	6684.55	0	90701.8	73030.5	20179	0	12157	151409	0	0	22198.2	15428.9	328627	427722	281334	0	0	217610	203446	210401	125417	275702	155717	49623.4	0	0	0	127182	51203.7	72805.4	0	157210	513534	0	100444	265968	455964	78872.1	218624	185293	82441.3	182878
ASV_1i6_7yd	Firmicutes	Clostridia	Lachnospirales	Lachnospiraceae	uncultured	43831.4	64028.8	7023.84	29165	15884.2	21924.8	10601.6	28605.1	9580.5	63637.4	215309	182113	0	0	46040.5	64204.3	0	0	30131.1	0	35628.6	110539	26356.5	86908.3	27270	78212.9	99452.9	68664.5	63829.3	66818.2	134506	191251	1.7676e+06	1.98226e+06	539596	1.69335e+06	1.68867e+06	1.60693e+06	838434	1.57463e+06	1.37832e+06	973490	1.03951e+06	1.24904e+06
ASV_1ig_oz9	Bacteroidota	Bacteroidia	Bacteroidales	Muribaculaceae	Muribaculaceae_unclassified	0	0	0	0	0	0	0	0	0	0	0	0	0	0	0	0	0	0	0	0	0	0	0	0	0	0	0	0	0	0	0	0	0	0	0	0	0	0	0	0	0	0	0	0
ASV_1jl_xeu	Firmicutes	Clostridia	Oscillospirales	Oscillospiraceae	UCG-003	133248	85158.3	149467	116368	211260	320760	103401	57067.2	127421	1.01565e+06	859081	1.08995e+06	124088	258744	1.59209e+06	1.11009e+06	1.00078e+06	2.01061e+06	1.60298e+06	1.33809e+06	1.89543e+06	1.07813e+06	630975	1.00176e+06	1.88599e+06	832185	440908	182647	297126	177736	715571	1.83142e+06	2.53897e+07	2.76822e+07	3.15772e+07	2.45235e+07	1.65637e+07	2.02571e+07	1.84791e+07	1.82972e+07	2.36274e+07	2.0198e+07	1.49775e+07	1.96791e+07
ASV_1l4_n7b	Firmicutes	Clostridia	Lachnospirales	Lachnospiraceae	Lachnospiraceae_unclassified	0	0	0	0	0	0	0	0	0	0	0	0	0	0	0	0	0	0	0	0	35628.6	0	0	0	0	0	0	0	0	0	0	0	0	0	0	0	0	0	0	0	0	0	0	0
ASV_1li_4fx	Bacteroidota	Bacteroidia	Bacteroidales	Bacteroidaceae	Bacteroides	41714.4	20312	13369.2	166537	272105	219091	23542.2	34029.3	18235.5	60563.9	0	43329.2	22198.2	15428.9	481985	702686	460364	411063	487489	435221	271261	841603	426419	303272	363340	223306	78874.3	32674	0	254363	76805.6	182014	336444	786048	513534	716251	200888	199475	227981	473232	364373	555881	247324	274318
ASV_1ll_ky3	Firmicutes	Clostridia	Lachnospirales	Lachnospiraceae	Lachnospiraceae_unclassified	30959	31657.3	34727.4	43259.4	78535.1	10840.2	17472.2	7071.5	15789.4	62927.8	177423	45020.4	23064.6	16031.2	0	95232.5	106296	53388.5	0	0	105693	182178	52125	114585	0	103121	131125	101848	126235	198219	133006	75647.3	174788	653384	266789	372104	104365	207262	0	81950.8	530034	96263.3	0	380035
ASV_1m6_quu	Firmicutes	Firmicutes_unclassified	Firmicutes_unclassified	Firmicutes_unclassified	Firmicutes_unclassified	0	0	0	0	0	0	0	0	0	0	0	0	0	0	0	0	0	0	0	0	0	0	0	0	29015.2	0	0	0	0	0	0	0	0	0	0	0	0	0	0	0	0	0	0	0
ASV_1oh_ams	Firmicutes	Clostridia	Lachnospirales	Lachnospiraceae	Lachnospiraceae_unclassified	0	0	0	0	0	0	0	0	0	0	0	0	0	0	0	0	0	0	30131.1	0	0	0	0	0	0	0	0	0	0	0	0	0	0	0	0	0	0	0	0	0	0	0	0	0
ASV_1pr_2r8	Bacteroidota	Bacteroidia	Bacteroidales	Bacteroidaceae	Bacteroides	0	0	0	0	0	0	0	0	0	0	0	0	0	0	0	0	0	0	0	0	0	0	0	0	0	0	0	0	0	0	0	0	0	0	0	0	0	66491.7	113991	0	0	0	0	0
ASV_1qg_01p	Bacteroidota	Bacteroidia	Bacteroidales	Prevotellaceae	Prevotella_9	0	0	0	0	0	0	0	0	0	0	0	0	0	0	0	0	0	0	0	0	0	0	0	0	0	0	0	0	0	0	0	0	0	0	0	0	0	0	0	0	0	0	0	0
ASV_1r5_9qm	Firmicutes	Clostridia	Lachnospirales	Lachnospiraceae	Blautia	0	0	0	0	0	0	0	0	0	0	0	0	0	0	0	0	0	0	0	0	0	0	0	28646.3	0	0	0	0	0	0	0	0	0	0	0	0	0	0	0	0	0	0	0	0
ASV_1rx_gqy	Firmicutes	Bacilli	Lactobacillales	Enterococcaceae	Enterococcus	5959.19	0	0	13878.1	0	0	3363.17	0	3039.26	0	0	0	0	0	0	0	51151.5	0	0	43522.2	0	0	0	0	25952.8	24811.7	0	0	0	0	0	0	0	0	0	0	0	0	0	0	0	0	0	0
ASV_1s2_b83	Firmicutes	Clostridia	Oscillospirales	Ruminococcaceae	Faecalibacterium	0	0	0	0	0	0	0	0	0	0	0	0	0	0	0	0	0	0	0	0	0	0	0	0	0	0	0	0	0	0	0	0	0	0	0	0	0	0	0	0	0	0	0	0
ASV_1sf_p0l	Bacteroidota	Bacteroidia	Bacteroidales	Bacteroidaceae	Bacteroides	5959.19	15234.1	13369.2	27756.3	60467.8	41731.7	0	6805.85	6078.5	30281.9	0	43329.2	44396.4	0	87633.6	336067	127879	154149	0	174088	33907.7	105200	75250.6	82710.5	181670	49623.4	0	16337	0	0	76805.6	36402.7	168223	0	256767	0	0	0	227981	78872.1	0	92646.9	164882	182878
ASV_1vl_72u	Firmicutes	Bacilli	Izemoplasmatales	Izemoplasmatales_unclassified	Izemoplasmatales_unclassified	0	0	0	0	0	0	0	0	0	0	0	0	0	0	0	0	0	0	0	0	0	54000.9	0	0	0	0	0	0	0	0	0	0	0	0	0	0	0	0	175539	0	0	0	0	0
ASV_1vw_9ng	Firmicutes	Clostridia	Oscillospirales	UCG-010	UCG-010_unclassified	20885.2	0	0	0	0	0	23573.8	0	10651.7	0	0	0	0	0	76782.4	0	44817.7	0	0	0	0	0	43955	48312.6	0	0	0	0	0	0	0	0	0	0	0	0	0	0	199752	0	0	162350	0	0
ASV_1xe_g7i	Actinobacteriota	Coriobacteriia	Coriobacteriales	Coriobacteriales_unclassified	Coriobacteriales_unclassified	26649.5	0	0	0	0	0	0	0	0	0	76362.7	0	0	0	0	0	0	0	0	97315.3	151635	0	0	0	0	0	0	0	0	142189	57245.7	0	376144	0	0	0	0	0	0	0	0	0	0	0
ASV_1y3_92e	Firmicutes	Clostridia	Oscillospirales	Ruminococcaceae	Faecalibacterium	0	0	0	0	0	0	0	0	0	0	0	0	0	0	0	0	0	0	0	0	0	0	0	0	0	0	0	0	0	0	0	0	0	146467	0	0	0	0	0	0	0	0	0	0
ASV_1yz_ffm	Firmicutes	Clostridia	Peptostreptococcales-Tissierellales	Anaerovoracaceae	Family XIII AD3011 group	26024.9	7392.2	38923.7	20202.8	44012.4	15187.5	14687.6	9907.48	13273	88164.4	0	0	32314.6	0	63785.4	88949.7	74463	74799.5	0	0	49360.2	51047.7	36514.7	0	75560.5	108357	183712	71346.6	88430.3	92570.9	111808	52992.4	244885	457709	0	0	292439	483970	497819	574082	318257	269738	360037	133111
ASV_1zk_dvr	Firmicutes	Clostridia	Lachnospirales	Lachnospiraceae	Blautia	6191.8	0	0	28839.7	31414.1	21680.3	6988.87	0	9473.66	0	0	0	46129.3	0	22763.6	31744.1	0	0	29795.1	45221	140924	0	0	114585	26965.8	103121	49171.8	0	31558.8	66073.1	26601.2	37823.7	0	326692	0	186053	0	207262	0	0	151439	192526	256978	95008.6
ASV_211_59m	Actinobacteriota	Coriobacteriia	Coriobacteriales	Eggerthellaceae	Senegalimassilia	0	0	0	0	0	0	0	0	0	0	0	0	0	0	0	0	0	0	0	0	0	0	0	0	0	0	0	0	0	0	0	0	0	0	0	0	0	0	0	168926	0	0	0	0
ASV_21q_ad5	Firmicutes	Clostridia	Clostridiales	Clostridiaceae	Clostridium sensu stricto 1	0	5957.22	11762.9	0	17734.2	0	7890.9	7984.2	3565.47	88811.9	80128.7	50831	0	9050.14	0	0	0	30139.6	0	0	0	20569.1	0	16171.8	0	29107.6	9253.05	0	8907.97	0	45051.8	0	98673.8	92214.2	150611	0	58917.3	78004	133727	92527.8	42745.9	54343.9	48357.5	160906
ASV_23c_84y	Firmicutes	Negativicutes	Veillonellales-Selenomonadales	Veillonellaceae	Dialister	66623.8	28386.1	119573	77578.7	84503.8	116640	33840.2	83698.5	50968.3	236986	496358	435978	148906	51748.7	318417	204940	371718	459568	224417	243288	1.09935e+06	313638	112173	400705	609320	166437	617271	182647	152807	639851	114491	610474	1.88072e+06	2.28488e+06	2.58359e+06	2.80269e+06	1.90904e+06	2.45315e+06	1.78419e+06	1.93994e+06	1.30358e+06	1.24295e+06	1.29037e+06	1.7379e+06
ASV_23j_snj	Bacteroidota	Bacteroidia	Bacteroidales	Bacteroidaceae	Bacteroides	0	0	0	0	0	0	0	6805.85	0	0	0	0	0	0	0	0	0	0	0	0	0	0	0	0	0	0	0	0	0	0	0	0	0	0	0	0	0	0	0	0	0	0	0	0
ASV_23m_cga	Firmicutes	Clostridia	Lachnospirales	Lachnospiraceae	Fusicatenibacter	0	0	0	0	0	0	0	0	0	0	0	0	0	0	0	0	0	0	0	0	0	0	0	0	0	0	0	0	0	0	0	0	0	0	0	0	0	0	0	0	0	0	0	0
ASV_24d_9y9	Firmicutes	Clostridia	Oscillospirales	Ruminococcaceae	uncultured	0	0	0	0	0	0	0	0	0	0	0	0	0	0	0	0	0	0	0	0	0	0	0	0	0	0	0	0	0	0	0	0	0	275486	0	0	0	116517	0	0	255404	0	0	0
ASV_24e_p1q	Firmicutes	Bacilli	Erysipelotrichales	Erysipelotrichaceae	Erysipelotrichaceae_unclassified	45528.8	9699.13	17023.6	8835.85	19249.1	0	4282.49	4333.12	11610.1	0	43486.8	27586.6	28266	9823.22	0	19451.4	0	32714.1	0	27709.4	86352.4	22326.1	31940	0	0	0	30130.3	10401.3	48344.5	40486.7	0	0	0	0	0	0	255801	84667.2	0	0	92794.8	117972	209953	232869
ASV_24j_lvj	Firmicutes	Clostridia	Peptostreptococcales-Tissierellales	Peptostreptococcaceae	Romboutsia	0	0	0	0	0	0	0	0	0	0	0	0	0	0	0	0	0	0	0	0	0	0	0	0	0	0	0	0	0	0	0	0	0	0	0	0	0	0	0	0	0	0	0	0
ASV_256_7e5	Firmicutes	Clostridia	Oscillospirales	Ruminococcaceae	Faecalibacterium	0	0	11713.7	0	0	0	0	0	0	0	0	0	0	0	0	0	0	0	0	0	0	0	0	0	0	0	0	0	0	0	0	0	0	0	0	0	0	0	0	0	0	0	0	0
ASV_264_kwk	Firmicutes	Clostridia	Oscillospirales	Ruminococcaceae	Ruminococcaceae_unclassified	0	0	0	0	0	0	0	6340.82	0	0	0	0	0	0	0	0	0	0	0	0	0	0	0	0	0	0	0	0	0	0	0	0	0	0	0	0	0	61948.1	0	0	0	86316.1	0	0
ASV_28h_tvy	Bacteroidota	Bacteroidia	Bacteroidales	Rikenellaceae	Alistipes	0	0	0	0	0	0	0	0	0	0	0	0	0	0	0	0	0	136776	0	0	0	0	0	0	0	0	0	0	0	0	0	0	0	0	0	0	0	0	0	0	0	0	0	0
ASV_2d6_fh3	Firmicutes	Bacilli	Lactobacillales	Streptococcaceae	Streptococcus	0	0	0	0	0	0	0	0	0	0	0	0	0	0	0	0	0	0	0	0	0	0	0	0	0	0	0	0	0	0	0	0	0	0	0	0	0	0	0	0	0	0	0	0
ASV_2eg_xno	Firmicutes	Clostridia	Christensenellales	Christensenellaceae	Christensenellaceae R-7 group	10409.9	70965.2	0	0	26407.4	0	17625.1	23778	10618.4	0	0	0	0	80857.4	0	53369.9	0	89759.5	0	76027.6	59232.3	0	0	48161.5	45336.2	43343.1	55113.4	28538.7	0	0	44723.2	127182	0	0	0	312800	0	0	0	0	0	0	288029	159734
ASV_2f2_3gk	Proteobacteria	Gammaproteobacteria	Enterobacterales	Enterobacteriaceae	Escherichia-Shigella	0	0	0	10700.5	0	0	0	0	0	0	0	0	0	0	0	0	0	0	0	0	0	0	0	0	0	0	0	0	0	0	0	0	0	0	0	0	0	0	0	0	0	0	0	0
ASV_2fb_e2i	Bacteroidota	Bacteroidia	Bacteroidales	Bacteroidaceae	Bacteroides	59591.9	15234.1	26738.3	111025	136053	135628	6726.35	13611.7	9117.77	90845.5	34151.5	43329.2	44396.4	30857.9	262901	305516	306909	462446	200731	217610	237353	315601	225751	110281	25952.8	49623.4	31549.7	0	0	0	51203.7	109208	841110	1.41489e+06	256767	895314	1.90844e+06	864393	569955	709849	728747	463235	494648	731515
ASV_2h3_d60	Firmicutes	Clostridia	Lachnospirales	Lachnospiraceae	[Ruminococcus] torques group	249839	255475	224200	3.37467e+06	3.04214e+06	2.42028e+06	122201	76089.6	135916	1.10029e+06	1.90907e+06	1.93768e+06	186132	344991	3.67404e+06	4.01341e+06	4.14609e+06	7.03713e+06	6.09131e+06	5.10905e+06	6.3497e+06	7.35088e+06	5.25812e+06	1.07112e+07	7.83412e+06	9.08469e+06	264545	730590	721591	2.50608e+07	2.65477e+07	2.02474e+07	2.82108e+06	8.78801e+06	2.87066e+06	5.0048e+06	3.36889e+06	3.71689e+06	3.82326e+06	4.1885e+06	3.05527e+06	3.62528e+06	3.45635e+06	3.8336e+06
ASV_2kv_7x0	Firmicutes	Clostridia	Lachnospirales	Lachnospiraceae	Blautia	136220	168839	208365	894030	911008	813012	139778	113144	126316	786597	887114	675307	322906	176343	1.13818e+06	1.99988e+06	930093	1.06777e+06	685288	994859	1.05693e+06	801583	1.01644e+06	1.40367e+06	1.07863e+06	1.44369e+06	426156	695961	804748	1.51968e+06	1.54287e+06	1.85336e+06	2.79661e+06	3.9203e+06	4.00184e+06	3.16289e+06	3.13094e+06	2.97075e+06	2.36881e+06	2.54048e+06	1.81726e+06	2.79164e+06	2.99808e+06	2.47022e+06
ASV_2kw_d9m	Firmicutes	Clostridia	Oscillospirales	Oscillospirales_unclassified	Oscillospirales_unclassified	0	0	0	0	0	0	0	0	0	0	0	0	0	0	0	0	0	0	0	0	0	0	0	0	0	0	0	0	0	0	0	0	0	0	0	0	0	0	0	0	0	0	0	0
ASV_2mi_cgj	Firmicutes	Clostridia	Lachnospirales	Lachnospiraceae	Blautia	848277	965549	1.13906e+06	4.06639e+06	5.29327e+06	3.25205e+06	594055	544507	445262	6.19839e+06	8.94211e+06	7.38335e+06	1.26856e+06	1.21837e+06	2.9365e+06	4.09499e+06	3.66722e+06	6.0329e+06	4.52886e+06	4.74819e+06	6.23591e+06	3.64356e+06	3.44026e+06	5.61468e+06	7.36168e+06	5.4654e+06	2.6225e+06	4.85476e+06	4.56024e+06	8.45734e+06	7.82074e+06	1.16119e+07	1.13612e+07	8.00395e+06	1.09384e+07	1.15352e+07	1.14801e+07	1.11921e+07	9.71211e+06	1.02438e+07	9.76777e+06	1.34769e+07	1.10501e+07	1.1211e+07
ASV_2mq_sic	Firmicutes	Clostridia	Peptostreptococcales-Tissierellales	Peptostreptococcaceae	Peptostreptococcus	0	0	0	0	0	0	0	0	0	0	0	0	0	0	0	0	0	0	0	0	0	0	0	0	0	0	0	0	0	0	0	0	0	0	0	0	0	36475.9	62532.8	0	0	50824	0	50161.6
ASV_2n0_xcq	Firmicutes	Clostridia	Oscillospirales	Ruminococcaceae	uncultured	24983.9	7096.52	18683.4	19394.7	0	14579.9	18800.1	0	8494.71	0	95453.5	0	31021.9	21562	0	42695.8	71484.2	0	0	0	0	0	0	0	0	34674.4	66136.2	22830.9	42446.5	0	0	50873	235090	0	0	250239	0	92922.2	0	110224	0	0	0	0
ASV_2nq_63z	Firmicutes	Clostridia	Lachnospirales	Lachnospiraceae	Lachnospiraceae_unclassified	0	0	0	0	0	0	0	0	0	0	0	0	0	0	0	0	0	0	0	0	0	0	0	0	0	0	0	0	0	0	0	0	0	0	0	0	0	0	118440	0	0	0	0	0
ASV_2ot_bl0	Firmicutes	Clostridia	Lachnospirales	Lachnospiraceae	Blautia	0	0	0	0	0	0	0	0	0	0	0	0	0	0	0	0	0	0	0	0	0	0	0	0	0	0	0	0	0	0	0	0	0	0	0	0	0	0	0	81950.8	0	0	0	0
ASV_2p6_a2k	Firmicutes	Bacilli	Lactobacillales	Streptococcaceae	Streptococcus	0	0	0	0	0	0	0	0	3169.67	0	0	0	0	0	0	0	0	0	0	0	0	0	0	0	0	0	0	0	0	0	0	0	175441	0	0	0	0	0	0	0	0	0	0	95363.2
ASV_2p9_tl2	Actinobacteriota	Coriobacteriia	Coriobacteriales	Coriobacteriales_unclassified	Coriobacteriales_unclassified	0	0	0	0	0	0	0	0	0	0	0	0	0	0	0	0	0	0	0	0	0	0	0	0	0	0	0	0	0	0	0	0	0	175761	0	0	0	0	0	0	0	0	0	0
ASV_2pa_hke	Bacteroidota	Bacteroidia	Bacteroidales	Bacteroidaceae	Bacteroides	0	0	0	0	0	0	0	0	0	0	0	0	0	0	0	0	0	0	0	0	0	0	0	27570.2	0	0	0	0	0	0	0	0	0	0	0	0	0	0	0	0	0	0	0	0
ASV_2t1_9rq	Firmicutes	Clostridia	Lachnospirales	Lachnospiraceae	Lachnospiraceae_unclassified	0	0	0	0	0	0	0	0	0	0	35484.4	0	0	0	0	0	0	0	0	0	0	0	0	0	0	0	0	0	0	0	0	0	0	0	0	0	0	0	0	0	0	0	0	95008.6
ASV_2vj_1uu	Firmicutes	Clostridia	Lachnospirales	Lachnospiraceae	Dorea	133248	70965.2	112100	232736	147882	58320.1	84600.5	76089.6	67957.7	1.65044e+06	2.1477e+06	1.57437e+06	279198	86247.9	244936	426958	285937	71807.5	120223	304110	142157	98011.8	210325	231176	181345	277395	352726	479449	445688	177736	322007	203491	2.18634e+07	1.51593e+07	1.50709e+07	1.07603e+07	1.05278e+07	1.09648e+07	1.11512e+07	8.92813e+06	1.17119e+07	1.03579e+07	7.94961e+06	1.17564e+07
ASV_2we_p2u	Firmicutes	Clostridia	Oscillospirales	Ruminococcaceae	Faecalibacterium	0	0	0	0	0	0	0	0	0	0	0	0	0	14374.6	0	0	0	0	0	0	0	0	0	0	0	0	0	0	0	0	0	0	0	0	0	0	0	0	0	0	0	0	0	0
ASV_2yp_xub	Firmicutes	Clostridia	Lachnospirales	Lachnospiraceae	Lachnospiraceae_unclassified	0	0	0	0	0	0	0	0	0	0	0	0	0	0	0	0	0	0	0	0	0	0	0	0	0	0	0	0	0	0	0	0	0	0	0	0	0	0	0	0	0	0	0	0
ASV_30o_vsz	Bacteroidota	Bacteroidia	Bacteroidales	Rikenellaceae	Alistipes	0	0	0	36942.3	0	0	0	0	0	0	0	0	0	0	0	0	68080.2	0	76332	0	0	0	0	0	0	0	0	0	0	0	0	0	0	0	0	0	0	0	0	0	0	0	0	0
ASV_31c_08x	Firmicutes	Clostridia	Oscillospirales	Ruminococcaceae	uncultured	10442.6	17797	0	0	0	0	5893.46	11926.3	0	0	0	0	0	0	0	53537.2	0	0	0	0	0	0	0	0	0	0	0	0	0	0	0	0	294784	275486	0	0	176013	0	0	0	0	0	0	0
ASV_32d_qhs	Firmicutes	Bacilli	Erysipelotrichales	Erysipelatoclostridiaceae	UCG-004	33311.9	9462.03	12455.5	0	0	19440.1	0	0	5663.15	0	63635.5	80736.7	0	0	0	56927.9	0	0	53432.4	0	0	0	140217	0	48358.7	138697	29393.8	30441.2	0	0	143114	203491	313454	0	0	333653	561482	123896	212403	587860	0	0	307232	0
ASV_32r_wn2	Proteobacteria	Gammaproteobacteria	Burkholderiales	Sutterellaceae	Sutterella	623408	356854	395020	365728	313871	424903	145029	157614	128634	3.19206e+06	2.50906e+06	3.11413e+06	159542	147853	1.1372e+06	1.41506e+06	1.20502e+06	902723	847288	764620	785251	1.17614e+06	981517	1.0568e+06	1.18134e+06	1.03032e+06	264545	130462	218296	964854	1.10402e+06	1.51165e+06	1.10157e+07	5.77498e+06	6.76654e+06	1.17255e+07	1.01869e+07	1.10976e+07	11651826	1.29749e+07	1.24539e+07	1.5093e+07	1.94214e+07	1.77441e+07
ASV_341_9yy	Bacteroidota	Bacteroidia	Bacteroidales	Bacteroidaceae	Bacteroides	0	0	0	0	0	0	0	0	0	0	0	0	0	0	0	0	0	0	0	0	0	0	0	0	0	0	0	0	0	0	0	0	0	0	0	0	0	0	0	0	0	0	0	0
ASV_345_zvu	Firmicutes	Clostridia	Oscillospirales	Ruminococcaceae	Subdoligranulum	0	0	0	0	0	0	0	0	0	0	0	0	0	0	0	0	0	0	0	0	0	0	0	0	0	0	0	0	0	0	0	0	0	0	0	0	176013	0	0	0	0	0	0	0
ASV_379_445	Firmicutes	Bacilli	Lactobacillales	Lactobacillaceae	Lacticaseibacillus	6609.5	5632.16	0	0	0	0	0	15097.2	0	0	0	0	0	0	0	0	0	0	0	0	0	0	0	0	0	0	34992.6	18119.9	16843.9	0	0	0	0	0	0	0	0	0	0	0	0	0	0	0
ASV_38f_1zn	Bacteroidota	Bacteroidia	Bacteroidales	Prevotellaceae	Paraprevotella	0	0	0	0	0	0	0	0	0	0	0	34601.3	0	0	0	0	0	0	0	0	0	0	0	0	0	0	0	0	0	0	0	0	0	0	0	0	0	0	0	0	0	0	0	0
ASV_38k_4ot	Firmicutes	Clostridia	Lachnospirales	Lachnospiraceae	Lachnospiraceae_unclassified	0	0	0	0	0	0	0	0	0	0	0	0	0	0	0	0	0	0	0	0	0	0	0	0	0	26071	0	0	0	0	0	0	0	0	0	0	0	0	0	0	0	0	0	0
ASV_38l_ytp	Firmicutes	Clostridia	Oscillospirales	Ruminococcaceae	uncultured	0	0	0	0	0	0	0	0	5325.86	0	0	0	0	0	0	53537.2	0	90040.9	0	0	0	0	0	0	0	0	0	0	0	0	44863.3	63790.6	0	0	0	0	0	0	0	0	0	0	0	0
ASV_38n_6ij	Firmicutes	Clostridia	Lachnospirales	Lachnospiraceae	Lachnospiraceae_unclassified	0	0	0	14582.5	0	0	3533.85	7151.29	0	0	35884.6	45528.1	0	16212	23020.3	0	0	107981	30131.1	0	0	36846.5	0	0	27270	0	0	17166.2	0	0	0	0	530278	825942	809395	376301	422166	139733	239552	414375	612585	194698	606377	768642
ASV_38n_n4v	Bacteroidota	Bacteroidia	Bacteroidales	Bacteroidales_unclassified	Bacteroidales_unclassified	0	0	0	0	0	8331.44	0	0	0	0	0	0	0	0	0	0	0	0	0	0	0	0	0	0	0	0	0	0	0	0	0	0	0	0	0	0	0	53098.4	0	0	0	0	0	0
ASV_397_gyy	Firmicutes	Clostridia	Lachnospirales	Lachnospiraceae	Lachnospiraceae_unclassified	0	0	0	0	0	0	0	0	0	0	0	0	0	0	0	0	0	0	0	0	0	0	0	0	0	0	0	0	0	0	0	0	0	0	0	0	0	0	0	0	75719.2	0	0	0
ASV_3a5_liq	Actinobacteriota	Coriobacteriia	Coriobacteriales	Eggerthellaceae	Eggerthella	0	0	0	0	0	0	0	0	0	0	0	0	0	0	0	0	0	0	0	0	0	0	0	0	0	0	0	0	0	0	0	0	0	0	0	0	0	0	0	146965	0	0	0	0
ASV_3ay_3qk	Firmicutes	Bacilli	Erysipelotrichales	Erysipelatoclostridiaceae	Erysipelatoclostridium	0	0	0	8835.85	0	0	0	0	0	0	21743.4	0	0	0	0	0	0	0	0	0	0	0	15970	0	0	0	0	10401.3	9668.91	0	0	0	0	0	0	0	0	0	0	0	0	0	0	0
ASV_3cf_vxs	Bacteroidota	Bacteroidia	Bacteroidales	Paludibacteraceae	Paludibacteraceae_unclassified	0	0	0	0	0	0	0	0	0	0	0	0	0	0	34595.6	0	0	0	0	0	0	0	0	0	0	0	0	25797.6	0	0	0	0	0	0	0	0	158611	0	0	0	0	0	0	0
ASV_3dc_vtv	Firmicutes	Clostridia	Oscillospirales	Ruminococcaceae	Faecalibacterium	0	0	0	0	0	0	0	0	0	0	0	0	0	0	0	0	0	0	0	0	0	0	0	0	0	0	0	0	0	0	0	0	156727	0	0	0	0	0	0	73482.5	0	0	0	0
ASV_3e6_azk	Firmicutes	Clostridia	Oscillospirales	Oscillospiraceae	Oscillospiraceae_unclassified	0	0	0	0	0	0	0	0	0	0	0	0	0	0	0	0	0	0	0	0	0	0	0	0	0	0	0	0	0	0	0	0	0	0	0	0	0	0	0	0	127702	0	0	0
ASV_3gl_mrl	Firmicutes	Bacilli	Lactobacillales	Streptococcaceae	Streptococcus	6214.9	0	0	0	0	0	0	0	3169.67	0	0	0	0	0	0	0	0	0	0	0	0	0	26159.8	0	0	0	0	17038.1	0	0	0	0	0	0	0	0	104754	0	0	0	0	0	0	0
ASV_3i0_jp0	Actinobacteriota	Actinobacteria	Bifidobacteriales	Bifidobacteriaceae	Bifidobacterium	0	0	0	0	0	0	0	0	0	0	0	0	0	0	36233.3	0	0	0	0	0	0	0	0	0	0	0	0	0	0	0	0	0	0	0	0	0	0	0	0	0	0	0	0	0
ASV_3i4_w2e	Firmicutes	Clostridia	Oscillospirales	Ruminococcaceae	Faecalibacterium	0	0	0	0	0	0	0	0	0	0	0	0	0	0	0	0	0	0	0	0	0	0	0	0	0	0	0	0	0	0	0	0	0	0	0	0	0	61948.1	0	0	0	0	76807.8	0
ASV_3i7_1me	Firmicutes	Clostridia	Oscillospirales	Oscillospiraceae	Oscillibacter	55519.8	18924.1	37366.7	77578.7	112672	58320.1	18800.1	12681.6	22652.6	56425.1	190907	0	124088	143746	81645.3	0	238281	95743.5	53432.4	0	252724	0	46738.8	51372.4	0	138697	117575	60882.5	56595.3	0	0	67830.3	2.19418e+06	2.34347e+06	2.39221e+06	2.00192e+06	1.31012e+06	1.11507e+06	637209	1.17572e+06	1.22211e+06	863161	1.38254e+06	1.36306e+06
ASV_3k7_lz1	Firmicutes	Clostridia	Lachnospirales	Lachnospiraceae	Lachnoclostridium	0	0	0	0	0	0	0	0	0	0	0	45528.1	0	0	0	0	0	0	0	0	0	0	0	0	0	0	0	0	0	0	0	0	0	0	0	0	0	0	0	0	0	0	0	0
ASV_3l9_xvi	Firmicutes	Clostridia	Lachnospirales	Lachnospiraceae	Lachnospiraceae_unclassified	6261.64	5335.73	21071.5	0	0	0	3533.85	0	9580.5	31818.7	0	45528.1	46649.6	16212	23020.3	0	0	0	0	0	0	36846.5	0	57938.9	0	0	16575.5	0	15957.3	0	0	0	0	0	0	0	0	0	0	165750	0	194698	0	96080.2
ASV_3lc_dvk	Proteobacteria	Alphaproteobacteria	Rhodospirillales	uncultured	uncultured_unclassified	0	0	0	0	0	0	0	0	0	0	0	0	0	0	0	0	0	0	0	0	0	0	0	0	0	0	0	0	0	0	0	0	0	0	0	0	0	0	0	0	0	0	0	0
ASV_3lt_6ew	Proteobacteria	Gammaproteobacteria	Burkholderiales	Sutterellaceae	Sutterella	24983.9	0	0	0	63377.9	14579.9	9400.04	28533.6	8494.71	296232	286360	242210	31021.9	21562	61234.2	128088	142969	0	320595	121644	94771.7	392047	105163	462352	181345	346744	22045.5	0	0	88868.2	143114	0	8.46325e+06	9.22741e+06	4.66481e+06	5.25504e+06	4.07075e+06	4.27442e+06	3.98256e+06	4.29873e+06	5.09212e+06	5.30844e+06	4.8389e+06	5.11147e+06
ASV_3m6_at5	Firmicutes	Clostridia	Oscillospirales	Oscillospiraceae	uncultured	125311	44492.3	117137	48638.7	132451	18282.2	47147.6	107336	47932.6	53064.5	59845.5	227784	77798.1	81110.9	115174	53537.2	358542	90040.9	50250.1	0	237672	122899	87910.1	48312.6	181914	130436	82929.3	57256.2	26612.2	0	134590	63790.6	1.7687e+06	826459	1.34984e+06	313781	176013	815618	998761	414635	766211	487050	288933	640937
ASV_3ms_e8q	Firmicutes	Clostridia	Oscillospirales	Oscillospiraceae	UCG-002	55519.8	85158.3	37366.7	0	0	19440.1	12533.4	25363.2	39642	0	63635.5	80736.7	124088	28749.2	81645.3	170783	95312.5	0	106865	81096	189543	130682	46738.8	51372.4	0	92464.9	88181.5	60882.5	56595.3	118491	95409.5	135661	0	0	0	0	187161	371690	212403	0	271580	0	0	0
ASV_3ob_oiz	Firmicutes	Clostridia	Oscillospirales	Ruminococcaceae	Anaerofilum	0	0	11713.7	0	26490.2	0	0	0	5325.86	0	0	0	0	0	0	0	0	0	50250.1	0	0	0	0	0	0	0	0	0	0	0	0	63790.6	294784	0	0	0	0	0	0	0	0	0	0	0
[truncated: 1,030 more rows]
[truncated: 30 more columns]

## Sheet: Sup. Table 5
Supplementary Table 5. Differential abundance analysis of taxa in the drug-amendement experiment, using DeSeq2.
[truncated: 218 more rows]

[truncated: 14 more sheets: Sup. Table 6, Sup. Table 7 , Sup.Table 8, Sup.Table 9, Sup. Table 10, Sup.Table 11, Sup.Table 12, Sup. Table 13, Sup. Table 14, Sup. Table 15, Sup. Table 16, Sup. Table 17, Sup. Table 18, Sup. Table 19]
